# Supplementary material for: Molecular evidence for origin, diversification and ancient gene duplication of plant subtilases (SBTs)
Source: Sci Rep. 2019 Aug 28;9:12485. doi: 10.1038/s41598-019-48664-6 (PMC6713707; doi:10.1038/s41598-019-48664-6)
Supplement: Supplementary file 2 — Supplementary Tables [file 41598_2019_48664_MOESM2_ESM.xlsx]

## Sheet: Table S1
Table S1, Species used in analysis (Grey color means no subtilases were identified in these species).
Species	Taxonomic group	Data type	Source
Haloquadratum walsbyi	Archaea	genome	NCBI
Methanobrevibacter smithii	Archaea	genome	NCBI
Pyrococcus furiosus	Archaea	genome	NCBI
Sulfolobus acidocaldarius	Archaea	genome	NCBI
Thermococcus kodakarensis	Archaea	genome	NCBI
Chloracidobacterium thermophilum	Bacteria (Acidobacteria)	genome	NCBI
Granulicella tundricola	Bacteria (Acidobacteria)	genome	NCBI
Terriglobus saanensis	Bacteria (Acidobacteria)	genome	NCBI
Desulfurobacterium thermolithotrophum	Bacteria (Aquificae)	genome	NCBI
Thermocrinis albus	Bacteria (Aquificae)	genome	NCBI
Balneola vulgaris	Bacteria (Balneolaeota)	genome	NCBI
Gracilimonas tropica	Bacteria (Balneolaeota)	genome	NCBI
Caldisericum exile	Bacteria (Caldiserica)	genome	NCBI
Caldithrix abyssi	Bacteria (Calditrichaeota)	genome	NCBI
Chrysiogenes arsenatis	Bacteria (Chrysiogenetes)	genome	NCBI
Desulfurispirillum indicum	Bacteria (Chrysiogenetes)	genome	NCBI
Coprothermobacter proteolyticus	Bacteria (Coprothermobacterota)	genome	NCBI
Deferribacter desulfuricans	Bacteria (Deferribacteres)	genome	NCBI
Mucispirillum schaedleri	Bacteria (Deferribacteres)	genome	NCBI
Dictyoglomus thermophilum	Bacteria (Dictyoglomi)	genome	NCBI
Dictyoglomus turgidum	Bacteria (Dictyoglomi)	genome	NCBI
Elusimicrobium minutum	Bacteria (Elusimicrobia)	genome	NCBI
Bacteroides fragilis	Bacteria (FCB group)	genome	NCBI
Porphyromonas gingivalis	Bacteria (FCB group)	genome	NCBI
Chlorobium chlorochromatii	Bacteria (FCB group)	genome	NCBI
Chlorobium tepidum	Bacteria (FCB group)	genome	NCBI
Chloroherpeton thalassium	Bacteria (FCB group)	genome	NCBI
Ignavibacterium album	Bacteria (FCB group)	genome	NCBI
Chitinivibrio alkaliphilus	Bacteria (FCB group)	genome	NCBI
Fibrobacter intestinalis	Bacteria (FCB group)	genome	NCBI
Fibrobacter succinogenes	Bacteria (FCB group)	genome	NCBI
Gemmatimonas aurantiaca	Bacteria (FCB group)	genome	NCBI
Caviibacter abscessus	Bacteria (Fosubacteria)	genome	NCBI
Fusobacterium nucleatum	Bacteria (Fosubacteria)	genome	NCBI
Leptotrichia wadei	Bacteria (Fosubacteria)	genome	NCBI
Psychrilyobacter atlanticus	Bacteria (Fosubacteria)	genome	NCBI
Sneathia sanguinegens	Bacteria (Fosubacteria)	genome	NCBI
Nitrospinae bacterium	Bacteria (Nitrospinae Tectomicrobia group)	genome	NCBI
Nitrospina gracilis	Bacteria (Nitrospinae Tectomicrobia group)	genome	NCBI
Leptospirillum ferriphilum	Bacteria (Nitrospirae)	genome	NCBI
Nitrospira defluvii	Bacteria (Nitrospirae)	genome	NCBI
Thermodesulfovibrio thiophilus	Bacteria (Nitrospirae)	genome	NCBI
Caulobacter crescentus	Bacteria (Proteobacteria)	genome	NCBI
Sinorhizobium meliloti	Bacteria (Proteobacteria)	genome	NCBI
Burkholderia pseudomallei	Bacteria (Proteobacteria)	genome	NCBI
Neisseria meningitidis	Bacteria (Proteobacteria)	genome	NCBI
Geobacter sulfurreducens	Bacteria (Proteobacteria)	genome	NCBI
Helicobacter pylori	Bacteria (Proteobacteria)	genome	NCBI
Acinetobacter baumannii	Bacteria (Proteobacteria)	genome	NCBI
Colwellia psychrerythraea	Bacteria (Proteobacteria)	genome	NCBI
Escherichia coli	Bacteria (Proteobacteria)	genome	NCBI
Glaciecola pallidula	Bacteria (Proteobacteria)	genome	NCBI
Reinekea blandensis	Bacteria (Proteobacteria)	genome	NCBI
Vibrio parahaemolyticus	Bacteria (Proteobacteria)	genome	NCBI
Chlamydia abortus	Bacteria (PVC group)	genome	NCBI
Chlamydia trachomatis	Bacteria (PVC group)	genome	NCBI
Parachlamydia acanthamoebae	Bacteria (PVC group)	genome	NCBI
Simkania negevensis	Bacteria (PVC group)	genome	NCBI
Waddlia chondrophila	Bacteria (PVC group)	genome	NCBI
Kiritimatiellaceae bacterium	Bacteria (PVC group)	genome	NCBI
Kiritimatiella glycovorans	Bacteria (PVC group)	genome	NCBI
Lentisphaera araneosa	Bacteria (PVC group)	genome	NCBI
Lentisphaerae bacterium	Bacteria (PVC group)	genome	NCBI
Victivallales bacterium	Bacteria (PVC group)	genome	NCBI
Rhodopirellula baltica	Bacteria (PVC group)	genome	NCBI
Akkermansia glycaniphila	Bacteria (PVC group)	genome	NCBI
Coraliomargarita akajimensis	Bacteria (PVC group)	genome	NCBI
Lacunisphaera limnophila	Bacteria (PVC group)	genome	NCBI
Methylacidiphilum infernorum	Bacteria (PVC group)	genome	NCBI
Rubritalea marina	Bacteria (PVC group)	genome	NCBI
Borreliella garinii	Bacteria (Spirochaetes)	genome	NCBI
Brachyspira murdochii	Bacteria (Spirochaetes)	genome	NCBI
Leptospira interrogans	Bacteria (Spirochaetes)	genome	NCBI
Treponema denticola	Bacteria (Spirochaetes)	genome	NCBI
Aminiphilus circumscriptus	Bacteria (Synergistetes)	genome	NCBI
Jonquetella anthropi	Bacteria (Synergistetes)	genome	NCBI
Acidimicrobium ferrooxidans	Bacteria (Tetrrabacteria group)	genome	NCBI
Arthrobacter crystallopoietes	Bacteria (Tetrrabacteria group)	genome	NCBI
Clavibacter sepedonicus	Bacteria (Tetrrabacteria group)	genome	NCBI
Eggerthella lenta	Bacteria (Tetrrabacteria group)	genome	NCBI
Intrasporangium calvum	Bacteria (Tetrrabacteria group)	genome	NCBI
Kytococcus sedentarius	Bacteria (Tetrrabacteria group)	genome	NCBI
Mycobacterium tuberculosis	Bacteria (Tetrrabacteria group)	genome	NCBI
Nakamurella multipartita	Bacteria (Tetrrabacteria group)	genome	NCBI
Chthonomonas calidirosea	Bacteria (Tetrrabacteria group)	genome	NCBI
Fimbriimonas ginsengisoli	Bacteria (Tetrrabacteria group)	genome	NCBI
Chloroflexus aurantiacus	Bacteria (Tetrrabacteria group)	genome	NCBI
Herpetosiphon geysericola	Bacteria (Tetrrabacteria group)	genome	NCBI
Roseiflexus castenholzii	Bacteria (Tetrrabacteria group)	genome	NCBI
Cylindrospermopsis raciborskii	Bacteria (Tetrrabacteria group)	genome	NCBI
Fischerella thermalis	Bacteria (Tetrrabacteria group)	genome	NCBI
Gloeobacter violaceus	Bacteria (Tetrrabacteria group)	genome	NCBI
Prochlorococcus marinus	Bacteria (Tetrrabacteria group)	genome	NCBI
Thermosynechococcus elongatus	Bacteria (Tetrrabacteria group)	genome	NCBI
Deinococcus radiodurans	Bacteria (Tetrrabacteria group)	genome	NCBI
Meiothermus ruber	Bacteria (Tetrrabacteria group)	genome	NCBI
Thermus thermophilus	Bacteria (Tetrrabacteria group)	genome	NCBI
Bacillus amyloliquefaciens	Bacteria (Tetrrabacteria group)	genome	NCBI
Bacillus licheniformis	Bacteria (Tetrrabacteria group)	genome	NCBI
Clostridium botulinum	Bacteria (Tetrrabacteria group)	genome	NCBI
Staphylococcus aureus	Bacteria (Tetrrabacteria group)	genome	NCBI
Caldimicrobium thiodismutans	Bacteria (Thermodesulfobacteria)	genome	NCBI
Thermodesulfatator indicus	Bacteria (Thermodesulfobacteria)	genome	NCBI
Thermodesulfobacterium geofontis	Bacteria (Thermodesulfobacteria)	genome	NCBI
Thermosipho africanus	Bacteria (Thermotogae)	genome	NCBI
Thermotoga maritima	Bacteria (Thermotogae)	genome	NCBI
Allomyces macrogynus	Fungi	genome	NCBI
Chaetomium thermophilum	Fungi	genome	NCBI
Cryptococcus neoformans	Fungi	genome	NCBI
Lichtheimia corymbifera	Fungi	genome	NCBI
Rhizopus microsporus	Fungi	genome	NCBI
Saccharomyces cerevisiae	Fungi	genome	NCBI
Spizellomyces punctatus	Fungi	genome	NCBI
Plasmodium falciparum	Alveolata	genome	NCBI
Toxoplasma gondii	Alveolata	genome	NCBI
Acytostelium subglobosum	Amoebozoa	genome	NCBI
Entamoeba histolytica	Amoebozoa	genome	NCBI
Planoprotostelium fungivorum	Amoebozoa	genome	NCBI
Leishmania donovani	Euglenozoa	genome	NCBI
Trypanosoma cruzi	Euglenozoa	genome	NCBI
Ectocarpus siliculosus	Heterokonta	genome	NCBI
Fragilariopsis cylindrus	Heterokonta	genome	NCBI
Phytophthora infestans	Heterokonta	genome	NCBI
Phytophthora parasitica	Heterokonta	genome	NCBI
Thalassiosira pseudonana	Heterokonta	genome	NCBI
Porphyra umbilicalis	Rhodophyta	genome	NCBI
Cyanophora paradoxa	Glaucophyta	genome	http://cyanophora.rutgers.edu/cyanophora/
Micromonas commoda	Chlorophyta	genome	NCBI
Bathycoccus prasinos	Chlorophyta	genome	NCBI
Ostreococcus tauri	Chlorophyta	genome	NCBI
Chlamydomonas reinhardtii	Chlorophyta	genome	NCBI
Chlorella variabilis	Chlorophyta	genome	NCBI
Coccomyxa subellipsoidea	Chlorophyta	genome	NCBI
Volvox carteri	Chlorophyta	genome	NCBI
Mesostigma viride	Streptophyta	genome & transcripts	unpublished
Chlorokybus atmophyticus	Streptophyta	genome	unpublished
Entransia fimbriata	Streptophyta	genome	unpublished
Klebsormidium nitens	Streptophyta	genome	NCBI
Chara braunii	Streptophyta	genome	http://bioinformatics.psb.ugent.be/orcae/
Coleochaete scutata	Streptophyta	genome & transcripts	unpublished
"Spirotaenia sp."	Streptophyta	genome	unpublished
Mesotaenium endlicherianum	Streptophyta	genome	unpublished
Salvinia cucullata	Embryophyta	genome	https://www.fernbase.org/
Marchantia polymorpha	Embryophyta	genome	NCBI
Physcomitrella patens	Embryophyta	genome	NCBI
Selaginella moellendorffii	Embryophyta	genome	NCBI
Zea mays	Embryophyta	genome	NCBI
Oryza sativa	Embryophyta	genome	NCBI
Arabidopsis thaliana	Embryophyta	genome	NCBI
				Cyanobacteria

## Sheet: Table S2
Table S2, Selected genes used in analysis from databases.
Gene ID	Entry identifier	Gene name/Gene symbol	Organism	Source	Sequence
Homo_sapiens_MBTPS1	Q14703	MBTP1_HUMAN	Homo sapiens (Human)	Uniprot	MKLVNIWLLLLVVLLCGKKHLGDRLEKKSFEKAPCPGCSHLTLKVEFSSTVVEYEYIVAFNGYFTAKARNSFISSALKSSEVDNWRIIPRNNPSSDYPSDFEVIQIKEKQKAGLLTLEDHPNIKRVTPQRKVFRSLKYAESDPTVPCNETRWSQKWQSSRPLRRASLSLGSGFWHATGRHSSRRLLRAIPRQVAQTLQADVLWQMGYTGANVRVAVFDTGLSEKHPHFKNVKERTNWTNERTLDDGLGHGTFVAGVIASMRECQGFAPDAELHIFRVFTNNQVSYTSWFLDAFNYAILKKIDVLNLSIGGPDFMDHPFVDKVWELTANNVIMVSAIGNDGPLYGTLNNPADQMDVIGVGGIDFEDNIARFSSRGMTTWELPGGYGRMKPDIVTYGAGVR…
Mus_musculus_MBTPS1	Q9WTZ2	MBTP1_MOUSE	Mus musculus (Mouse)	Uniprot	MKLVSTWLLVLVVLLCGKRHLGDRLGTRALEKAPCPSCSHLTLKVEFSSTVVEYEYIVAFNGYFTAKARNSFISSALKSSEVENWRIIPRNNPSSDYPSDFEVIQIKEKQKAGLLTLEDHPNIKRVTPQRKVFRSLKFAESNPIVPCNETRWSQKWQSSRPLKRASLSLGSGFWHATGRHSSRRLLRAIPRQVAQTLQADVLWQMGYTGANVRVAVFDTGLSEKHPHFKNVKERTNWTNERTLDDGLGHGTFVAGVIASMRECQGFAPDAELHIFRVFTNNQVSYTSWFLDAFNYAILKKMDVLNLSIGGPDFMDHPFVDKVWELTANNVIMVSAIGNDGPLYGTLNNPADQMDVIGVGGIDFEDNIARFSSRGMTTWELPGGYGRVKPDIVTYGAGVR…
Bactrocera_dorsalis_MBTPS1	A0A034WJJ4		Bactrocera dorsalis (Oriental fruit fly) (Dacus dorsalis)	Uniprot	MLFLVTRIILFSSIYTSNKHLKIYGVQCTHAEEVRFESKILENEYIVQYRHYYFPAARRKYLNAAFRRANILEWNLVERLNAALNYPSDFDLIKLEYSDLAITQILQLELHPLVKKVSPQRSVERILNYNQTRERIGRQILRAIPTQITTMLQANVLWGMGITGAGVKVAVFDTGLAKSHPHFRRVKERTNWTNEKSLDDGVSHGTFVAGVIASAKECLGLAPDVELHIYRVFTNSQVSYTSWFLDAFNYAIFKKIKVLNLSIGGPDFLDHPFVDKVLELSANKVIMISAIGNDGPLFGTLNNPGDQSDVIGVGGINFEHKVAKFSSRGMTTWELPWGYGRLKPDIVTFGSQVKGSNVHGGCRSLSGTSVASPVVAGAVALIASGALSKLNLINPSSMK…
Homo_sapiens_TPP2	P29144	TPP2_HUMAN	Homo sapiens (Human)	Uniprot	MATAATEEPFPFHGLLPKKETGAASFLCRYPEYDGRGVLIAVLDTGVDPGAPGMQVTTDGKPKIVDIIDTTGSGDVNTATEVEPKDGEIVGLSGRVLKIPASWTNPSGKYHIGIKNGYDFYPKALKERIQKERKEKIWDPVHRVALAEACRKQEEFDVANNGSSQANKLIKEELQSQVELLNSFEKKYSDPGPVYDCLVWHDGEVWRACIDSNEDGDLSKSTVLRNYKEAQEYGSFGTAEMLNYSVNIYDDGNLLSIVTSGGAHGTHVASIAAGHFPEEPERNGVAPGAQILSIKIGDTRLSTMETGTGLIRAMIEVINHKCDLVNYSYGEATHWPNSGRICEVINEAVWKHNIIYVSSAGNNGPCLSTVGCPGGTTSSVIGVGAYVSPDMMVAEYSLR…
Mus_musculus_TPP2	Q64514	TPP2_MOUSE	Mus musculus (Mouse)	Uniprot	MATAATEEPFPFHGLLPKKETGASSFLCRYPEYDGRGVLIAVLDTGVDPGAPGMQVTTDGKPKIIDIIDTTGSGDVNTATEVEPKDGEIIGLSGRVLKIPANWTNPLGKYHIGIKNGYDFYPKALKERIQKERKEKIWDPIHRVALAEACRKQEEFDIANNGSSQANKLIKEELQSQVELLNSFEKKYSDPGPVYDCLVWHDGETWRACVDSNENGDLSKCAVLRNYKEAQEYSSFGTAEMLNYSVNIYDDGNLLSIVTSGGAHGTHVASIAAGHFPEEPERNGVAPGAQILSIKIGDTRLSTMETGTGLIRAMIEVINHKCDLVNYSYGEATHWPNSGRICEVINEAVWKHNTIYVSSAGNNGPCLSTVGCPGGTTSSVIGVGAYVSPDMMVAEYSLR…
Drosophila_melanogaster_TPP2	Q9V6K1	TPP2_DROME	Drosophila melanogaster (Fruit fly)	Uniprot	MFNRFRLVHKQLRLYKNFGLLGQKASVGLTLPIISLSRPYMAYMGTERSVVMITAPATKEFAESSERSNSSKKTTNKEQSDKSAESRMATSGIVESFPTGALVPKAETGVLNFLQKYPEYDGRDVTIAIFDSGVDPRATGLETLCDGKTVKVIERYDCSGCGDVDMKKKVTPDENGNIKGLSGNSLKLSPELMALNTDPEKAVRVGLKSFSDLLPSKVRNNIVAQAKLKHWDKPHKTATANASRKIVEFESQNPGEASKLPWDKKILKENLDFELEMLNSYEKVYGDIKTSYDCILFPTADGWLTIVDTTEQGDLDQALRIGEYSRTHETRNVDDFLSISVNVHDEGNVLEVVGMSSPHGTHVSSIASGNHSSRDVDGVAPNAKIVSMTIGDGRLGSME…
Caenorhabditis_elegans_TPP2	Q09541	TPP2_CAEEL	Caenorhabditis elegans	Uniprot	MIVIRNWQRISYLSFCRFSTRSLSIQQFQKTPLLLVVRQQGSARLKMTSSPPEIVPQQPLDALLLNKTDTEQEIFLTKYPNYDGRDILIAILDTGVDPSLPGMQVTTTGERKMFDVIDCSGAGDVDTSITRTVKDGVIEGISGRKLAIPEKWKCPTGQYHVGLKPIFELYTKGVKSRVISERKEDVVGPSHNIAASEALKQLTEHEKVVGGTSEKTSDKWAREDFACKVDFLKSMASVADVGPVADVVTWHDGEMWRVCIDTSFRGRLGLGNVLGTFRETGDYAYLTNKDSVVYTVRVSPDGNLTEIVVPSGAHGSHVAGIAAANYPDNPQKNGLAPGAKILSLNIGDHRLGAMETGQAMTRAFNMCAELNVDIINMSFGEGTHLPDVGRVIEEARRLI…
Schizosaccharomyces_pombe_TPP2	Q9UT05	TPP2_SCHPO	Schizosaccharomyces pombe (strain 972 / ATCC 24843) (Fission yeast)	Uniprot	MKFRLNANFNFSFRRYCFVQCRNKYHSHVRYLSSAKKSGILRNSYNQRTERYFTNIMIPSDYSNKFYPVDGVVPKHETQAYEFLKKFPEYDGRGVTVGILDTGVDPGAPGLSVTTTGLPKFKNIVDCTGAGDVDTSVEVAAADSNDYLTITGRSGRTLKLSKEWKNPSKKWKVGCKLAYEFFPKDLRKRLQKLETEDMNKSNRKLLQDATDEYAKFKDKFPEAPLDKDNLQTQKELEARIECLKQLAEKFDNPGPLYDVVVFHDGEHWRVVIDSDQTGDIYLHKPLADFNVAQEWSTFGSLDLLSYGVHVYDNGNITSIVAVSGTHGTHVAGIIGANHPETPELNGAAPGCQLVSLMIGDGRLDSLETSHAFSRACSEIIKNEVDIINISFGEDAGIPN…
Malassezia_pachydermatis_TPP2	A0A0M9VQ21	Malapachy_0937	Malassezia pachydermatis	Uniprot	MMQARRPFPVDGLLPKQATKADAFLQRCPTYDGRGVRVAVLDTGVDPAALGLNGPNKVVDIIDCTGAGDVPLQTVEAQPGAESDTLQLTSPATGRTLLVSASWPNPTGVWKVGTKRAYDLWPTSLVERRTKERKEAFDVSHAKLLQQARNDLNEEEARLAKCKESAEKAAAAQRVDEHKARVAVLQDMHKNWHDPGPILDAVVFHDGTHWRAVVGGGEGDVTSPTEGESSSLYATTLDLRAHKRLTDYRVEREWSYFGDMDLLTYTVNILQDGGLLSIVTLSGTHGTHVAGIIGARTEEAATNGVAPGAEIVSLRIGDSRLGSMETGQALLRAAQALIDTKCDVANMSYGEDGGFTLEDKGAFAEALQRVIRDHHVCFVSSAGNNGPALTTVGQPGGTT…
Moesziomyces_antarcticus_TPP2		PAN0_001d0340	Moesziomyces antarcticus	NCBI	MFRLPRSLGLPRLLRDQARIASPDRSSIATVAARPYHPRSSYLSTPALRSFATTPSFARASTISDGTVPAMPSSQAIPSEPFPLAGLLPKDTTEAINFLRKYPQYDGRNVRVAVLDTGVDPAAIGLNHKGKVVDVIDCTGAGDIPLQPIQPISSSAGAHVDFKSPFTGRTIRVSSELTNPKGEWKIGFKRAYDLWPGELKNRRSAERQKAFLVSHQALLCQAQADLNALETPAASTSPASADASPSSSDKTSPAENVKLQKDELKARVQTLKDLAASYSDDGPLIEVIVFHNGKHWYAVVGGGEGETHDSARGQPEDLLKPLDSQILDLSAVEPITDFRIDHQWQCFGQQDLLTYTVNIEDNGNLLSLVTLAGSHGTHVAGIVGARHDEQPELNGVAPG…
bac-Blastopirellula_marina_DSM_3645_TPP2	A4A0H0	DSM3645_25512	Blastopirellula marina DSM 3645	Uniprot	MILRSLLTIVLCLFVVPVALGEEVPFPKYGLLPKAEIGAIRFLEQHPEADGRGVVVAVFDTGVDPGAVGLQTTPDGRPKIIDMVDASGSGDIDTSTVRKMDDEHVIEGLTGRKLTIPKKWKCPSGEFHVGMKRGYDLFPGGLVSRLKKERKKDWDEEFRAVQAKLSDQIEAFHIAHPKPSEVEKEELKELTTRRTELDKAHDNWDDPGPIYDCVVFYDGKAWRAAIDADEDGQLDDEKLLTNFRAERQYATFDDEGLLNYALNIYDSGNLLSVVTDCGTHGTHVAGIIAAYHPDHPEQNGIAPGAQIVAVKIGDTRVGSNSLGTGETRGMIAAIENNVDLINMSYGGATPIPNFGPMTELQNELVYKHGVIFVASAGNDGPALTTVTAPGGTTSSIIGV…
bac-Rubinisphaera_brasiliensis_TPP2	F0SFN8	Plabr_2899	Rubinisphaera brasiliensis (strain ATCC 49424 / DSM 5305 / JCM 21570 / NBRC 103401 / IFAM 1448) (Planctomyces brasiliensis)	Uniprot	MPRHVALWLMTILIVPTVQLVGNIQPPQENKTADKSAQKAHPTSGDLSWMPKEETGALQFLKDNPEADGRGVIVAIFDTGVDPGAIGLQTTPDGKPKVIDVIDGTGSGDVSMSKPKKAEDNKLTGLTGRTLKLDPEWKNPKGEFRLGMKVGYELYPDELVPVVKKEREEDFRKDQAAHKAELQRKLAGWNEKHPKPDDKQKAEKKELEAQIALIDELLKSYSDPGPIYDCVVFHDGEHYRAVVDTDEDGDLADEKVLTNYRVAQEWSTFADPANLNFAANIYEDGKTLSLVADTGAHGTHVAGITAAYFPDQPEWNGVAPGAQIVSVKIGDTRLEGMESGPGLIRGLKAVLDNKCDLINMSYGEPSSTPNQGYIAELYSEIVNEHDVIFLSSAGNAGPA…
Herpetosiphon_geysericola-WP_054536359.1		WP_054536359.1	Herpetosiphon geysericola	NCBI nr database	MKHRYTRLATVLALLTMLAGNLSANNVTRAAEPLKPSVETATDSLQVNQSTANRSNKPTLAPLYGEFAKSGSVKVIVQFHEAPLATYAGDVNGLKATANAQTGRNKLDVKTADSQAYLKYLDGKHASFLKDVQAKSNQIKQLADYQVALNGMFLEVDVSAITVLRNHPEVASVEVAPVEKLDTDSSNQFIGTASFWQNLGGGNTGTNAGENIVIGVIDSGIYNPSSTFTTTGIHPSLRDPSPVGGDYSAWPGGYKGICATNPPANQVSPDNSFGACNDKLIGAWWYNGGGIANPGEAKSPMDQSGHGTHTATTAGGNGGTVSPFGTVSGVAPRARIIAYKVCWEEDPTDTEDGGCNGGDSVSAINQALIDGVDVLNYSISGGNSPWTDGVEVAFRNANA…
Nakamurella_multipartita_DSM_44233-WP_015747507.1		WP_015747507.1	Nakamurella multipartita DSM 44233	NCBI nr database	MVTASLLASALLPATAGAEPADAGNLTGTAIEVADRVSVPKAATSRLAESDPAVLAATGTDTVPVMVKLDYDSVATYTGGVADLAPTSPAETDKSLQDNAGAVQEYEQHVAGVEDSFVADLAAAVPDAEVGTRLRTVYGGVSVRLPADQAKNLLDIPGVVAVQADHLNQPLTDSSPAFIGAPTIYNALGSSTTAGSGVIVGVLDSGAWPEHPSFADPGLPAPPPLANGQARVCDFGDNPLTPANDVFVCNNKLISGQPFLQTYNANNSGEIYPDSARDSNGHGTHTASTAAGSPVADAQTLGVSRGPIQGIAPGAHVAVYKVCGAQGCYSSDSADAVQQAINDGVDVINFSISGGTNPFTDPVELAFLDAYGAGVFVSTSAGNDGPGAGTANHLAPWVT…
Chloroflexus_aurantiacus_J_10_fl-YP_001636473.1		YP_001636473.1	Chloroflexus aurantiacus J 10 fl	NCBI nr database	MSRLFSRNYLVALTLLLSLVLAGILPLRPVEAQPRPDRPTPGTPLTIEPLTASSREDVAVNKNLALSRDGTLASVFLKIDSPSLASFMAQNGITDINAPAAQDYLRQLNAELDALIAQAQQRIPGLIVTHRFDLIIGGVSVAAPVSHLDQLRRLPNVVEVINDRIERIETYRTPAFIGATTAWNRGGGSAFAGEGVIFGVLDSGVWPEHPSFSDPDPLGKPYAPPPPAPGNPGGLRACNFGSATPGDAPFTCNNKLIGSYRFMSAYDFFVGTQPYEFRSGRDDDGHGTHTASTAAGNRGVPASDGSRVFGTISGIAPRAYIVNYKVCGELGCFTTDSAAAVQQAIRDGVHVINFSISGGTNPYSDIASLAFLDAYNAGILVSASAGNSGPAPDTVNHRE…
Roseiflexus_castenholzii_DSM_13941-WP_012120781.1		WP_012120781.1	Roseiflexus castenholzii DSM 13941	NCBI nr database	MKRYTTRLSLAAMTLLLSLILAALSPLRAVEAQTRPNRPTPGTPLTIEPATVTNREDLAVNKNMAVSRDGSMASVFLKIDSPSLATFMAQNGITDMNALAAQNYLRQLNAELDALVARAKQLVPGLSVTHRFDLIIGGVAVVAPVGEIDKLRRLPNVVDVINDRIEKIETYRTPAFIGATTAWGRGGGSAFAGEGVIFGVLDSGVWPEHPSFSDPDPLGKPYAPPPPAPGNPGGVRACDFGSATPGDAPFACNNKLIGSYRFMTAYDFFVGTEPYEFRSGRDDDGHGTHTASTAAGNRGVAASDGSRVFGVISGIAPRAYVVNYKVCGELGCFSTDSAAAVQQAIRDGVHVINFSISGGTNPYSDIASLAFLDAYNAGVLVSASAGNSGPAADTVNHRE…
Glaciecola_pallidula_DSM_14239-WP_051288534.1		WP_051288534.1	Glaciecola pallidula DSM 14239	NCBI nr database	MNNKFTLIILAAISTSPFMAHGFNDKDGQSVQKQTAPSYLTAASFIHNPQDTTGRHLYLVHLADAPIALYEGGTENYAATKPNNRKLQLDTPAVESYSRYLTSKHDQFLALLKKQVVNVEPTLVYKLAFNGFAIKVSQDQASAISQLPGVLKVVKDRIYTLDTDTGPSLIGAPAVWSGAAQESGVGTYGEGVVVGIIDSGINTDHPSFSAVAGDGYLHINPFGSEVYLGDCAGNFSNLCNSKLIGVYSYTVITDEYADTDVFGIGLPRNGEDYGGHGSHVASTVAGNILFNTPESLPELGAIESDGIATGFVFDRISGVAPRANIISYQVCWGGREDAGDTYGDCSGAAINAAIEDAIQDQVDIINYSISGGGQPWNSSTEVAFLAAQNAGIFVATSAG…
Herpetosiphon_geysericola-WP_054533605.1		WP_054533605.1	Herpetosiphon geysericola	NCBI nr database	MNRFLPRWAVIFSLLTLVISLFAQPVATTAQKAPVTVDTNPITSDGVAEAVKASPRLIVELESPALAAWSKSTNKARTANQRLDLKAADAKAYLAQLEAEQTLFVADMSKALPGSSVATFIDEFGAKDELRYSVVFNGMTVNVGDAKRDDARKILASLPNVKAVHLDLPQQADLHLSNTLIGSPALWNSAEIGGRSNAGAGIKIASMDGGVHKDAPMFSGVGYSYPPGYEPNGLGDTQNNNGKIIASRTYFRDWDGPANGDQNPWPGVNGTPHGVHTAGIAAGDVVTATFSGLTLPSMSGVAPKAWIMSYRVFYASVNGIGSFYNAEGIEALEDIVADEADVVNNSWGGGPGSIGGEFDALDTALINTSNAGIFVSMSAGNAGPNKGTSDHPSDEYIVV…
Intrasporangium_calvum_DSM_43043-WP_013493874.1		WP_013493874.1	Intrasporangium calvum DSM 43043	NCBI nr database	MRSNRALAVTATAALALSLGMAASSAAQPEANTRQSAPEVDSSYALVRLASEPLATNPRTAPAKGKKIGFANQSVKAERDRIRAEQAAFKDWLRVNAPQARVTKQFDVAVNAVGVQLNGTSLSTVRSAPGVTYAELQGVFTPLAHEDPDLELVDAFEGWTAVGGAAEAGKGVKVAIIDSGIDVTHPCFDDTGYPAVTPIGDAKYTNNKVIVSRTYGNKVAKNGFDGRDLNGHGTHVAGTVACNPHTTAVVDSTVIPYAPSGVAPAATLGSYNVFPGTAGSARSEDILEAMQDAYVDGFDVANMSLGGARNDGGGAFLLDNAVDNLDKANMVVAVAAGNEGPGYWTVHYPGAAPRALTAGASTVGHALVNTVTVAGTDYDVVVGDFGKLTEDITAPLAVA…
Colwellia_psychrerythraea-WP_033084080.1		WP_033084080.1	Colwellia psychrerythraea	NCBI nr database	MHFKKSIVGSLITLAIAATATSTVFANEVTGDISKFKSVGSEVSSKQKTTGYIVQLKGNTAIAQAQDIGELLPSNQLVANTGNRYNAYTPAMKAYTQALESKQNKVASSIDSLEILHSFKHTYNGFSAKLNAKQKTQLESHPDVIGVWEDRLEIINTSNTPEFLGLTGPGGQHTMNIKGEGVIIGIIDTGVWPENDSFADDGSYTDPADLGWQGACDTGTDEDFSCNNKLIGARYFDASFSSQYEVQYALGEFDSPRDADGHGSHTASTAGGNEGVSAMLSGANAGTVSGMAPRARIAAYKACWNSDYKNPEGGDEAGCFYGDTMAAIDAAVTDGVDVINYSIGGDRADLTIPSTAAMLNASAAGVFVAVSAGNSGPDKETVGTPAPWVTSVAASTYNG…
Kytococcus_sedentarius_DSM_20547-WP_012802038.1		WP_012802038.1	Kytococcus sedentarius DSM 20547	NCBI nr database	MVTHRSLPRHATASAIAIAMAGVIAPATTAAPATQDASSAGTFAVAHGEARDAAAKQEFTDGQYIVTFRDQPTVAYDGHLKGLAATSPAKGEKFDVQSAAVQKYESHLVQRQDAVLATVGAKNPVVRYTTALSGVGVTLTAEQAAELARSSEVISVAPEEMLELHTDTSPEFLGLTGENGVWNTGNGLKGEGMVVGVIDSGISHHNPSFAEGDMAPAPADWKGVCATEAPQDFPSDACNNKLIGARFYVEGFGKSRIADHESLSPLDVGGHGSHTASTAAGNEGVTATVNGEEHGVISGMAPMAHVAAYKVCWDEKGGDGGCSSLDSVKAIDDAVADGVDVLNYSISGTSSNYIDPVEIAFMNAAANGIFVAASSGNSGPKASTTNHPSPWLTTVAAST…
Actinotalea_ferrariae_CF5_4-EYR62865.1		EYR62865.1	Actinotalea ferrariae CF5 4	NCBI nr database	MAAAVAASVAIVGAALPATAQVGATSAPVTTPPAVADERATITPAQEQELVQGRYVVLMKGDPVVAYAGGVPGIAATKPAEGEGVTADSASVREYVQHLRAERKEARKAAAVPEAAVETEYSFAVNGFTAELTEEQVQRLAKQEGVLAVRPDTLQQPQTDASGEFLGLTGPGAAWAEGYTGEGVVVGVIDTGIWPEHPSFADDGTYPDPVGVAEGIPCEFGTTPGNEDDAPFECNNKLLGARDMRVAYNSVVGPELYDSARDADGHGTHVASTAAGNAGVQAEVLGSQIGAVSGVAPRAQVVAYKVCGDAGCFTSDLAGGIDQAVADGVDVINYSIGGGAGPVGPDDLAFLFANQAGIFVATSAGNDGPAPGTVGSPAVFPWLTSVGASTHDRGFGGSV…
Auraticoccus_monumenti-SDD32682.1		SDD32682.1	Auraticoccus monumenti	NCBI nr database	MPLRSPRRRLLALVATSCALTTVVALSPAQAAPPLAPADAVTTSPGRYVVTLASDPLATYDGDVRGLERTRSREGRRVDTTSSAAREYRQHLREEQDEAAAAVDAEPTRRYDVSLNGFAATLSADQARELARTPGVVSVTKDTLHKATDDKNSVDYLGLSGQGGVWQQLGGTAAAGRGVVVGVLDTGIWPENPSFAGQALSTTKPPASDRYRPYRAGKNITVNKSDGSTFSGTCQTGEQFTADLCNTKLVGARYFGEGWQASVPAANRRDYISPRDGGGHGSHTASTAAGNAGVPATVEGNDYGTISGVAPGATIASYKVLWEGDSAQTTGGWTSDIVAGIDAAVTDGVDVINYSIGSSSESAVDEPISLAFLSAASAGIFVSASAGNSGPGASTLDNT…
Auraticoccus_monumenti-WP_090590697.1		WP_090590697.1	Auraticoccus monumenti	NCBI nr database	MLHPNRDPERVRPSTPPRTLSGEPVPLRSPRRRLLALVATSCALTTVVALSPAQAAPPLAPADAVTTSPGRYVVTLASDPLATYDGDVRGLERTRSREGRRVDTTSSAAREYRQHLREEQDEAAAAVDAEPTRRYDVSLNGFAATLSADQARELARTPGVVSVTKDTLHKATDDKNSVDYLGLSGQGGVWQQLGGTAAAGRGVVVGVLDTGIWPENPSFAGQALSTTKPPASDRYRPYRAGKNITVNKSDGSTFSGTCQTGEQFTADLCNTKLVGARYFGEGWQASVPAANRRDYISPRDGGGHGSHTASTAAGNAGVPATVEGNDYGTISGVAPGATIASYKVLWEGDSAQTTGGWTSDIVAGIDAAVTDGVDVINYSIGSSSESAVDEPISLAFLSA…
Bacillus_firmus-RBP87598.1		RBP87598.1	Bacillus firmus	NCBI nr database	MNRKQKQVRAFSMIATFLMIFSLIAPGLAGAETSGNNSASAERGAVEVTTAASGSTDQARTKARKKGTYLIQMALDPVVTYDGGVKGLKPTRPHKGSKMNPAAQEVEDYAEHLRGRQRAALTKVNGGSPIYNYVYTYNGFTAQLTGDQATKLAEQPEVLAVHEDVLHEINTASTPSFLGLDDEDGLWEHLGGPNGGRKVPGAGEDIVIGVIDSGIWPEASSFSDRDENGKRTYLGRPKDSRGTCASAETVGDDSWDANLCNSKLVTAQYFNAGWGGNDVLKETRPWEFLSPRDYNGHGTHTASTAAGNHGVDVTGPAEVFGEISGIAPRARIAAYKALWSTEDGSTANGYTSDLLAAIESAVADGVDVINYSVSGTSTDFLDPVEVAFLNAANVGVFVS…
Caenimonas_sp._SL110-WP_082151438.1		WP_082151438.1	Caenimonas sp. SL110	NCBI nr database	MPLACRMLRENQHKHGPGARQKRVTARHQEYSQMNPIERTMRLTLASVAAAALLAACGGGGGEVASSSSAPLAAAKSSTETAAATTSAAAAQGPLAAAKAGTSRVYLIQMADAPAVAYDGGVQGLAPTKVRGLKKLNPESPEVVAYMAYLKGKQDSLLAKVGGTKVYNYGYTFSGFAASLTQAQADKLAVTKGVLAVTTDEVRKLDTASTPAFLELSGSTGFWNTAGAKGENVVIGIVDSGIWPESLSFSDRVEADGITPAKTGTQVYSDLAGFHGRCARGEEWRGGNCNRKLVSARYYNAGFGGDAAISERWPYEYNSPRDYGGHGTHTASTAGGNANVKVSGPAAAMGRTSGIAPRARISVYKVCWSVEADDGGCATSDSVAAIEQAVADGVDVINY…
Cellulomonas_sp._Root137-WP_082573407.1		WP_082573407.1	Cellulomonas sp. Root137	NCBI nr database	MPRRPVLAALTALSVAVSTALLGATGASAAPPPTGTGFDITKPGGQTELKAGRYIVTLADDAVATYDGGVSGFAATAPEEGDQLNARKAPVKSYREHLTEKQEAVAEAAGVSIDASYTLALNGFSADLTAGQAAELLADREVVSVVPDELRHITAEPSTSFLGLEGPGGVWEAVGGVDEAGAGVVVGVLDTGIAPENPAFAGDPLGTTAGAEPYLDGAAITFQKGDGSVFRGVCQTGEQFTADDCSTKVVGARYYVEGFGVDNLGDASVGEYISPRDGDGHGSHTASTAAGNVATPTAIGGIDFGTFTGVAPAARIAAYKVCWTGPDPAVTTDDGCTTTDILSAIDQAVADGVDVINFSIGGGAATSVAAPEDQAFLGAAAAGIFVAVSAGNDGPGAST…
Cellulomonas_sp._URHE0023-WP_081844426.1		WP_081844426.1	Cellulomonas sp. URHE0023	NCBI nr database	MSRRSVVATLAALTLTAATVTLGAGTAVAAPPPTTGPIVGSTSGGTPKTPLEPGRYIVTLADSSVATYQGGVSGYAATQPDAGDQLDARKAPAKSYSDYLVDKQEAVADAAGVDIDTSYTLALNAFSADLTSQQAAELLANRDVVAVTPDELKHITAVPSTTFLGLDGPGGVWESIGGAEQAGDGVVVGVLDTGIAPENPAFAGSPLAGSAAPEPHLDGSTIVYDKADGGVFHGTCTTGEQFTTDDCSTKIISARYYVTGFGTANLGNASTGTGEFVSPRDGDGHGSHTASTAAGNVATPTSIGGNDFGPISGVAPGARIAVYKVCWSGPDPASQDDDGCTTSDILSAVNQAIADGVDVLNYSIGGSAAQTTYSATDDAFLGAAAAGIFVSASAGNAGP…
Chloroflexi_bacterium_HGW_Chloroflexi_8-PKN84533.1		PKN84533.1	Chloroflexi bacterium HGW Chloroflexi 8	NCBI nr database	MKRTLVVFRIIAILALTFSITFTSASSAWANNSGKLESTDQVYIVQMSDKPVVAYEGDIKGYKATMPGIGKKVDPFAADTLKYVGYLKEKHNAAVNQVGGGQILYDYTFSYNGFAAVITEQQAEKMEKVPGVLSVQLDIFVDMDTSSTPTFLGLTDDGGLWDQLGGIGKGGEDIIIGVIDSGIWPESLSFSDRTGTNGNNKKSGKLDYTQIPGWHGKCVPGEDFNASMCNQKLIGAQYFNASWGGDAGIESLRPWEFTSARDYNGHGTHTSSTAGGNYGVPTTGPAAAFGSISGIAPRARIAMYKALWSTEDGSTASGSTADLVAAIDQAVADGVDVINYSISGTRTNFLDAAEVAFMYAARAGIFVAASAGNSGPAVSTVAHPSPWITTVAAGTHNRS…
Chloroflexi_bacterium_RBG_16_54_18-OGO29580.1		OGO29580.1	Chloroflexi bacterium RBG 16 54 18	NCBI nr database	MLKHKLVYLLIILVLSLSMTSSAFGQVVDAPLAQSAVDSYIVIMSADPAIAYQGEISGYQATKPGKGQKINPNSARVRKYTQFLEKSHIQVLQGAGVPTTSMVNQYSIALNGFSLLATPEQVAEIEKQKGVLMVMKDELRQITTDSSPDFLGLTDSAGPYARRVNGEGVIVGVIDTGIWPEHPSFADNRAYRRLPLTLSNSPFSACDFGNSAHNPNDAPFTCNNKLIGARQMLATYRAVIGAAPDEYDSARDDNGHGSHTASTAAGNAGVQATVLGIPRGEISGIAPRARLIAYKALGNQGGFTSDLAAAIDQAVEDGVDVINYSIGGGASLIGADDLAFLFAADAGVFVAVSAGNSGPGPGTIGGPASVPWVTSVGASTQARFFQGTVELGNGAQYTG…
Chloroflexi_bacterium_RBG_16_72_14-OGO57313.1		OGO57313.1	Chloroflexi bacterium RBG 16 72 14	NCBI nr database	MNRRVLASVAGSMLLLAALMPTAVAAKTPAAGPFTHDGIYLVQMSQQPVVAYTGGIKGLRATAPAAGAKIDPNAGKVVAYVDFLKGKHAAALAKVGGTKLYDYVYSYNGFAAKLTAAQANRMARTPGVLAVSPDETRTADTSSTPEFLGLTGPGGLWEQLGGVANAGEGLIIGIVDSGIWPESLSFADRVTADGTPSSSPSAKRAFQQIPGWHGKCVPGEGFVASMCNQKLIGAQWFNASQGGNAGVDASKPWEFNSARDYNGHGTHTSSTSGGNYGVPATGPASVFGTISGMAPRARIAMYKALWSTQDASTASGSTADLVAAIDTAVADGVDVINYSISGTTTNFADPVEISYLFAARAGVFVAQSAGNSGPASGTVAHPSPWTTTVAAGTHNRDGR…
Chloroflexi_bacterium-RIK40463.1		RIK40463.1	Chloroflexi bacterium	NCBI nr database	MKQFLSFVAIVAILLATMAAPSFAQTTSSSADDGAAQRVQNVRSNVYIVLMETDPVLTYEGDIPGFEATKPGKGRKINPNSAHVKKYAGFLEAKHEQALQAAGVQSNRKIHNYVYAVNGFAAQLTEVEATRLAKQPDVVAVRPDELRYIQTDSSPAFLGLTAPGGAWLRGYTGEGVVVGIIDTGIWPEHPSFADDGRFGPSPVGPLPCEFGNTAQNSADEPFTCNNKLIGARAVIDTYRAVIGLEPFEYDSARDDNGHGTHTASTAAGNAGVAASVLGMPRGTISGIAPRARVVAYKACLSLGCFTSDLAAAIDQAVADGVDVINYSIGGGASLTGADEIAFLFAADAGVFVATSAGNSGPGPGTVGGPASAPWITAVGASTQQRFFQGSVVLGNGAEY…
Chloroflexi_bacterium-RPI94160.1		RPI94160.1	Chloroflexi bacterium	NCBI nr database	MRIFHEEKKMQRRFFYVLMVFVLSLSLATPALAQGSSQPLAQEEVKSYIVVLEEAPIISYEGDIAGLEATEVQEGEKIEVADPAVQEYDAFLEEQHEESLEDAGAAVDAKIHDYTVALNGYSAILTADQVETIKLQKNVKFVMEDHRRYAHTDSSPEFLGLTDRGGAYDSGITGEGVVVGVIDTGIWPEHPSFADDGTYAAPPTGPLACEFGNTAHNPNDAPFTCNNKLIGAYQMLDTYRALIGADPDEFDSARDDDGHGTHTASTAAGNAGVEASMYGLPVATISGIAPRAHVVAYKALGNLGGFTSDLAAAIDQAVADGVDVINYSIGGGAGLPSADEIAFLFAADAGVFVATSAGNSGSGAATVGNPGTMPWLTTVGASTQKRFFEGLITLGNGRR…
Chloroflexi_bacterium-RPI96863.1		RPI96863.1	Chloroflexi bacterium	NCBI nr database	MRIFHEEKKMQRRFFYVLMVFVLSLSLATPALAQGSSQPLAQEEVKSYIVVLEEAPIISYEGDIAGLEATEVQEGEKIEVADPAVQEYDAFLEEQHEESLEDAGAAVDAKVHDYTVALNGYSAILTADQVETIKLQKNVKFVMEDHRRYAHTDSSPEFLGLTDRGGAYDSGITGEGVVVGVIDTGIWPEHPSFADDGTYAAPPTGPLACEFGNTAHNPNDAPFTCNNKLIGAYQMLDTYRALIGADPDEFDSARDDDGHGTHTASTAAGNAGVEASMYGLPVATISGIAPRAHVVAYKALGNLGGFTSDLAAAIDQAVADGVDVINYSIGGGAGLPSADEIAFLFAADAGVFVATSAGNSGSGAATVGNPGTMPWLTTVGASTQKRFFEGLITLGNGRR…
Chloroflexi_bacterium-RPJ28788.1		RPJ28788.1	Chloroflexi bacterium	NCBI nr database	MQRKFFYMFMVFVLSLSLATPALAQGGEQPLAQEGAKSYIVVLEGDPIISYEGGIAGLAATEIQAGEKLEPADAAVVEYDNFLESQHDESLEAAGASVTAKVHDYTVALNGYSAILTEEQAEAIKLQKNVKFVMEDQMRYAQTDSSPEFLGLTVRGGAYDSGFTGEGVVVGIIDTGIWPEHPSFADDGSYPAPPTGTLPCEFGNTAHNSNDAPFTCNNKLIGARQMLATYRALIGVDPDEFNSARDDDGHGTHTASTAAGNSDVEASMYGLPVATISGIAPRAHIIAYKGLGNQGGFTSDLAAAINRAVADGVDVINYSIGGGAALPSADEVAFLFAANAGVFVATSAGNTGSGAATIGNPATMPWVTSVGASTQSRFYEGKITLGNGKKYTGASLTPE…
Colwellia_agarivorans-WP_077341218.1		WP_077341218.1	Colwellia agarivorans	NCBI nr database	MQFKKNIIGSILTLLVSTSSGINAHEVTGNVNLLKENPQSNKFSKKGQSLYIVQLKGNPGIAQAQNIGELLPSNQVVGIAGNNYNANTPAMQTYTKALQQRQNDLANSIDSLNIIHSFKHTFNGFSAKLTDKQKKQLESHPEVIGIWEDKLQKVTTSNTPEFLGLTGPSGQYSFNIKGEDVVIGVLDTGIVPEHPSFSDDGSYSDPSTIGWTGICDAGEESQTNSFKCNNKLIGARYFNDSFKSIYEIQTSLGEFISPRDADGHGSHTASTAGGNANVVAQLSGVDAGVISGIAPRSRLAMYKVCWNSDYKSPEGADESGCFPSDSMAAIDQAVIDGVDIINFSIGGSRTDLTQPAAAAMLRATQAGVFVSVSAGNDGPEAETIGTPAPWVTNVAASTY…
Colwellia_mytili-WP_085297720.1		WP_085297720.1	Colwellia mytili	NCBI nr database	MQFKKSIIGSLVTLVVTASSGIQANEIIGNTDLLKEVGPINVVKKRTSLYIVQMKEQPGVAQAQAIGELLPSNQTVGVAGNSYNASTPAMVAYTNALQARQDEVASEIGSLDIIHSFKHTFNGFSAKLTEKQKNQLESHPDIIGVWEDEIQTLTTSNTPEFLGLTGPGGQHTLDIKGEDVVIGILDTGIVPEHPSFADDGTYSDPATFGWAGTCDAGQEAAADTFKCNNKLIGARFFNESFKSVYEIQTTLGEFISPRDADGHGSHTASTAGGNANVAAVLSGADAGIVSGIAPRARVSVYKVCWNSDYETPEGVKERGCFPSDSMAAIDQAVIDGVDVINFSIGGSRTDLTQPAAAAMLRATQAGVFVAVSAGNDGPDVETIGTPAPWITTVGASTYN…
Colwellia_psychrerythraea_34H-AAZ23976.1		AAZ23976.1	Colwellia psychrerythraea 34H	NCBI nr database	MKNILPLMWVIILMFVISQGVSAKGKKEIPKSEYGSYIVIMDLNPAIAYEGDIKGFKATKPGKNKKINPKSANVRKYTSMLSKTHDAALAKANVKSKDKVHDYGIALNGFSAKMTHEQAVALSSQDGVAKVMPDVLRQKMTDNSPSFLDLGGPAGPWLKGYDGEGIVIGVIDTGIWPEHPSFTDDGSYSTPPILLDDSRPNCEFGNTGHRPDDVAFSCNNKLIGARQMLDTYRLIVGATSDEFDSARDEDGHGTHTSSTSGGNANVPANMLGNDYGLISGIAPRAHIVMYKGLGDLGGFGSDLAAAIDQAVADGVDVINYSIGSSSFAIGPDDVAFLFAENAGVFVATSNGNSGPAPATTGSPASTPWVTSVGASTQNRTYQGSASSVGEWEFFGASIT…
Colwellia_psychrerythraea_34H-AAZ28765.1		AAZ28765.1	Colwellia psychrerythraea 34H	NCBI nr database	MHFKKSLVRSLITLAITATASTTVLANEVSGDISKFKSVGNEVNTKQKATGYIVQLKGKTAIAQAQEIGELLPTNQLVANTGNRYNAHTPAMEAYTKALENKQKQVASSIDSINILHSFKHTYNGFTAKLNAKQKAQLESHPDVIGVYEDKLETVNTANTPEFLGLTGAGGQHAMNIKGEGVIIGVIDTGVWPENPSFADDGSYSDPADLGWLGSCDTGTDEEFACNNKLIGAKYFDSSFSSQYDIQYDLGEFDSPRDADGHGSHTASTAGGNESVAAMLSGTPVGTVSGMAPRARIAAYKVCWNSDYKNPEGGDEAGCFGGDTMAAIDAAVTDGVDVINYSIGGSRTDLTVPATAAMLNATAAGVFVAVSAGNDGPDKETVGTPAPWVTSVAASTYNG…
Clavibacter_sepedonicus-WP_012298034.1		WP_012298034.1	Clavibacter sepedonicus	NCBI nr database	MFVIPRSPRLRPESDRAPSLRRATASVAATALVAAGLVTFGAAGAMAAPAPTVATPASALEDGRYIVTLADDAAATYRGGVDGLPATEARSGAQLDAKAGPVVAYTDYLEDRQEDVAASVGADIEYSYSLTVNGFSADLTAEQASKLSGDRAVASVEPERLYHPTSTPAADFLGLTGPDGVWAKTGGQEEAGEGAVIGVIDTGIAPENPAFVGEPLGTTAGAEPYRDGSAIAYAKGDGTTFRGTCQTGEQFTAADCSTKIVGARYYVTGFGQENIGTAATGEYDSPRDGEGHGSHTASTAAGEAGVTATIDGKDLGEISGVAPASKIAAYKVCWSGPDPAVKTDDGCAGADLIAAIEQATADGVDVINYSIGGGSAATTFSATDRAFLGAASAGIFVSA…
Clavibacter_sepedonicus-WP_012298035.1		WP_012298035.1	Clavibacter sepedonicus	NCBI nr database	MPIHRDPLMPDRRRRLRAGRPLAACALAFALVAAGTTTASAADTPTAAVPVGAGDGNYLVTLRDQPASAYDGTLDGLAPTRVEPGARLDAQSDAVQRYSDHLTQRQDSAADAAGVTPTNRYSLTVNGFSAKLTAAQVQELSHDRDVLSVEPDQALHTTSTPDSRFLGLEGDHGLWSKAGGVDAAGKGTVIGVLDTGIAPDNPSFAGKPLGSTPGADPYLDGSRIDFRKGDGTVFHGTCQTGDGFTADDCSTKIVGARAFEAGWAATGSPIGPQEKVSPLDTAGHGSHTTSTAAGDAGVTATTGAVQEAIAGIAPAARIAAYKVCWSGPDPEVETDDGCATSDIVAGIEQATSDGVDVINMSLGGAGKAEDTFQRALLGAADAGIFVAAAGGNSGPDAGT…
Arthrobacter_crystallopoietes_BAB_32-WP_00567086.1		WP_00567086.1	Arthrobacter crystallopoietes BAB 32	NCBI nr database	MRRRSFRAATALALGLPLILSSVAGPSAALALAAETQPPGVEIFKDGQYIVMLKGKPVATYDGGVAGIAATKPDKGKKVKTDSPEARQYAAHLGERQQQVAAEAGTSVGQSFTTAINGFTADLTAEQAGVLAKHPDVLSVSENVQHSPDYSSTEFLGLPGADGAWEQQYGGVDNAGKGVVVGVIDTGYYPDSAFFAGDEPVRLGPGETPEPGEPYLTNNGQIAMLKSDGETFIGECEKAQGSSNSTRAWTGEECNSKVLSARYFAEDFLRLVPPEQRDPRESISPLDINSHGTHTASTAAGNNGVAAAVDGREFGEGSGVAPEAKVSVYKICWEDTNPATGGCFSSASVAAIEQAVKDGVDVLNYSISGNNNSVLDPVALAFFNAAATGIFVSASAGNS…
Kytococcus_sedentarius_DSM_20547-WP_081439746.1		WP_081439746.1	Kytococcus sedentarius DSM 20547	NCBI nr database	MGNVVLNSTSRRALSAVGVFGLTLGMVPVAAVATGDSAQPAAKDASSEASTAKADTKRYIVTMAKPSLSATFKNSGATGRLNTQTAAAQSYTQKLEAQHATAAKAVGADMVFEYSTVINGFSADLTETQVAALTARGDVVSVTPVRIERLLDGPAAPSAFSANKPQTDVSRDVIGLTGENGLWNQVGGPTEAGKGQVVAVIDSGITPDNPSFSDEGMPQAPSTWNGECEAGNDPANWSADKCNNKLVGARSYVDEMMAAYPGQEFGPDESNSPYDKNEQSHGSHVAAIAAGAPVSVQGYDMVGVAPAAHIAAYKVCMDIVQDGQVFQGCLGDASVMAYEDAVQDGADVINFSISNDDQYANDPVDEAMKGAADAGVFVAAAGGNYGPGTSNPVNVNNGL…
Intrasporangium_calvum_DSM_43043-WP_013491397.1		WP_013491397.1	Intrasporangium calvum DSM 43043	NCBI nr database	MKRRLLGAVTAVPVALAMAGTGAADAAVTQSVPPSTSGTYIVQMADLPVVAYDGKIKGLAATSPTPGTKVDPQSDAVTRYVAHLESKHNSALTRVGATSTKIYDYAFSFNGFAAKLTAAQAQRLTKAPGVVAVNPEQTYTVDTSTTPDFLGLTAKGGLWDQLGGTGSAGEDILIGTIDSGIWPEHLSFSDRATAGVPSASGPVVYAPFDGPADACKAGENWTAKTCNNKLVIARHFNESWGGDKGIRKDRPWEFTSPRDYNGHGTHTASTSGGNHDVPVPGIASALAPNGMSGIAPRARVAAYKALWSTETGDTASGRGGDLVAAIDQAVADGVDVINYSISGSQTNFADGAEIAFLFAARAGVFVAASAGNSGPTASTVAHPSPWITTVAAGTHNRAS…
Colwellia_psychrerythraea-KGJ93405.1		KGJ93405.1	Colwellia psychrerythraea	NCBI nr database	MHFKKSLVGSLITLAITATANTTVVANEVSGDINKFKPVGSEVNTKQKATGYIVQLKGKTAIAQAQDIGELLPTNQLVANTGNRYNAHTPAMKAYTKALENKQKRVASSVDSINILHSFKHTYNGFTAKLNAKQKAQLESHPDVIGVYEDRLEVVNTANTPEFLGLTGEGGQHTMNTKGEGIIIGVIDTGVWPENPSFADDGSYSDPADLGWLGACDTGTDEDFSCNNKLIGARYFKSSFESTYDIQYALGEFESPRDADGHGSHTASTAGGNENVEAILSGTPVGTVSGMAPRARIAAYKVCWNSDYVTPEGAKERGCFGGDTMAAIDAAVTDGVDVLNYSIGGSRTDLTVPATAAMLNATAAGVFVAVSAGNEGPDIETVGTPAPWVTSVAASTYNG…
Colwellia_psychrerythraea-OUR80413.1		OUR80413.1	Colwellia psychrerythraea	NCBI nr database	MHFKKSLVRSLITLAITATASTTVLANEVSGDISKFKSVGNEVNTKQKATGYIVQLKGKTAIAQAQDIGELLPTNQLVANTGNRYNAHTPAMKAYTKALENKQKQVASSIDSINILHSFKHTYNGFTAKLNAKQKAQLESHPDVIGVYEDRLEVVNTANTPEFLGLTGGGGQHTMDIKGEGVIIGVIDTGVWPENPSFADDGSYSDPADLGWLGSCDTGTDEEFACNNKLIGAKYFDSSFSSQYDIQYDLGEFDSPRDADGHGSHTASTAGGNENVAAMLSGTPVGTVSGMAPRARIAAYKVCWNSDYVSPEGAKERGCFGGDTMAAIDAAVIDGVDVLNYSIGGSRTDLTVPATAAMLNATAAGVFVAVSAGNDGPDKETVGTPAPWVTSVAASTYNG…
Colwellia_sp._12G3-PKI12581.1		PKI12581.1	Colwellia sp. 12G3	NCBI nr database	MHFKKSIIGSLITLAFTAAASNAAVANEVTGDISKFKSAGNEVSTSKQATNFIVQLKGNTAITQAQDIGELLPSNQLVANTGNRYNAYTPAMKAYTQAMENKQKQVAASIDSIKILHSFKHTYNGFTAKLNAKQKQQLEAHPDVLGVWEDRLEIINTANTPEFLGLTGPGGQHTMNVKGEGVIIGIIDTGIWPENPSFADDGSYSNAAELGWQGACDTGTDAEFTCNNKLIGARYFGDSFSSQHTIQYALGEFDSPRDADGHGSHTASTAGGNEGVAAILSGAAAGTVSGMAPRARIAAYKACWNSDYETPEGAKEAGCFYGDTMAAIDAAVTDGVDVINYSIGGSKTDLTIPSTAAMLNAAAAGVFVSVSAGNSGPDKETVGTPAPWVTSVAASTYNG…
Colwellia_sp._75C3-PKG83539.1		PKG83539.1	Colwellia sp. 75C3	NCBI nr database	MHFKKSIIGSLITLAFTAVASNAAVANEVTGDISKFKSVGNEVNTTKQTTNFIVQLKGNTAITQAQNIGELLPSNQLVANTGNRYNAYTPAMKAYTRAMENKQQQVAGSIDSIEILHSFKHTYNGFTAKLNAKQKQQLEAHPDVIGVWEDRLEIINTSNTPEFLGLTGPGGQHTMNVKGEGVIIGIIDTGIWPENPSFSDDGSYSPAADLGWQGACDTGTDAEFTCNNKLIGARYFGDSFSSQHEIQYALGEFDSPRDADGHGSHTASTAGGNEGVAAVLSGASAGTVSGIAPRARIAAYKACWNSDYETPEGAKEAGCFYGDTMAAIDAAVTDGVDVINYSIGGSKTDLTIPSTAAMLNAAAAGVFVAVSAGNSGPDKETVGTPAPWVTSVAASTYNG…
Colwellia_sp._Bg11_28-PKH85078.1		PKH85078.1	Colwellia sp. Bg11 28	NCBI nr database	MHFKKSLVRSLITLAITATASTTVLANEVSGDISKFKSVGNEVNTKQKATGYIVQLKGKTAIAQAQEIGELLPTNQLVAITGNRYNAHTPAMEAYTKALENKQKQVASSIDSINILHSFKHTYNGFTAKLNAKQKAQLESHPDVIGVYEDKLETVNTANTPEFLGLTGAGGQHAMNIKGEGVIIGVIDTGVWPENPSFADDGSYSDPADLGWLGSCDTGTDEEFACNNKLIGAKYFDSSFSSQYDIQYDLGEFDSPRDADGHGSHTASTAGGNESVAAMLSGTPVGTVSGMAPRARIAAYKVCWNSDYKNPEGGDEAGCFGGDTMAAIDAAVTDGVDVINYSIGGSRTDLTVPATAAMLNATAAGVFVAVSAGNDGPDKETVGTPAPWVTSVAASTYNG…
Colwellia_sp._TT2012-WP_057832280.1		WP_057832280.1	Colwellia sp. TT2012	NCBI nr database	MYFKKSIIGSLITLALTAGASNAVVANEITGDISKFKSVGSEINSKHKTTGYIIQLRGKTGIAQAQDIGELLPTNQLVANTGNRYNAYTPAMKAYTQAMENKQKQVASSIDSLEILHSFKHTYNGFTAKLNAKQKAQLESHPDVIGIWEDELHVVNTANTPEFLGLTGPGGQHTLNIKGEGVIIGVIDTGVWPENPSFADDGSYSDPADLGWQGTCDTGTDLEFSCNNKLIGARYFGASFSSQYDIQYSLGEFDSPRDADGHGSHTASTAGGNEGVAAILSGAPAGTVSGMAPRARIAVYKVCWNSDYVSPEGNKERGCFGGDTMAAIDAAVTDGVDVINYSIGGSKTDLTVPASAAMLNAAAAGVFVAVSAGNSGPDKETVGTPAPWVTSVAASTYNG…
Colwellia_sp._UCD_KL20-WP_076421090.1		WP_076421090.1	Colwellia sp. UCD KL20	NCBI nr database	MQFKKNIIGSILTLLVSTSSGINAHEVTGNVNLLKENPQSNKFSKKGQSLYIVQLKGKPGIAQAQNIGELLPSNQLVGIAGNNYNANTPAMQTYTRALQQRQNTLANSIDSLNIIHFFKHTFNGFSAKLTDKQKKQLESHPEVIGVWEDKLQKITTSNTPEFLGLTGPSGQYSFNIKGEDVVIGVLDTGIVPEHPSFSDDGSYSDPSTIGWTGICDAGEESQANTFKCNNKLIGARYFNDSFKSIYEIQTSLGEFISPRDADGHGSHTASTAGGNANVVAQLSGVDAGVISGIAPRSRVAMYKVCWNSDYKSPEGADESGCFPSDSMAAIDQAVVDGVDVINFSIGGSRTDLTQPAAAAMLRATQAGVFVSVSAGNDGPEAETIGTPAPWVTNVAASTY…
Cryobacterium_aureum-WP_105033583.1		WP_105033583.1	Cryobacterium aureum	NCBI nr database	MSAPDSALNPAPTSRTRRRATIAATVTIALVGASVLVGGTLPAGAAPAATGLYGSIASPGGQRMDFTAGRYIVTLSDEAVALYQGGVNGFSATMPDAGAKLNAQSRSAETYKDHLTRIQSEVAASVDAKMAYSYTLAVNGFAAQLTSKQAAALAVKKNVVSVVPDALRHVTAESSTDFLRLSGPNGLWSKLGGTSEAGKGVVIGVLDTGIAPENPSFAGSSLGTTPGDEPWLDNDTITMNKADGTTFTGTCQTGEQFAATACSTKVIGARYFLDGFGADQIGDASTGEYVSPRDGDGHGSHTASTAGGNADVAANLNGVDFGVISGVAPAAKIAAYKVCWSGPDNTVSTDDGCTDTDILKAIDQAISDGVDVINYSIGGGPAQTTFSPTDEAFLGAAAA…
Cryobacterium_roopkundense-WP_084141330.1		WP_084141330.1	Cryobacterium roopkundense	NCBI nr database	MTAAGLTFAIVGAATLVGTSGAAIAAPAQPGLAGAIGAGISQPMTELTAGRYIVTLADDAVATYDGGVDGFSATTPGSGKKLNAQSRASESYGDYLGGKQKKVAASVDADIDYSYTLAINAFAADLSAKQAVALSAQKDVVSITPDELRQITATPSTDFLGLSGDNGVWNSIGGADQAGAGVVVGVLDTGIAPENPSFAGEALGTTAGSDPYLDGDTITFAKADGGTFTGTCVAGVQFATTDCNTKVVGARYYVNGFGANRIGDPSVGEYASPRDGDGHGSHTASTAAGNHDVPVTINGLDYGLISGVAPAAKVAAYKVCWSGPDPALSTDDGCATSDMLAAIDQSVADGVDVLNFSIGGGAATTTVSPTDVAFLGAASAGIFVAASAGNSGPGSSTLD…
Desulfobacteraceae_bacterium_4572_88-OQY58103.1		OQY58103.1	Desulfobacteraceae bacterium 4572 88	NCBI nr database	MKRIFWKTILLTCLIILTCGTANAASSETDAGTYIIRLADNPVASYRGGIPGLRATSPRTRSQARLNIRDNDTRAYRSYLSDKQTQVMTAIEAALGHPAEVFYNYDVTYNGLAIHLTRAEADVVAKLPEILSAQPNRKLRKMTNVSPNLVNAVSVWDGSGTGDLPGTKGEGIIIGVIDTGIWPEHPSFADDGSYSPPPTRWGGKCTPPADGTLGYTCNNKLIGIQYFLDGYVSLSEDGEYENLFYSGRDDDGHGTHVASTAAGNEGVSASIYGIDRGAVSGIAPRAHVASYKVGMTAADALAAIDKAVADGVDVINYSMGNDFDMNPWTDSAAQAFLAAREAGVFVAVSAGNGGPGESTIGSPGNAPWLSAVGAGYSDRLYLSTFEISDTDDDLRTLNF…
Desulfobacteraceae_bacterium_IS3-OQX10581.1		OQX10581.1	Desulfobacteraceae bacterium IS3	NCBI nr database	MRKNRLNFLVILLIFVYSVGGFQPAFAKEETSESDLYIIRLADPPSAVYGGGIGNLLPTRPSRTAKKRFDIRSSESRAYLSYLSDTRVRVRDSISRAAGRAIEPVYTYDVVYNGMAMRLTREEAKDIALLPEVLSVQKDEPRQLMMNASPAYLNAVAVWDGTGTGLLPGTKGEGIIIGVIDTGVWPEHPSFADDGTYPEPPAKWGGKCSPPADGTKGYACNNKLIGIQYFLKGYVSLREGLYDGLFYSGRDDNGHGTHTASTAGGNENVPAKIYGIDRGMISGIAPRAHIACYKVMGPGGGTASDSLAAIDKAVADGVDVINYSIGSSFDMSPWSDPTAQAFLAAREAGVFVVVSAGNEGPGESSIASPANAPWVMSAGASYGNRMYLSELSIEDSSHS…
Duganella_sp._BJB475-RFP09633.1		RFP09633.1	Duganella sp. BJB475	NCBI nr database	MMKLNPVAAAVALLLAGAASLAHADDTRRSYIVQLADKPVAAYNGEVAGLAATQPAPGSRLQMGAQTVQLYMDYLDQKQADVKALVPNAPINHDYKVVLNGFSAMLTDTEVRTLQANSAVSTITANTENHLLTNYTPTFLGLDGPNGLWAQLGGKEHAGENIVIGVVDGGIWPENPSYADRVDSNGVPTFDQGGSIAYGAPANWNGTCQTGEGFTVASCNNKLIGARYFKSGFDASGKSLHWTEFVSPRDSIGGTVGHGGHGTHTSSTAGGNNGVPSILNGIPMGAVSGMAPRARIAMYKVCWSYNDATDATGGKNSCWTDDSVAAIDRAVQDGVHVINYSISGGTTPNDAVEQAFLRATNAGVFVSASAGNDGPAQTVNHIGPWLSTIAAASHNRFLK…
Duganella_sp._OV458-SDH36800.1		SDH36800.1	Duganella sp. OV458	NCBI nr database	MKLRPIPAAAILLLSGALSLAQVAQAQEERRSYLIQLADKPAATYTGGVAGLAATQPPSGQRIDPGSATLQLYTDYLGQKQAAIKALVPAAEIEYDYKVVLNGFSARLTDAEVRALQANSAVLSIQANAVRQLDTAYTPTFLGLEGAGGLWAQAGGKQHAGENVIIGVIDSGIWPENPAYADRIDASGLPTFDNSATLAYTAPVGWTGTCQTGEAFTAANCNNKLIGARFFRDGFERSGETQHWSEFISPRDSIGGSLGKGGHGTHTSSTAAGNNGVAATLGGMAMGSVSGMAPRARVAMYKVCWTYVDGTTPGKNSCWEQDSIAAIEQAVLDGVHVLNYSISGGTSPGNSVELAFLNATAAGVFVAASGGNDGPAQAVNHVGPWLTTVAAAAHDQFRV…
Duganella_sp._Root198D2-KRC00840.1		KRC00840.1	Duganella sp. Root198D2	NCBI nr database	MKLRPAALAVLAVLSSLTVGAGAQEARKTYIVQLSDQPATTYVGGVSGYPATQPAPGAVFDYRDPKVQNYVRYLGDRKADVLASVGNPVVIANYDVVLNGFAALLTDSEVLALKGNPAVADVQADAVRRMDTISTPRFLGLSTAGGLWSQFAGGSQVKGENMVVGIVDGGIWPENPAFADRVDGNGVPTFDAGGSLAYNTAPASFTGGCAAGEGFDPAIHCNNKLVGAKYYNAGFLASGRPKNWTEFYSPRDSNVGGDGVTSGHGGHGDHTASTAAGNSNVPAVVAGIPMGPASGVAPRARVAAYKVCWTYDDPTADDGTGASNSCFNSDSVQAIDDAVKDGVNAINFSISGAQNTVNDAVEQAFYRASLAGVFVAASAGNSGPANAVAHISPWLTTVA…
Duganella_zoogloeoides-WP_019923261.1		WP_019923261.1	Duganella zoogloeoides	NCBI nr database	MKLRPICSAIVLLAALSGAAHAEQLRRSYIVQLVDKPVATYTGQVAGLAATQPAAGQRLNVDAGNVQAYISYLDAKQNDVIKTVSAAEITHKYDVVFNGFAALLTDAEVRALKKNAGVAAITADSEMILDTSYTPTFLGLDQPGGLWSQLGGQKLAGEDIIVGIVDSGIWPENPSYADRVDENGNPTHSGGTLAYDAPPASWKGGCDTGEGFTVANCNNKLIGARAYKTANQQLHWTEFASPRDSIGGSVGEGGHGSHTSTTAAGNGGTSAIINGVNLGKISGMAPRARIASYKVCWTDPTRRNGCATSNSVSAINQAVKDGVNVINFSIGPSAGGGSFDEATEQAFLGAAAAGVFVAASGGNSGPTATAPAPVSHISPWLSTVGNSTHNRLYVGDVIL…
Georgenia_muralis-RPF26710.1		RPF26710.1	Georgenia muralis	NCBI nr database	MSASSRSRRRAAAAAATLGVVLAALPTAASAGYLPAVAAPAGLTLTGTADTGLTELAEDSAFEDGAYVVVMDDAPVAAYTGGVAGYAATRPAAGEKFDPTTAAANRYRGLLQKEQERVIAATGVEARQRFTDTVSGFSATLTAAQAEALAKQPGVLGVTPDDLMQPDTAVSPDVLGLSGEDGVWERLGGVENLRGGAGSGVVVGIIDSGIRPEHPSFADLGLRAAPATGWRGACETGEEEDFSCSDKLVGARFYAETFAANNDLAEYESLSPLDVDGHGTHTASTAAGNAGVEAVIDGVSYGEISGMAPAAQVAAYKVCWDSTTGGGCYGSDSVAAIEDAVADGVDVLNFSISGTLTNVLDPVELAFLGAAEAGVFVAASAGNSGPGVSTVAHPSPWIT…
Glycomyces_xiaoerkulensis-WP_100448921.1		WP_100448921.1	Glycomyces xiaoerkulensis	NCBI nr database	MGSSSPRTFRRAKTRVRAGTRVTLAAATVPIVVAGLATAAGPAAADPPSLPEVSPEYVKQAPAQDVDYTDGYYIVQLDSEPIATYDGDQAGIMSTSPDEGETIDFDSPEVEEYREFLADEREEVIEEFDVEPAAEYDTVLSGFATELTADEAQRLAASDKVASVMPDKLYQLQTATTPEFLGLEGRRGAWNRQFGDPEKAGEGVIVGVLDTGIWPENPSFAPLPEPRPDQDVIDEKWNGECEEGQDDDPEANITCNNKLIGARWFDIRGAAADQYASPRDGNGHGTHTASTAAGNYRSEVVMDGEEFGTVSGMAPASRVAAYKVCWAGCAGGDLVAGIEAAVNDGVDVINFSIGSLGTAEFVDSISIAFFNAASAGVFVAASAGNDGPGSTVDHQEPWV…
Halioglobus_sp._U0301-RLQ21725.1		RLQ21725.1	Halioglobus sp. U0301	NCBI nr database	MAKFSGIAVTSLAAVLLSSPSIAVDIGTPDKERLLTSLSQVKESKTGVYIVQMSDNPVAAYDGGIKGLKATRPGKNKKLNPRDKNVADYANYLVDRHDAALRAVGAGQKVHSYKYVYNGFSAKLSRKQANALKKMPGVLAVTPDRLLKPDTITTSHMLELDSGIWNDVGGIDSAGEDIIVGIIDSGIWPESSSFADTVDLSEAPGKSGKNKLAYSPPPANWSGSCRSGQNWSQNTCNNKLIGAQWFVEGFTANGKSHLLKYEFLSARDFDGHGTHTASTAAGNANVPVVINGQHVGEASGMAPRARVAAYKVCWGTGTDGGCFSSDSVKAIDQAVADGVDVLNFSISGSRTTSLDPVEVAFLFAADAGVFVAASAGNSGPGPETVAHNSPWLTTVAAGT…
Ilumatobacter_coccineus_YM16_304-BAN00350.1		BAN00350.1	Ilumatobacter coccineus YM16 304	NCBI nr database	MSSLSSSPLPAARSTRSARGRRHLKRRVGFLLTVPGLIGLTGFSGSDAAAKQALEPESSYVVLMAEEPVVAYEGDEPGLEATALDSGEKLDDGDPAVREYVDHLEEAQQDVIDDADLDADDVGDSYTYVLNGFEADLTESEVAQIERRPDVAKVVPNELSQLQTDASGEFLGLDDRRGAWKSGYVGEDVVIGVIDSGIWPEHASFADDGSYAPLADYAGLPCEFGDTAYNPDDASFECNDKLLGARDMRLAYKSVIGPETFNSARDYDGHGTHTASTAAGNADVDASLFGIDRGIVSGVAPRARVIAYSVCGNLGCFTSDLAGAIDTAVADGVDVINYSIGGGASLTDPADIAFLFAADANVWVATSAGNSGPAPETMGGPATVPWITSVGASTHDRTY…
Ilumatobacter_nonamiensis-WP_051063204.1		WP_051063204.1	Ilumatobacter nonamiensis	NCBI nr database	MPHAPTTHPGSSALPRPSSRRRPNSERRRRWRDLLFLTTIPGLIGLAVAGGGAVDAQPADAESYVVLLGTDPVVAYEGDEPGLAATAVDDGEKLDATTQAVEEYVDFLEVEQAEVIREAGIDNSAVGENFTYVLNGFEADLTAPEIAALDRLPEVAKVVPNDLQQLETEVSPEFLGLDDKKGAWDTGYLGDDVVVGVIDTGIWPEHPSFADDGSYPTLDGFGEVPCEFGDTAYNPDDAPFACNDKLLGARDMRIAYKANIGPETFATARDYDGHGTHTASTAAGNADVAAEIFGIDRGIVSGVAPRARVIAYSVCGSLGCFTSDLAGAIDTAVADGVDVINYSIGGGASLTDPADIAFLFAADANVWVATSAGNSGPGAATVGGPATVPWITSVGASTT…
Jiangella_alba-SEE77172.1		SEE77172.1	Jiangella alba	NCBI nr database	MAHPPRRTRLVAALASVVAVAAASTAAAAPDGPPAPAPRGLAAGSYVVVLTGAPAATYEGGVRGLAATAPGDGERLRAGDRAVREYREHLDERQREVAGGVGAEPHYQYTVAVNGFAAELTAEQAAELTADPRVLAVVPDVPRAADTVASPEFLGLTGDDGVWASLGGAADAGRGVVVGVIDTGIWPESASFAGPELADRPTGEAGVAYRTSDTGTAVLKADGDTFTGECETGENWTADLCNGKLVSARYYDDGFVANVPPEHRDPNEHLSTRDGDGHGSHTASTAAGNHGVPMSVNGREFGDGSGMAPGASIAAYKVCWQDDDENTGGCYPSDSVAAIDQAILDGVDVINYSISGATDTLIDPVELAFLSAASANVFVSASAGNSGPGESTVAHNSPW…
Jiangella_alkaliphila-SDU69947.1		SDU69947.1	Jiangella alkaliphila	NCBI nr database	MAHPPRRTRLVVALASAAALAAASTAVAAPGGLAPPSPRDFADGSYVVVLTGSPAAGYEGGVRGLAATAPGDGERLRAGDRAVRDYRAHLDARQDELADGVGAEPLYQYTVAVNGFAAELTAAQAAELAADPQVLAVVPDTPRAADTVASPEFLGLTGDDGVWAALGGTTEAGQGVVVGVIDTGIWPENASFTGPELGDRPTGEVGVAYRTSDTGTAVRKANGDTFTGACEPGENWTADLCNGKLVSARYYEDGFVANVPPEHGDPNEHLSTRDGDGHGSHTASTAAGNHGVPMSVNGRQFGAGSGMAPGASIAAYKVCWQDDDAETGGCYPSDSVAAIDQAILDGVDVINYSISGATDTLVDPVELAFLSAASANIFVAVSAGNSGPGASTVAHNSPW…
Jiangella_gansuensis-WP_051426003.1		WP_051426003.1	Jiangella gansuensis	NCBI nr database	MSNPTTPHHRRRGRLAATAATGVLAATTLAAGSLALAVPDGGGAVSPSPSSYGDGSYVVVLTEPPAATYEGGVAGLRATAPAEGEKMRAESRAVRDYRGHLRERQDAVADAVGADPLYQYTVAVNGFAAELSGEQAADLAADPGVLAVVPDTPRTVDTVKSPDFLGLTGDDGVWAGLGGPADAGRGVVVGVIDSGIWPESASFAGAELGDEPSDEVGVPYRTSDTETAMLKADGELFTGECEPGEDWTADLCNSKLVSARYFEDGFVANVPPEHRDPDERISTRDGDGHGTHTASTAAGNHDVPMSVNGRDFGSGSGMAPGAAVAAYKVCWEDDDASTGGCYPSDSVAAIDQAILDGVDVINYSISGATDTVIDPVELAFMSAASADIFVAVSAGNSGP…
Jiangella_muralis-WP_083459025.1		WP_083459025.1	Jiangella muralis	NCBI nr database	MRGRPMTNVTTPRRMPVARPPRRTRLVAALASVVAVAAASTAAAAPDRPPAPTPRSLAAGPYVVVLTGAPAASYEGGVRGLDATAPGDGERLRAGDRAVRAYREHLDERQREVAGEVGAEPHYQYTVAVNGFAAELTAEQAAELTADPRVLAVVPDVPRAADTVASPEFLGLTGDDGVWSSLGGAAEAGRGVVVGVIDTGIWPESASFAGPELADGPTGETGVAYRTSDTGTAVLKANGDTFTGECETGEDWTADLCNGKLVSARYYDDGFVANVPPEHRDPDEHLSTRDGDGHGSHTASTAAGNHGVPMAVNGREFGAGSGMAPGASIAAYKVCWQDDDENTGGCYPSDSVAAIDQAILDGVDVINYSISGATDTLVDPVELAFLSAASANVFVSASA…
Kribbella_catacumbae-WP_020388467.1		WP_020388467.1	Kribbella catacumbae	NCBI nr database	MPASARRRTRLLVVASASAAALLIAAGAQATAATTQATQPPAGPTSDAAQSETVKESPTGSYIVQLDDSPVAEYGGDIAGLPSTLALPGGKLLTGARQVTSYVQHLARERGDLLRQVPGAKKLYDYNYTYAGFSARMSHDEAVKLAKSSGVKSVEPSELQHQDTVDTPRYLGLSGKGGAWQQAGGIDKAGDGVIIGVIDSGYVPERASFAPIKTTRQSDALVAKKWKGTCQVGTEAPVACNNKVIGARYFDAGIGDRPIADEFRSPRDYGGHGTHTASTAAGNNGVEMSVLGRDYGKGSGIAPHARLAIYKALWAVDATGGGSGTDADIIAAIDQAVADGVDVINYSISGSGSTYVNTTGLAFLRAAKAGVFVATSAGNTGPGVSTVGKNFPWVTTVAN…
Kribbella_catacumbae-WP_083933166.1		WP_083933166.1	Kribbella catacumbae	NCBI nr database	MKRFVAGLTVVILCLMAATTGAAGVQGESPGAPDAGTGKAGTSDVYLVLLGEAPAGAYAGGIAGYPATKPAPGKRFNKKDAKVQRYVNYLRSRHAQVANSVGATREYDYDYSLNGFAATLTKAQLAKLRTTSGVVSIQRDTLSQVKTDNTPTFLGLNAAGGLWSKLGGQGSAGEGVIIGVVDTGIWPEHPSFAAAGYGPVPAGWNGTCQSGQLWSQQQCSNKLVGARYFHKGIGHFGGSLKDDYISARDHDGHGTHTTSTAGGNGGVNASIFGRSYGTVSGMAPRARVAAYKACWPGGCAISDLVGAIDSAVGDGVDVINYSIGDNDPDFLDADDVAFLFARQAGVFVAASAGNSGPGPSTVDHGGPWLTTVGASTQNRSFVGTATLGNSATFQGASVT…
Kribbella_sp._ALI_6_A-ONI72534.1		ONI72534.1	Kribbella sp. ALI 6 A	NCBI nr database	MSLRRRTALTAAAVLSLTAFAAPAGNAAIPEPPPGSPPTSGLVAKLPAFVPGKYVVTLAEKPLATYQGGVAGLKATKPAKGRKVDTGSTDGQRYRNYLTGRHQQVAAKVGAKVTRNYSTALNAFVADLTGQQAAQLSTTAGVVSVVPDQLRQALDDKKPADFLKLSGSQGVWKKLGGQADAGQGVVVGIVDTGIWPESASLSGPKLGTKATPGDPYRPYRSGTTTIMHKADGNTFTGQCATGEDFTADLCNTKLISARYFGDAWLGMVPPEGREDYVSPRDGNGHGTHTATTAAGRYGVDVAEGGINFGTASGVAPAAKIAVYKALWEGKDGVNSGGATSDILAAIEQAVADGVDVINYSVGSIFESSHTDPVQLAFLSAASAGIFVSAAGGNSGPDAS…
Kytococcus_aerolatus-SNC73326.1		SNC73326.1	Kytococcus aerolatus	NCBI nr database	MTVPSHLTRVGLASTMAIALAGSLLPATATGPAPDQEATDRSQRQSATVQQAQAKQAAASQDFTHGTYLVTFADQPAIAYDGHVEGYPATQPGQGAKLNASSSAVQRYAGLLHARQDRVLASVGAGKPSQRYTNALSGVAVDLTADQAKRLASSPRVLSVVKERIDQLDTHLSPDFLGLTGPDGVWNAGTGYQGEGMVVGVIDSGISWHNPSFSPEGMPAAPADWEGACAPATNDFPAEACNNKIVGARHFVDGFGADRIAEHESLSPLDVGGHGSHTASTAAGNRDVPAIAQDRELGQVSGVAPKAHVAAYKVCWDEKDGDGGCANTDSVAAIDQAVADGVDVLNYSISGTRENYLDPVEIAFMNASANGIFVAASSGNSGPAESTTAHPSPWLTTVA…
Kytococcus_schroeteri-PKZ40898.1		PKZ40898.1	Kytococcus schroeteri	NCBI nr database	MATHRTLSRALTAPAMAIALAGLVVPATMAAPADRTPSEAEVLAVTEGAARDAAAQQEFTDGAYVVTFRDQPTIAYDGHLAGLAATSPAKGASLNRASAAVKRYESHLVQRQDAALASVGSPKPVVRYTTALSGVGVHLTGEQAAQLARSADVLGVTPAETLQPTTSESPEFLGLTGPNGVWAQQGGLQGEGVVVGVIDSGISYHNPSFSPEGIQAPPADWKGACKTEAAQDFPADACNNKLIGARFYVDGFGRSRIADHESLSPLDVGGHGSHTASTAAGNSGVKAMVNGQEHGVISGMAPKAHVAAYKVCWDEKDGDGGCNTMDSVKAIDDAVADGVDVINYSISGTSSNYVDPVEIAFMNAAAHGIFVAASSGNSGPKASTTNHPSPWLTTVAAST…
Longilinea_arvoryzae-GAP15063.1		GAP15063.1	Longilinea arvoryzae	NCBI nr database	MNKGIRVLKIATILMLAFAFAFSGTSQAFAENAGHGNSVAKTGDGVYVVRMADEPVVAYEGGIQGYKATKPEHNQKIDPFSDVVVKYVGYLNGRHDAALNAVGGGQKLYDYTYSFNGFAAQLTPEQAIKMESVAGVLSVSADEIFDVDTSSTPTFLGLDAVGGLWDQLGGVGSAGDGIIIGLIDSGIWPESASFSDRTGLNGNETQDGKLDYQQIPGWHGKCVPGEEFNASLCNQKLIGAQYFNASWGGDAGIDAQRPWEFNSVRDYNGHGTHTSSTAGGNNGVVVTGPAAVFGTISGIAPHARIAMYKALWSTQDASTASGSTSDLVAAIDQAVADGVDVINYSISGTQTNFRDPVEIAFLYAADAGIFVAASAGNSGPTTSTVAHPSPWITTVAAGT…
Microbulbifer_agarilyticus-AQQ69278.1		AQQ69278.1	Microbulbifer agarilyticus	NCBI nr database	MSAHANETDDQPTQLENVKKTYIVQFSEKPLIAYEGNIQGLAATKPSKNRKLDFSSSAIQQYAQFLRSRKTEALNSIGNVRKLHDYQVAFNGFAAQMTAKQAEQLRNRKDVIGVWEDQLMKPQTNTTYSYLGLDKFPGPWILGATGEDVIVGVIDSGINPEHPSLEDTRTPKRGHRGRHVLYDAVPESFVGEGCEFGNTEFNPDDLPFECNNKLIKAQAFGEGFRSVNELADYEFLSARDADGHGTHTATTAAGNFGVEGTVNGESTGVLSGVAPRARIAVYKVCWDAPNPDDSGCFSSDSMAAIDQAVADGVDVINYSVGGASTQFTGPDDIAFLFAADAGVFVATSAGNSGPGNETIGTPSGVPWITAVGATEDNESFGTGFEISAPAELAGVLEGL…
Microbulbifer_agarilyticus-WP_077399050.1		WP_077399050.1	Microbulbifer agarilyticus	NCBI nr database	MKFVEDVSHALRLAKTRRLIGGLFAGALISMSAHANETDDQPTQLENVKKTYIVQFSEKPLIAYEGNIQGLAATKPSKNRKLDFSSSAIQQYAQFLRSRKTEALNSIGNVRKLHDYQVAFNGFAAQMTAKQAEQLRNRKDVIGVWEDQLMKPQTNTTYSYLGLDKFPGPWILGATGEDVIVGVIDSGINPEHPSLEDTRTPKRGHRGRHVLYDAVPESFVGEGCEFGNTEFNPDDLPFECNNKLIKAQAFGEGFRSVNELADYEFLSARDADGHGTHTATTAAGNFGVEGTVNGESTGVLSGVAPRARIAVYKVCWDAPNPDDSGCFSSDSMAAIDQAVADGVDVINYSVGGASTQFTGPDDIAFLFAADAGVFVATSAGNSGPGNETIGTPSGVPWIT…
Microbulbifer_sp._HZ11-WP_051687254.1		WP_051687254.1	Microbulbifer sp. HZ11	NCBI nr database	MISFGQSQGRYSAAKSAGFLGALVAGLLFSLHAQATDDTQSPVRQEVSKKTYIVQFTDKPLIAYEGTIQGLAATKPQNNRKIDFSSAAAKQYKNYLRQRKSEALSAIGGAPTLHNYEVAFNGFAAQMSAKQADQLRNRKDVLGVWEDQLMKPQTNSTYQYLRLNHFPGPWLLGATGEDVVIGVIDSGIHPEHPSLEDTRTPKRGHMGRPILYDAIPESFTGEGCEFGNLDFNPNDLPFDCNNKLVKAQAFSEGFLSANVLADYEFLSARDADGHGTHTATTAAGNYGVEGTLNGKSTGTLSGVAPRARVAVYKVCWDAPDPDDSGCFSSDSMAAIDQAVADGVDVINYSVGGASTQFTGPDDIAFLFAADAGVFVATSAGNAGPGSETIGTPSGVPWIT…
Nakamurella_panacisegetis-SDP03883.1		SDP03883.1	Nakamurella panacisegetis	NCBI nr database	MFTSLTKARRPIVVTLAVGALVVASVLPAGAQPASRTGSTTVAAASTAKATPIAVGPDGKIPSATYSAGKYVVVLSKAPIASYTGGTAGIPATKPKTGDKVEVTSASARKYASVLTADQNKIAASVGAQQKQKYTVSLNGFSATLTSAQATKLAHTAGVLAVAKDTLRYADDDKVDYDYLKLAGKNGVWAGLGGTKNAGKGVVIGVIDTGIYPESKSFAGSALKNAPSASDPTLAYRSGSQIVMKKANGQTFTGKCETGEQFTANDCNTKLISARYFGDAFIASAGSNFEDFVSPRDGEGHGTHTASTAGGNPGVQATVDGIDFGKISGVAPAAAIAVYKALWTSKVASQSGGTTSDIVAAIDQAVADGVDVINYSVGGSSESLTVDPIALAFLSAASA…
Polyangiaceae_bacterium_UTPRO1-OQY69287.1		OQY69287.1	Polyangiaceae bacterium UTPRO1	NCBI nr database	MTPRRVVRSREPYHRGSGAATRHPARGWIRTSAKGSSMKILRSLLAACLLAGPAAADAWAGDLNVDTAADELVTVIVQLDEAPVARYRGGIPGLAATSRTTTGAARLDARSAAVGAYRAHLAARHAAFARDVRAAIPGSRVLYELDMVIGGIVLEVPAGAIPTLAGLPGVLAVHRDGRARPDTVQTPAFIGAKAVWSKLGGQSNAGEGVIVGIIDTGIWPEHPSFADPDPSGRPYTAPPGTRACAFSGGAHPGPAFACNGKLIGAYRFMAGYEACADCAQPAADFSSARDGDGHGTHTASTAAGNGPVVAEALGFARGKVSGIAPRAQVIAYKVCGEDSCFQSDSVAAINQAILDGVDVINFSIGGGGNPYYDVVELAFLDAYESGIFVAASAGNNGPF…
Pseudokineococcus_lusitanus-ROP42885.1		ROP42885.1	Pseudokineococcus lusitanus	NCBI nr database	MPTGVTLCDVRARPGSATTGRTGRIATHQEASPVTPRPAPQARRRRALAAVAGFGLLAASVGTAAGTATASPAPADAPLVADLTTTKAQSTDPADYADGRYVVTMVEKPAAVYEGGTAGLAATAPEEGQSLATASAPVRAYTAHLEEQQEQAADAVDAEVEESFSAALNGFVADLTAEQAAELAAAKDVLAVTPDEDRAVDTIHSPEFLGLSGEDGLWEELGGTAESGKGVVVGVIDTGMTPDHPSFAGAPVTSTEPSDEVGATWLDADGNIAVRKADGDVYTALCDTGPRFSADQCNSKLVSAQHFSDGFAANVAQKDWTSEEELSPYDADGHGSHTAGTAAGNLDVPAVVDGSEYGLASGMAPAAKVAVYKVCHSSSLPNVGGCFTTDSVAAIDQAV…
Pseudomonas_syringae_pv._pisi-PYD88228.1		PYD88228.1	Pseudomonas syringae pv. pisi	NCBI nr database	MKLRPISAAILFALTSLSLSAQADDARRPYVVQLADKPIASYDGSVNGLAATQPRAGQRLDLNSASVQLYSGYLAQKKAAVRAAIGNAPVVHDYKVVLNGFSAMLTDAEVRALVGRGDVLAVTPDVPRELTTVSTRDFLKLTGPNGAWSKLGGLAEAGEDIIIGIVDGGVWPEHTSYADRVDANGKPTHDTSGSLAYSAPPSRWQGDCQTGEGFTTAHCNNKLIGAQYFDDIYRSTGRVSHWSEFRSSPRDSLGGDVGEGSHGTHTSTTAGGNYGVDVTMAGVNIGEMSGVAPRARLASYKVCWTYVDPSVTIGRRNSCYVGDSVAAIEKAVADGVHVINFSISGGTTLTDPVEQAFFGAANAGVIAVASAGNDGPGNQVAHISPWHTTVGASTHNREF…
Rheinheimera_nanhaiensis_E407_8-GAB58145.1		GAB58145.1	Rheinheimera nanhaiensis E407 8	NCBI nr database	MQFNKMVSKTAVAVAMAVGTVSAQQANSPYQINVDAGQLTLAAADTAPAPYIVQVKGKSGIEKAQELGELLPARQSVTKALNRYNASSARMQNYTSSLKAFHQHLASSTGAAEVMYSYTHTFNGFAARLTPAQAEALRNHPNVAGVWRDEAQQMTTSNTPAFLGLTQSPEGLHTLGVKGEDVVIGVVDSGIWPEHPSFADDGSYAPLPGWAGSCDVGEDTEFSCNNKLIGARYYKNTFESVYDLQPGEFVSPRDADNHGTHVASTAGGNEGVTAVFNGTPVATVSGIAPRARIAMYKACWNSSYVSPEGVAERGCFYGDTMAAIDQAVADGVDVINYSIGGSLTDLTTMAAAAKLRAAQAGVFVAVSAGNSGPAAGTVGTPAPWVTTVAASTYDGTSIA…
Rheinheimera_pacifica-SEH58044.1		SEH58044.1	Rheinheimera pacifica	NCBI nr database	MRFNRIMSRTALAVAVAVGAVHANALANQYEVTIDPSQLRQLAGEDTEAAPYIVQVKGKSGVERAEELGELLPARQSVTQALNRYNAGSARMQSYTNSLKAFHQQLAAQTGGVEVIYSYTHTFNGFSAKMTSAQAEAMRSLPNVIGVWRDEAQQLTTSNTPAFLELTGTPEGLHTLGVKGEDIVIGIVDSGIWPEHPSFADDGSYGPLAGWTGTCDVGEDANFSCSNKLIGARYYKNSFESVYQLQPGEFVSPRDADNHGTHVASTAGGNEGVTAVFNGTPVATVSGIAPRARIAMYKACWNSTYVSPTGVRERGCFYGDTMAAIDQAVADGVDVINYSIGGSLTDLTTLAVAAKLRATQAGVFVAVSAGNDGPGAGTIGTPAPWVTTVAASTYTGTSI…
Rheinheimera_salexigens-OEY68754.1		OEY68754.1	Rheinheimera salexigens	NCBI nr database	MRLNRFISPTAFAVALAIGSVHAAIAPSEHEIDIDLSVLKHAADDQQLHPYIVQIKGKTGIEKAAELGELLPARQNVTQGLNRYNAASASLQQYNKKLTEFHQRLAAQSGGSEVLYSYTHTFNGYSAKMTAQQAEMLKHHANVVGVWRDEAQQLDTANTPAFLGLTGPDGQHTLGIKGDDVVIGIVDTGIWPEHPSFADDGSYGPLAGWAGACDTGEDEAFSCNNKLIGARYFKNTFETVYDLQPGEFVSPRDADNHGSHTASTAGGNENVTAVFNGTDVATISGIAPRARIAAYKACWNSSYVSPEGVAERGCFYGDTMAAIDQAVADGVDVINYSIGGSLTDLTTLAAAAKLRAAQAGVFVAVSAGNSGPAAETVGTPAPWVTTVAASTYTGFSVAS…
Salinimonas_chungwhensis-WP_018981427.1		WP_018981427.1	Salinimonas chungwhensis	NCBI nr database	MTFKKHLLGSMISMAVTAAMVPSALAQQVTVPDASKLTTTGPVKAARSQTGLYIVQLRDKAGVTYAADIGELVPSNKVAAGKGNQYNAKSQKLVDYTNKLKSRQQAIANSAGDVDVIHNYVHTFNGFSAKLSDDQVEALRNNPDVVGVWEDELLKVDTANTPEFLGLTEGQGQHVSGIKGEDVIVGILDTGITPENPSFSGEGYSDPSTLEDWSGVCDPGEDDTFSCNNKVIGAQYFGDGFAAVYPIQTELGEFIGPRDADGHGSHTAGTAAGNEGVPAMKSGGELGVMSGIAPRARIAAYKVCWNSDYTTPDGEDQAGCFPSDTMAAIDQATADGVDVINYSIGGSRTDLTYPPTAAMLRATAAGVFVSVSAGNSGPAAQTIGTPAPWVTTVAASTYE…
Salinimonas_sp._N102-AXR06251.1		AXR06251.1	Salinimonas sp. N102	NCBI nr database	MTFRKHLLGTMVSMAVTASLVPTALAGQQISVPEPGKLNQSGPAKPARTQSGVYIVQLKDAAAITYAGEIGELIPANQAVADKGNRYNAKSNKVKQYTAKLKSRQQKIANTSGSVNVLHNYVHTFNGFAAKMSESQAQALRANPDVAGVWEDQMFTIDTANTPEFLGLTGAGGQHSLGIKGDDVIVGIMDTGITPENPSFADDGSYSDPAELGWSGVCDPGEDDTFSCNNKLIGARHYGDTFASVYDIQTSLGEFIGPRDADGHGSHTASTAAGNEGVVAMKNGADLGVMSGIAPRARIAAYKVCWNSDYTTPEGTDEAGCFPSDSMAAIDQAAADGVDVINFSIGGSLTDLTYPSTAAMLRAADAGVFVSVSAGNSGPAAQTIGTPAPWVTTVAASTY…
Sinobacterium_caligoides-ROS00154.1		ROS00154.1	Sinobacterium caligoides	NCBI nr database	MTHKITKTLTTFCGLLLATSALAVQSDVAKVTKSPHGSYIVIMKLKPAISYDGNISGYKATKPTANQRFSTKSNAAQSYKNKLRKDHDEVLATYGLKDKKVHDYSNAINGFSARMSYEQAKSIALNKKVAMVLPDTLHQTMTDNSPSFLGLNSRRGPWAKDINGEDVIVGIIDTGIWPEHPSFADDGSYADLGITLDESAYSSCDFGNTVHREDDAPFACNNKLLGARQVLPTYREVLGADAGEFDSARDENGHGSHTASTAAGNADVFATLLGNDLGLVSGVAPRARIIAYKALGTQGGFGSDLAAAIDQAVADGVDVINYSIGSTSYAIGPDDIAFLFAADAGVFIATSNGNSGPAPATTGSPASTPWVTSVGASTQDRTYEGSASSSDGWEFIGAS…
Streptacidiphilus_sp._DSM_106435-AXI76247.1		AXI76247.1	Streptacidiphilus sp. DSM 106435	NCBI nr database	MTCTAHPYVCTDPGRILTVVFRHRSRLIGLVLGPAVAGATVFAGAIPAQAAAPVDREQVITGSDQSGPGADSAAFTDGLYIVQLDDAPVASYEGEISGLAATRPEPGEKVDPDSAATKSYRAHLDKQRREALAGVPGVQPLYTYDYAFNGFAANLTAKQAAKLAAEDGVAALEKNQLLTLDTVSTADFLGLAGQGGAWERQFRGDAHAGEGVVIGMVDSGYSPDNPLFAPLPEPRPDAKLIKRKWKGSCDSGTSSKITCNNKVIGAHYYRQGVKAIPEEYDSPRDYGGHGTHTASTAAGDHGVPASINGGSVGEATGMAPAARLAVYKVCWSIDYAGGNSCASVDTVAAINQAVADGVDVINYSISGSTTSAVNSVESAFFNAARAGVFVSASAGNDGD…
Streptacidiphilus_sp._DSM_106435-AXI80546.1		AXI80546.1	Streptacidiphilus sp. DSM 106435	NCBI nr database	MSYVRGRTLTVVFRRRSRLIGLVLGPVVAAAVLTGAAPGLAASPPSAPTDGPGADGPAAAGPYTDGLYIVQLAEAPVASYGGGIRGLAATRPQPGGKVDPGSSATRSYRGHLEARRKQVLARVPGVRPVYAYDYAFNGFAARLTARQAARLAAEQGVVSLERNQLLDVDTVSTARFLGLSGSGGVWERRFGGAAHAGEGVVIGMVDSGYSPDSPLFAPLPEPRPDARAIARTWKGTCDHGEQAPVTCNNKVIGARYYHQGVTPVAGEYLSPRDYGGHGTHTASTAAGDSGVPVVINGNAVGEATGMAPAARLAIYKACWVVDADNNLSCGTADTVAAVNQAVADGVDVINYSVSGSTGSVVNSVESAFYNAAHAGVFVATGAGNTGTAGSVSHNAPWEM…
Streptosporangium_roseum_DSM_43021-ACZ87988.1		ACZ87988.1	Streptosporangium roseum DSM 43021	NCBI nr database	MSRNPRVYSAMALAAALAVTSAAAPALAEPAATGTPSAYIVTLAGQPLATYGGGVDGLAATKPGKGKKVDTVSAGAKRYREHLTKRQDETARSVGATAQRHNSVASNSFVAELTPAQALKLHRTGGVVSVVQDTLRKALDDRNSSDFLGLSGDKGIWASLGGTAKAGKGIVVGVIDTGVWPENPSFAGPALGTEAPTAADPYRPYRQGTATVMKKADGSTFTGLCETGTEFTADLCNQKLVSARYFGKAWLKDNDPAATGEYASPRDRGGHGSHTAGTAAGNHAVPATANGIDFGQISGVAPGAAVSVYKALWEGPDGGTGYTSDIIEAIDQAVADGVDVINYSVGGSTESSTDDPVQLAFLAAADAGIFVATAGGNSGPDASTLDNTAPWTTTVAAST…
Streptosporangium_roseum-WP_031170460.1		WP_031170460.1	Streptosporangium roseum	NCBI nr database	MSRNPRVYSAMALAAALAVTSVAAPALAEPAAAGTPSRYIVTLAGQPLATYGGDVDGLAATKPGKGKKVDTASAGAKRYREHLTKRQDETARSVGATAQRHNSVASNSFVADLTPAQALKLHRTGGVVSVVQDTLRKALDDRNSSDFLGLSGDKGIWASLGGAPNAGKGIVVGVIDTGVWPENPSFAGPALGTEAPTAADPYRPYRQGTATVMKKSDGSTFTGLCETGTEFTADLCNQKLVSARYFGKGWLNHNDPAATGEYASPRDRGGHGSHTASTAAGNHAVPATANGIDFGQISGVAPGAAVSVYKALWEGADGGTGYTSDIIEAIDQAVADGVDVINYSVGGSNESSTDDPVQLAFLAAADAGIFVATAGGNSGPDASTLDNTAPWTTTVAAST…
Terrabacter_sp._28-KJK10723.1		KJK10723.1	Terrabacter sp. 28	NCBI nr database	MAAVSAVATAALAAAPLATIGAVATAAPVETVVSGAGRYIVTFADDPVASYDGYEKGYAATRPVRGRKLDPGNAAVKSWKAHLTSKHDAALAKVGATKIYDYTVTNNGVAADLTAQQASSLAKQAGVLSLTKDALSQPTTTFSPEFLGLSAAGGFWSQLGGPAKAGDGLVIGVIDSGIWPENASFSGAKVTPRPAGWHGACVAGENFPVSLCNNKLVGARYYVDGFGKQNIAKEEFLSPRDGSGHGSHTASTAAGNAGVTVTIDGKPIGAASGMAPGASISAYKVCWEGAPGVAAGCFNSDSVAAINDAVLDGVDVMNYSIGGTSESSVLDPVAQAFRGASNAGVFVANSAGNNGPGASTLDHPAPWVTTVAAATHRRAFQAVELGDGRRYVGASTTGP…

## Sheet: Table S3
Table S3, All identified S8A genes.
Cluster	Gene ID	Accession ID (https://www.ncbi.nlm.nih.gov/)	Species	Domain of peptidase S8/S53 superfamily	Sequences
SBT1-5	Chloroflexus_aurantiacus_J_10_fl-YP_001636473.1	YP_001636473.1	Chloroflexus aurantiacus	Peptidases_S8_3	MSRLFSRNYLVALTLLLSLVLAGILPLRPVEAQPRPDRPTPGTPLTIEPLTASSREDVAVNKNLALSRDGTLASVFLKIDSPSLASFMAQNGITDINAPAAQDYLRQLNAELDALIAQAQQRIPGLIVTHRFDLIIGGVSVAAPVSHLDQLRRLPNVVEVINDRIERIETYRTPAFIGATTAWNRGGGSAFAGEGVIFGVLDSGVWPEHPSFSDPDPLGKPYAPPPPAPGNPGGLRACNFGSATPGDAPFTCNNKLIGSYRFMSAYDFFVGTQPYEFRSGRDDDGHGTHTASTAAGNRGVPASDGSRVFGTISGIAPRAYIVNYKVCGELGCFTTDSAAAVQQAIRDGVHVINFSISGGTNPYSDIASLAFLDAYNAGILVSASAGNSGPAPDTVNHRE…
	Clavibacter_sepedonicus-WP_012298034.1	WP_012298034.1	Clavibacter sepedonicus	Peptidases_S8_3	MFVIPRSPRLRPESDRAPSLRRATASVAATALVAAGLVTFGAAGAMAAPAPTVATPASALEDGRYIVTLADDAAATYRGGVDGLPATEARSGAQLDAKAGPVVAYTDYLEDRQEDVAASVGADIEYSYSLTVNGFSADLTAEQASKLSGDRAVASVEPERLYHPTSTPAADFLGLTGPDGVWAKTGGQEEAGEGAVIGVIDTGIAPENPAFVGEPLGTTAGAEPYRDGSAIAYAKGDGTTFRGTCQTGEQFTAADCSTKIVGARYYVTGFGQENIGTAATGEYDSPRDGEGHGSHTASTAAGEAGVTATIDGKDLGEISGVAPASKIAAYKVCWSGPDPAVKTDDGCAGADLIAAIEQATADGVDVINYSIGGGSAATTFSATDRAFLGAASAGIFVSA…
	Colwellia_psychrerythraea-WP_033084080.1	WP_033084080.1	Colwellia psychrerythraea	Peptidases_S8_3	MHFKKSIVGSLITLAIAATATSTVFANEVTGDISKFKSVGSEVSSKQKTTGYIVQLKGNTAIAQAQDIGELLPSNQLVANTGNRYNAYTPAMKAYTQALESKQNKVASSIDSLEILHSFKHTYNGFSAKLNAKQKTQLESHPDVIGVWEDRLEIINTSNTPEFLGLTGPGGQHTMNIKGEGVIIGIIDTGVWPENDSFADDGSYTDPADLGWQGACDTGTDEDFSCNNKLIGARYFDASFSSQYEVQYALGEFDSPRDADGHGSHTASTAGGNEGVSAMLSGANAGTVSGMAPRARIAAYKACWNSDYKNPEGGDEAGCFYGDTMAAIDAAVTDGVDVINYSIGGDRADLTIPSTAAMLNASAAGVFVAVSAGNSGPDKETVGTPAPWVTSVAASTYNG…
	Glaciecola_pallidula_DSM_14239-WP_051288534.1	WP_051288534.1	Glaciecola pallidula	Peptidases_S8_3	MNNKFTLIILAAISTSPFMAHGFNDKDGQSVQKQTAPSYLTAASFIHNPQDTTGRHLYLVHLADAPIALYEGGTENYAATKPNNRKLQLDTPAVESYSRYLTSKHDQFLALLKKQVVNVEPTLVYKLAFNGFAIKVSQDQASAISQLPGVLKVVKDRIYTLDTDTGPSLIGAPAVWSGAAQESGVGTYGEGVVVGIIDSGINTDHPSFSAVAGDGYLHINPFGSEVYLGDCAGNFSNLCNSKLIGVYSYTVITDEYADTDVFGIGLPRNGEDYGGHGSHVASTVAGNILFNTPESLPELGAIESDGIATGFVFDRISGVAPRANIISYQVCWGGREDAGDTYGDCSGAAINAAIEDAIQDQVDIINYSISGGGQPWNSSTEVAFLAAQNAGIFVATSAG…
	Herpetosiphon_geysericola-WP_054536359.1	WP_054536359.1	Herpetosiphon geysericola	Peptidases_S8_3	MKHRYTRLATVLALLTMLAGNLSANNVTRAAEPLKPSVETATDSLQVNQSTANRSNKPTLAPLYGEFAKSGSVKVIVQFHEAPLATYAGDVNGLKATANAQTGRNKLDVKTADSQAYLKYLDGKHASFLKDVQAKSNQIKQLADYQVALNGMFLEVDVSAITVLRNHPEVASVEVAPVEKLDTDSSNQFIGTASFWQNLGGGNTGTNAGENIVIGVIDSGIYNPSSTFTTTGIHPSLRDPSPVGGDYSAWPGGYKGICATNPPANQVSPDNSFGACNDKLIGAWWYNGGGIANPGEAKSPMDQSGHGTHTATTAGGNGGTVSPFGTVSGVAPRARIIAYKVCWEEDPTDTEDGGCNGGDSVSAINQALIDGVDVLNYSISGGNSPWTDGVEVAFRNANA…
	Intrasporangium_calvum_DSM_43043-WP_013491397.1	WP_013491397.1	Intrasporangium calvum	Peptidases_S8_3	MKRRLLGAVTAVPVALAMAGTGAADAAVTQSVPPSTSGTYIVQMADLPVVAYDGKIKGLAATSPTPGTKVDPQSDAVTRYVAHLESKHNSALTRVGATSTKIYDYAFSFNGFAAKLTAAQAQRLTKAPGVVAVNPEQTYTVDTSTTPDFLGLTAKGGLWDQLGGTGSAGEDILIGTIDSGIWPEHLSFSDRATAGVPSASGPVVYAPFDGPADACKAGENWTAKTCNNKLVIARHFNESWGGDKGIRKDRPWEFTSPRDYNGHGTHTASTSGGNHDVPVPGIASALAPNGMSGIAPRARVAAYKALWSTETGDTASGRGGDLVAAIDQAVADGVDVINYSISGSQTNFADGAEIAFLFAARAGVFVAASAGNSGPTASTVAHPSPWITTVAAGTHNRAS…
	Kytococcus_sedentarius_DSM_20547-WP_012802038.1	WP_012802038.1	Kytococcus sedentarius	Peptidases_S8_3	MVTHRSLPRHATASAIAIAMAGVIAPATTAAPATQDASSAGTFAVAHGEARDAAAKQEFTDGQYIVTFRDQPTVAYDGHLKGLAATSPAKGEKFDVQSAAVQKYESHLVQRQDAVLATVGAKNPVVRYTTALSGVGVTLTAEQAAELARSSEVISVAPEEMLELHTDTSPEFLGLTGENGVWNTGNGLKGEGMVVGVIDSGISHHNPSFAEGDMAPAPADWKGVCATEAPQDFPSDACNNKLIGARFYVEGFGKSRIADHESLSPLDVGGHGSHTASTAAGNEGVTATVNGEEHGVISGMAPMAHVAAYKVCWDEKGGDGGCSSLDSVKAIDDAVADGVDVLNYSISGTSSNYIDPVEIAFMNAAANGIFVAASSGNSGPKASTTNHPSPWLTTVAAST…
	Nakamurella_multipartita_DSM_44233-WP_015747507.1	WP_015747507.1	Nakamurella multipartita	Peptidases_S8_3	MVTASLLASALLPATAGAEPADAGNLTGTAIEVADRVSVPKAATSRLAESDPAVLAATGTDTVPVMVKLDYDSVATYTGGVADLAPTSPAETDKSLQDNAGAVQEYEQHVAGVEDSFVADLAAAVPDAEVGTRLRTVYGGVSVRLPADQAKNLLDIPGVVAVQADHLNQPLTDSSPAFIGAPTIYNALGSSTTAGSGVIVGVLDSGAWPEHPSFADPGLPAPPPLANGQARVCDFGDNPLTPANDVFVCNNKLISGQPFLQTYNANNSGEIYPDSARDSNGHGTHTASTAAGSPVADAQTLGVSRGPIQGIAPGAHVAVYKVCGAQGCYSSDSADAVQQAINDGVDVINFSISGGTNPFTDPVELAFLDAYGAGVFVSTSAGNDGPGAGTANHLAPWVT…
	Roseiflexus_castenholzii_DSM_13941-WP_012120781.1	WP_012120781.1	Roseiflexus castenholzii	Peptidases_S8_3	MKRYTTRLSLAAMTLLLSLILAALSPLRAVEAQTRPNRPTPGTPLTIEPATVTNREDLAVNKNMAVSRDGSMASVFLKIDSPSLATFMAQNGITDMNALAAQNYLRQLNAELDALVARAKQLVPGLSVTHRFDLIIGGVAVVAPVGEIDKLRRLPNVVDVINDRIEKIETYRTPAFIGATTAWGRGGGSAFAGEGVIFGVLDSGVWPEHPSFSDPDPLGKPYAPPPPAPGNPGGVRACDFGSATPGDAPFACNNKLIGSYRFMTAYDFFVGTEPYEFRSGRDDDGHGTHTASTAAGNRGVAASDGSRVFGVISGIAPRAYVVNYKVCGELGCFSTDSAAAVQQAIRDGVHVINFSISGGTNPYSDIASLAFLDAYNAGVLVSASAGNSGPAADTVNHRE…
	AT1G01900.1	NP_563639.2	Arabidopsis thaliana	Peptidases_S8_3	MHRFLLMLLFPFSDNRPMMFFRSFIVFFFLIFFASNVSSRKQTYVIHTVTTSTKHIVTSLFNSLQTENINDDDFSLPEIHYIYENAMSGFSATLTDDQLDTVKNTKGFISAYPDELLSLHTTYSHEFLGLEFGIGLWNETSLSSDVIIGLVDTGISPEHVSFRDTHMTPVPSRWRGSCDEGTNFSSSECNKKIIGASAFYKGYESIVGKINETTDFRSTRDAQGHGTHTASTAAGDIVPKANYFGQAKGLASGMRFTSRIAAYKACWALGCASTDVIAAIDRAILDGVDVISLSLGGSSRPFYVDPIAIAGFGAMQKNIFVSCSAGNSGPTASTVSNGAPWLMTVAASYTDRTFPAIVRIGNRKSLVGSSLYKGKSLKNLPLAFNRTAGEESGAVFCIR…
	AT1G04110.1	NP_563701.1	Arabidopsis thaliana	Peptidases_S8_3	MEPKPFFLCIIFLLFCSSSSEILQKQTYIVQLHPNSETAKTFASKFDWHLSFLQEAVLGVEEEEEEPSSRLLYSYGSAIEGFAAQLTESEAEILRYSPEVVAVRPDHVLQVQTTYSYKFLGLDGFGNSGVWSKSRFGQGTIIGVLDTGVWPESPSFDDTGMPSIPRKWKGICQEGESFSSSSCNRKLIGARFFIRGHRVANSPEESPNMPREYISARDSTGHGTHTASTVGGSSVSMANVLGNGAGVARGMAPGAHIAVYKVCWFNGCYSSDILAAIDVAIQDKVDVLSLSLGGFPIPLYDDTIAIGTFRAMERGISVICAAGNNGPIESSVANTAPWVSTIGAGTLDRRFPAVVRLANGKLLYGESLYPGKGIKNAGREVEVIYVTGGDKGSEFCLRG…
	AT1G20150.1	NP_564106.1	Arabidopsis thaliana	Peptidases_S8_3	MMRCLTITIMFFMFFFLSVIQKCKSETSKSGDYIIYMGAASSDGSTDNDHVELLSSLLQRSGKTPMHRYKHGFSGFAAHLSEDEAHLIAKQPGVLSVFPDQMLQLHTTRSWDFLVQESYQRDTYFTEMNYEQESEMHEGDTIIGFLDSGIWPEAQSFNDRHMGPVPEKWKGTCMRGKKTQPDSFRCNRKLIGARYYNSSFFLDPDYETPRDFLGHGTHVASIAAGQIIANASYYGLASGIMRGGSPSSRIAMYRACSLLGCRGSSILAAFDDAIADGVDVISISMGLWPDNLLEDPLSIGSFHAVERGITVVCSVGNSGPSSQSVFNAAPWMITVAASTIDRGFESNILLGGDENRLIEGFGINIANIDKTQAYPLIHARSAKKIDANEEAARNCAPDT…
	AT1G20160.1	NP_564107.1	Arabidopsis thaliana	Peptidases_S8_3	MKGITFFTPFLSFLYLLCILFMTETEAGSRNGDGVYIVYMGSASSAANANRAQILINTMFKRRANDLLHTYKHGFSGFAARLTAEEAKVIAKKPGVVSVFPDPHFQLHTTHSWDFLKYQTSVKVDSGPPSSASDGSYDSIVGILDTGIWPESESFNDKDMGPIPSRWKGTCMEAKDFKSSNCNRKIIGARYYKNPDDDSEYYTTRDVIGHGSHVSSTIAGSAVENASYYGVASGTAKGGSQNARIAMYKVCNPGGCTGSSILAAFDDAIADGVDVLSLSLGAPAYARIDLNTDPIAIGAFHAVEQGILVICSAGNDGPDGGTVTNTAPWIMTVAANTIDRDFESDVVLGGNKVIKGEGIHFSNVSKSPVYPLIHGKSAKSADASEGSARACDSDSLDQE…
	AT1G30600.1	NP_174348.1	Arabidopsis thaliana	Peptidases_S8_3	MDESSLVRFVFLLCLVSSSVFCLAESDQNATVSSAVYIVTLKDRPSVHFSGRESSDSKHSLTATSSQIYRTLNRSASIIRVHDSLLRNVLRKENYLKLYSYHYLINGFSAVLTRKQADRLAAREEVENVVLDFLVEKATTHTPQFLGLPRGAWLRDGGSEYAGEGVVIGFIDTGIDPTHPSFSDKISGHTYSVPPHFTGVCEVTIGFPPGSCNRKLIGARHFAESALSRGVLNSSQDDASPFDGEGHGTHTASVAAGNHGIPVVVAGHRLGNASGMAPRAHIAIYKALYKRFGGFAADIIAAIDQAAQDGVDIINLSITPNRRPPGIATFFNPIDMALLSAVKAGIFVVQAAGNTGPAPKSMSSFSPWIFTVGATSHDRVYSNSIILGNNVTIPGVGLA…
	AT1G32940.1	NP_564412.1	Arabidopsis thaliana	Peptidases_S8_3	MRNCRVLLVLVLSLVIVLNVVRASDESKVHIVYLGEKQHDDPEFVSESHHQMLSSLLGSKVDAHESMVYSYRHGFSGFAAKLTESQAKKLADSPEVVHVMADSFYELATTRTWDYLGLSVANPNNLLNDTNMGDQVIIGFIDTGVWPESESFNDNGVGPIPSHWKGGCESGEKFISTNCNRKLIGAKYFINGFLAENEGFNTTESRDYISARDFIGHGTHTASIAGGSFVPNISYKGLAGGNLRGGAPRARIAIYKACWYVDQLGAVACSSSDILKAMDESMHDGVDVLSLSLGAQIPLYPETDLRDRIATGAFHAVAKGIIVVCAGGNSGPAAQTVLNTAPWIITVAATTLDRSFPTPITLGNRKVILGQALYTGQELGFTSLVYPENAGFTNETFSG…
	AT1G32950.1	NP_564413.2	Arabidopsis thaliana	Peptidases_S8_3	MRNFRSSVLVVLSLIIVLNVARASAKSKVHIVYLGEKQHDDPKFVTESHHQMLSSLLGSKDDAHESMVYSYRHGFSGFAAKLTKSQAKKIADSPEVIHVIPDSYYELATTRIWDYLGPSADNSKNLVSDTNMGDQTIIGVIDTGVWPESESFNDYGVGPVPSHWKGGCEPGENFISTNCNRKLIGAKYFINGFLAENQFNATESPDYISARDFDGHGTHVASIAGGSFVPNVSYKGLGRGTLRGGAPRARIAMYKACWYINELDGVTCSFSDIMKAIDEAIHDGVDVLSISLGGRVPLNSETDLRDGIATGAFHAVAKGIVVVCAGGNAGPSSQTVVNTAPWILTVAATTLDRSFATPIILGNNQVILGQAMYIGPELGFTSLVYPEDPGNSIDTFSGV…
	AT1G32960.1	NP_564414.2	Arabidopsis thaliana	Peptidases_S8_3	MRSFRSSILLVLLSLITVLNATRARSETESKVHIVYLGEKKHHDPEFVTESHHQMLASLLGSKKDADDSMVYSYRHGFSGFAAKLTKSQAKKIADLPEVVHVIPDGFHELATTRTWEYLGLSSANPKNLLNDTNMGDQVIIGVIDTGVWPESESFNDNGVGPIPRKWKGGCESGENFRSTDCNRKLIGAKYFINGFLAENKGFNTTESRDYISARDFDGHGTHVASIAGGSFVPNVSYKGLAGGTLRGGAPRARIAMYKACWFHEELKGVTCSDSDIMKAIDEAIHDGVDVLSISLVGQIPLNSETDIRDEFATGLFHAVAKGIVVVCAGGNDGPAAQTVVNIAPWILTVAATTLDRSFPTPITLGNNKVILGQATYTGPELGLTSLVYPENARNNNET…
	AT1G32970.1	NP_174573.1	Arabidopsis thaliana	Peptidases_S8_3	MTRALILVAICLMLTLNNAAETKVHIVYLGEKQHDDPDSVTESHHQMLWSILGSKEAAHDSMTPWLLSFRSQTNQFPSESTLRFYELQTTRTWDYLQHTSKHPKNILNQTNMGDQLIIGVVDSVTLNWFGFILLKQEYGQSLNHSVTMVLDQYQNVGKEVQLGHAENPEYISPRDFDGHGTHVAATAAGSFVPDTNYLGLGRGTARGGAPRARIAMYKACWHLVTGATTCSAADLVKAIDEAIHDGVDVLSISNGFSVPLFPEVDTQDGVAVGAFHAVAKGIPVVCAGGNAGPSSQTISNTAPWIITVAATTQDRSFPTFITLGNNVTVVGQALYQGPDIDFTELVYPEDSGASNETFYGVCEDLAKNPAHIIEEKIVLCFTKSTSYSTMIQAASDVVK…
	AT1G62340.1	NP_564793.2	Arabidopsis thaliana	Peptidases_S8_3	METNPRKLRSYSYICLIVCIFVLVVCAILSRAEEKEGKGENDDHIPKIYSILVEGEPLAFRASTNINSKAMALEAKKIEEIHDEILGSTLEKGSYTKLYSFKHVINAIAVRTTASQAKKLGKTKGVKAVEEDKGVKLMTTYTPDFLELPQQVWQKISNEGDRRAGEDIVIGFVDTGINPTHPSFAALDLTNPYSSNLSRLHFSGDCEIGPFFPPGSCNGKIISARFFSAGARASGALNSSLDILSPFDASGHGSHVASIAAGNAGVPVIVDGFFYGRASGMAPRSRIAVYKAIYPSIGTLVDVIAAIDQAIMDGVDVLTLSVGPDEPPVDKPTVLGIFDLAMLLARKAGVFVVQAVGNNGPSPSSVLSYSPWVVGVAAGNTDRSYPAPLILDGGQTVQG…
	AT1G66210.1	NP_564868.2	Arabidopsis thaliana	Peptidases_S8_3	MELSSLIVPNNKKHFVVVFIGLVLIFKIALITAANEKSQIYTVHLGERQHDDPNIVTESHHDILGPLLGSKKASHESMIYSYRHGFSGFAAKLTSSQARELSGHPDVVRVTRSKNMKLKTTRVSDYLGLTSAAPTGLLHETDMGSEAIVGILDSGIWPDSKSFNDNGLGPIPTRWKGKCVSAEAFNASSCNRKLIGAMYYSKGLESKYNGSFNAAEKGEVMSPLDKIGHGTHCASTAVGSFVPDANVLSLAQGTARGSAPRARIASYKVCWNNEECFTPDIVKAIDHAIRDGVDVLSLSLGSEVPVDFEVDRDDFAIAAFHAVMKGIPVVCAGGNDGPEKETISNVAPWLITVAATTMDREYFTPITLGNNITLLGQEGLYIGEEVGFTDLLFYDDVTR…
	AT1G66220.1	NP_564869.1	Arabidopsis thaliana	Peptidases_S8_3	MGNSFLIADTSSLVIGLLLILNGVFISAAKHYGLNKIHIVHLGAKQHDTPELVTKSHYQILEPLLGSKEAAKNSLVYNYKHGFSGFAAKLTASQAKNLSAHPEVLRVVPSRVMRLKTTRTFDYLGLLPTSPKSLLHKTKMGSEAIIGVIDSGIWPESQSFNDTGLGPIPKRWKGKCLSGNGFDAKKHCNKKLIGAEYLTVGLMEMTDGIYDYPSLGESMSPRDHVGHGTHVAAIAAGSFVANANYKGLAGGTARGAAPHARIAMYKVCWREVGCITADLLKAIDHSIRDGVDVISISIGTDAPASFDIDQSDIGFGSFHAVMKGIPVVASAGNEGPNAQTVDNVAPWIITVAATSLDRSFPIPITLGNNLTILGEGLNTFPEVGFTNLILSDEMLSRSI…
	AT2G04160.1	NP_565309.2	Arabidopsis thaliana	Peptidases_S8_3	MKLTHNFSFLLLLLLVHMSSKHILASKDSSSYVVYFGAHSHVGEITEDAMDRVKETHYDFLGSFTGSRERATDAIFYSYTKHINGFAAHLDHDLAYEISKHPEVVSVFPNKALKLHTTRSWDFLGLEHNSYVPSSSIWRKARFGEDTIIANLDTGVWPESKSFRDEGLGPIPSRWKGICQNQKDATFHCNRKLIGARYFNKGYAAAVGHLNSSFDSPRDLDGHGSHTLSTAAGDFVPGVSIFGQGNGTAKGGSPRARVAAYKVCWPPVKGNECYDADVLAAFDAAIHDGADVISVSLGGEPTSFFNDSVAIGSFHAAKKRIVVVCSAGNSGPADSTVSNVAPWQITVGASTMDREFASNLVLGNGKHYKGQSLSSTALPHAKFYPIMASVNAKAKNASA…
	AT2G05920.1	NP_565330.1	Arabidopsis thaliana	Peptidases_S8_3	MASSSSSSSSITIITTFLFLLLHTTAKKTYIIRVNHSDKPESFLTHHDWYTSQLNSESSLLYTYTTSFHGFSAYLDSTEADSLLSSSNSILDIFEDPLYTLHTTRTPEFLGLNSEFGVHDLGSSSNGVIIGVLDTGVWPESRSFDDTDMPEIPSKWKGECESGSDFDSKLCNKKLIGARSFSKGFQMASGGGFSSKRESVSPRDVDGHGTHTSTTAAGSAVRNASFLGYAAGTARGMATRARVATYKVCWSTGCFGSDILAAMDRAILDGVDVLSLSLGGGSAPYYRDTIAIGAFSAMERGVFVSCSAGNSGPTRASVANVAPWVMTVGAGTLDRDFPAFANLGNGKRLTGVSLYSGVGMGTKPLELVYNKGNSSSSNLCLPGSLDSSIVRGKIVVCDR…
	AT2G19170.1	NP_565447.1	Arabidopsis thaliana	Peptidases_S8_3	MDIGLRIFVVFVLLVAVTAEVYIVTMEGDPIISYKGGENGFEATAVESDEKIDTSSELVTVYARHLERKHDMILGMLFEEGSYKKLYSYKHLINGFAAHVSPEQAETLRRAPGVRSVDKDWKVRRLTTHTPEFLGLPTDVWPTGGGFDRAGEDIVIGFVDSGIYPHHPSFASHHRLPYGPLPHYKGKCEEDPHTKKSFCNRKIVGAQHFAEAAKAAGAFNPDIDYASPMDGDGHGSHTAAIAAGNNGIPLRMHGYEFGKASGMAPRARIAVYKALYRLFGGFVADVVAAIDQAVHDGVDILSLSVGPNSPPTTTKTTFLNPFDATLLGAVKAGVFVAQAAGNGGPFPKTLVSYSPWITTVAAAIDDRRYKNHLTLGNGKMLAGMGLSPPTRPHRLYTLV…
	AT3G14067.1	NP_566473.2	Arabidopsis thaliana	Peptidases_S8_3	MAKLSLSSIFFVFPLLLCFFSPSSSSSDGLESYIVHVQRSHKPSLFSSHNNWHVSLLRSLPSSPQPATLLYSYSRAVHGFSARLSPIQTAALRRHPSVISVIPDQAREIHTTHTPAFLGFSQNSGLWSNSNYGEDVIVGVLDTGIWPEHPSFSDSGLGPIPSTWKGECEIGPDFPASSCNRKLIGARAFYRGYLTQRNGTKKHAAKESRSPRDTEGHGTHTASTAAGSVVANASLYQYARGTATGMASKARIAAYKICWTGGCYDSDILAAMDQAVADGVHVISLSVGASGSAPEYHTDSIAIGAFGATRHGIVVSCSAGNSGPNPETATNIAPWILTVGASTVDREFAANAITGDGKVFTGTSLYAGESLPDSQLSLVYSGDCGSRLCYPGKLNSSLV…
	AT3G14240.1	NP_566483.1	Arabidopsis thaliana	Peptidases_S8_3	MAFFFYFFFLLTLSSPSSSASSSNSLTYIVHVDHEAKPSIFPTHFHWYTSSLASLTSSPPSIIHTYDTVFHGFSARLTSQDASQLLDHPHVISVIPEQVRHLHTTRSPEFLGLRSTDKAGLLEESDFGSDLVIGVIDTGVWPERPSFDDRGLGPVPIKWKGQCIASQDFPESACNRKLVGARFFCGGYEATNGKMNETTEFRSPRDSDGHGTHTASISAGRYVFPASTLGYAHGVAAGMAPKARLAAYKVCWNSGCYDSDILAAFDTAVADGVDVISLSVGGVVVPYYLDAIAIGAFGAIDRGIFVSASAGNGGPGALTVTNVAPWMTTVGAGTIDRDFPANVKLGNGKMISGVSVYGGPGLDPGRMYPLVYGGSLLGGDGYSSSLCLEGSLDPNLVKG…
	AT3G46840.1	NP_566887.2	Arabidopsis thaliana	Peptidases_S8_3	MTKPAVSYCLLSCIFALLVVSFASADKDDQDKQEYIVYMGALPARVDYMPMSHHTSILQDVTGESSIEDRLVRNYKRSFNGFAARLTKSEREILASMDEVVSVFPNKKLKLQTTTSWNFMGLKESKRTKRNTIIESDTIIGVIDSGIYPESDSFSGKGFGPPPKKWKGVCKGGKNFTWNNKLIGARYYTPKLEGFPESARDYMGHGSHTASTAAGNAVKHVSFYGLGNGTARGGVPAARIAVYKVCDPGVDGCTTDGILAAFDDAIADKVDIITISIGGDNSSPFEEDPIAIGAFHAMAKGILIVNSAGNSGPEPSTVASIAPWMFTVAASNTNRAFVTKVVLGNGKTVGRSVNSFDLNGKKYPLVYGKSASSSCGAASAGFCSPGCLDSKRVKGKIVL…
	AT3G46850.1	NP_566888.2	Arabidopsis thaliana	Peptidases_S8_3	MATAVSYCLLSCIFALLVVSFASAGKDDQDKQVYIVYMGALPSRVDYMPMSHHTSILQDVTGESSIQDRLVRNYKRSFNGFAARLTESEREILASMDEVVSVFPSKNLNLQTTTSWNFMGLKEGKRTKRNPLIESDTIIGVIDSGIYPESDSFSGKGFGPPPKKWKGVCKGGTNFTCNNKLIGARYYTPKLEGFPESARDNTGHGSHTASIAAGNAVKHVSFYGLGNGTVRGGVPAARIAVYKVCDPGVIRCTSDGILAAFDDAIADKVDIITVSLGADAVGTFEEDTLAIGAFHAMAKGILTVNGAGNNGPERRTIVSMAPWLFTVAASNMNRAFITKVVLGNGKTIVGRSVNSFDLNGKKYPLVYGKSASSRCDASSAGFCSPGCLDSKRVKGKIVL…
	AT4G00230.1	NP_567155.1	Arabidopsis thaliana	Peptidases_S8_3	MIRSKCSCHHHLLVLVMVVLWISPRYASAEDEHAKDFYIIYLGDRPDNTEETIKTHINLLSSLNISQEEAKERKVYSYTKAFNAFAAKLSPHEAKKMMEMEEVVSVSRNQYRKLHTTKSWDFVGLPLTAKRHLKAERDVIIGVLDTGITPDSESFLDHGLGPPPAKWKGSCGPYKNFTGCNNKIIGAKYFKHDGNVPAGEVRSPIDIDGHGTHTSSTVAGVLVANASLYGIANGTARGAVPSARLAMYKVCWARSGCADMDILAGFEAAIHDGVEIISISIGGPIADYSSDSISVGSFHAMRKGILTVASAGNDGPSSGTVTNHEPWILTVAASGIDRTFKSKIDLGNGKSFSGMGISMFSPKAKSYPLVSGVDAAKNTDDKYLARYCFSDSLDRKKVK…
	AT4G10510.1	NP_567358.1	Arabidopsis thaliana	Peptidases_S8_3	MGRAVSCREPVLRARYSTIIYVHIVYLGEKQHDDPEFVTESHHRMLWSLLGSKEEAHGSMVHSFRHGFSGFAAKLTESQAKKIADLPEVVHVIPDRFYKPATTRTWDYLGLSPTNPKNLLNQTNMGEQMIIGIIDSGVWPESEVFNDNEIGPVPSHWKGGCESGEDFNSSHCNKKLIGAKYFINAFLATHESFNSSESLDFISPRGYNGHGTHVATIAGGSYVPNTSYKGLAGGTVRGGAPRARIAVYKTCWYLDLDIAACSSADILKAMDEAIHDGVDVLSLSLGFEPLYPETDVRDGIATGAFHAVLKGITVVCAAGNAGPAAQTVGNTAPWILTVAATTLDRSFVTPMTLGNNKVILGQAIYTGTEVGFTSLVYPENPGNSNESFSGTCERLLINS…
	AT4G10520.1	NP_567359.1	Arabidopsis thaliana	Peptidases_S8_3	MSKTILFLALFLSIVLNVQISFVVAESKVYVVYLGEKEHDNPESVTESHHQMLWSLLGSKEAVLDSIVYSYRHGFSGFAAKLTESQAQQISELPEVVQVIPNTLYEMTTTRTWDYLGVSPGNSDSLLQKANMGYNVIVGVIDSGVWPESEMFNDKGFGPIPSRWKGGCESGELFNASIHCNRKLIGAKYFVDGLVAEFGVVNRTQNPEYLSPRDFAGHGTHVASTIGGSFLPNVSYVGLGRGTARGGAPGVHIAVYKACWSGYCSGADVLKAMDEAIHDGVDILSLSLGPSVPLFPETEHTSVGAFHAVAKGIPVVIAAGNAGPTAQTISNVAPWVLTVAATTQDRSFPTAITLGNNITILGQAIYGGPELGFVGLTYPESPLSGDCEKLSANPNSTME…
	AT4G10530.1	NP_567360.1	Arabidopsis thaliana	Peptidases_S8_3	MSKTIILLAFFLSIVLNVQISFVVAESKVYVVYLGEKEHDNPESVTESHHQMLWSLLGSKEAVLDSIVYSYRHGFSGFAAKLTESQAQQISELPEVVQVIPNTLYEMTTTRTWDYLGVSPGNSDSLLQKANMGYNVIVGVIDTGVWPESEMFNDKGYGPIPSRWKGGCESGELFNGSIHCNRKLIGAKYFIDANNAQFGVLNKTENPDYLSPRDFNGHGTHVASTIGGSFLPNVSYLGLGRGTARGGAPGVHIAVYKACWVQRGCSGADVLKAMDEAIHDGVDILSLSLQTSVPLFPETDARELTSVGAFHAVAKGIPVVAAASNAGPTAQTLSNVAPWVLTVAATTQDRSFPTAITLGNNITILGQAIFGGSELGFVGLTYPESPLSGDCEKLSANPK…
	AT4G10540.1	NP_567361.1	Arabidopsis thaliana	Peptidases_S8_3	MKSCRTLIFVAIILNGLSTFVAHAGAESKVHIVYLGEKQHDDPEFVTESHHRMLWSLLGSKEDAHSSMVHSYRHGFSGFAAKLTKSQAKKLADLPEVVHVTPDSFYQLDTTRTWDYLGLSVANPKNLLNDTNMGEEVIIGIVDSGVWPESEVFNDNGIGPVPSHWKGGCVSGENFTSSQCNKKLIGAKYFINGFLATHESFNSTESLDFISPRDRSGHGTHVATIAGGSYVPSISYKGLAGGTVRGGAPRARIAMYKACWYLDRFDINTCSSADILKAMDEAMHDGVDVLSLSIGYRFPYFPETDVRAVIATGAFHAVLKGITVVCSGGNSGPAAQTVGNTAPWILTVAATTLDRSFPTPITLGNNKLILGQAMYTGPELGFTSLVYPENPGNSNESFS…
	AT4G10550.3	NP_001190697.1	Arabidopsis thaliana	Peptidases_S8_3	MKLRLQNPISPALKFTGHLPPSKALKSSKETIFLTKERSFVAESSAKRKVHIVYLGEKQHDDPEFVTESHHRMLWSLLGSKEDANDSMVYSYRHGFSGFAAKLTESQAKKIADLPDVVHVIPDSFYKLATTRTWDYLGLSAANPKSLLHETNMGEQIIIGVIDTGVWPESEVFNDSGFGPVPSHWKGGCETGENFNSSNCNKKLIGAKYFINGFLAENESFNSTNSLDFISPRDLDGHGTHVSTIAGGSFVPNISYKGLAGGTVRGGAPRAHIAMYKACWYLDDDDTTTCSSADILKAMDEAMHDGVDVLSISLGSSVPLYGETDIRDGITTGAFHAVLKGITVVCSGGNSGPDSLTVTNTAPWIITVAATTLDRSFATPLTLGNNKVILGQAMYTGPG…
	AT4G15040.1	NP_567454.1	Arabidopsis thaliana	Peptidases_S8_3	MGALPSKISYSPMSHHQNILQEVIESSSVEDYLVRSYGRSFNGFAAKLTESEKDKLIGMEGVVSVFPSTVYKLFTTRSYEFMGLGDKSNNVPEVESNVIVGVIDGGIWPESKSFSDEGIGPIPKKWKGTCAGGTNFTCNRKVIGARHYVHDSARDSDAHGSHTASTAAGNKVKGVSVNGVAEGTARGGVPLGRIAVYKVCEPLGCNGERILAAFDDAIADGVDVLTISLGGGVTKVDIDPIAIGSFHAMTKGIVTTVAVGNAGTALAKADNLAPWLISVAAGSTDRKFVTNVVNGDDKMLPGRSINDFDLEGKKYPLAYGKTASNNCTEELARGCASGCLNTVEGKIVVCDVPNNVMEQKAAGAVGTILHVTDVDTPGLGPIAVATLDDTNYEELRSYV…
	AT4G20430.1	NP_567601.1	Arabidopsis thaliana	Peptidases_S8_3	MRRVLMVNFGVLLLFCFGVLSNSFGQDNGGDSDINSTTAVYIVTLRQASSLHLFQQEAEEVKRVRDQSKHGDTSKFTRPKLQPRNISRSRYWRSRRSAIAQAHDSLLRNALKGEKYIKLYSFHYLINGFAVFVSSQQAETLSRRREVANIVLDFSVRTATTYTPQFMGLPKGAWVKEGGYETAGEGIVIGFIDTGIDPTHPSFNGTDTSQRQYPIPNHFSGVCEVTPDFPSGSCNRKLVGARHFAQSAITRGIFNSSEDYASPFDGDGHGTHTASIAAGNHGVSAVVSGHNFGSASGIAPRAHISVYKALYKSFGGFAADVVAAIDQAAQDGVDILSLSITPNRRPPGVATFFNPLDMAMLSAVKAGIFVVQAAGNTGPSPKSMSSFSPWIFTVGAASH…
	AT4G21323.1	NP_567624.1	Arabidopsis thaliana	Peptidases_S8_3	MIQTLKTDSSFRLCFAAIAFGFVFIMNGKLSSGTTPHEADPPQASNLALSPEAAPPDTAMDDASGINFGPLPPFVPEFPVYIFYLGERKHDDPNLVTQSHLEILKSVLGSEEATNKSMVYSYHHGFSGFAAKLKPAEAEKLKKHPEVIILLENRKLGLQTTRTWDYLGQFSTPTSSKSLLHETNMGSGAIIGVIDSGIWSESGSFDDDGYGPIPKHWKGQCVSADQFSPADCNKKLIGAKYYIDGLNADLETSINSTTEYLSPRDHNGHGTQVSSTAAGSFVSNMTLLGLSSGSIMRGGAPKAHIAMYKACWDVEGGMCSVADVWKAFDEAIHDGVDVLSVSVGGSALKTLDVEIDIAIPALHAVNKGIPVVSPAGNEGSRSSSVINVSPWILTVAATT…
	AT4G21326	ABV21208.1	Arabidopsis thaliana	Peptidases_S8_3	MLESVFESAEAARESIVYNYHHGFSGFAARLTDSQAKQLSDRPDVFSVAPNRKVELQSTRIYDYLGLSPSFPSGVLHESNMGSDLVIGFLDSGVWPESPAYNDEGLGPIPKHWKGKCVAGEDFDPAKHCNKKLVGAKYFTDGFDENNSGISEEDFMSPRGYRGHGTMVSSIAASSFVPNVSYGGLAPGVMRGAAPKARIAMYKIVWDRALLMSSTATMVKAFDEAINDGVDVLSISLASAAPFRPIDSITGDLELGSFHAVMKGIPVIAGASNTGPEAYTVANVFPWMLTVAATNIDRTFYADMTFGNNITIIGQAQYTGKEVSAGLVYIEHYKTDTSSMLGKVVLTFVKEDWEMASALATTTINKAAGLIVARSGDYQSDIVYNQPFIYVDYEVGAKI…
	AT4G21630.1	NP_567632.1	Arabidopsis thaliana	Peptidases_S8_3	MENCLSTLVFLLSIALVLFPKTGVSFLAAEGASDSDSKVYIVYLGEREHDDPELFTASHHQMLESLLQRSTSLTCVSNDIYSKDDAHNSLIYSYQYGFSGFAALLTSSQAKKISEHPEVIHVIPNRILKLKTTRTWDHLGLSPNPTSFSSSSSAKGLLHETNMGSEAIIGVVDTGIWPESKVFNDHGLGPIPQRWRGKCESGEQFNAKIHCNNKLIGAKYYLSGLLAETGGKFNRTIIQDFKSNRDAIGHGTHTATIAGGSFVPNVSFYGLARGTVRGGAPRARIASYKVCWNVVGYDGICTVADMWKAFDDAIHDQVDVLSVSIGAGIPENSEVDSVDFIAAFHAVAKGITVVAAGGNDGPGAQNITNAAPWLLTVAATTLDRSFPTKITLGNNQTLF…
	AT4G21640.1	NP_193895.2	Arabidopsis thaliana	Peptidases_S8_3	MENSFLSSKLVFLLAIALVLFLNTELSFLTAEGASDSNSKVYIVYLGQREHDDPELLTASHHQMLESLLQSKEDAHNSMIYSYQHGFSGFAALLTSSQAKKISEHPEVIHVIPNRILKLKTTRIWDHLGLSPIPTSFSSSSSAKAKGLLHNTSMGSEAIIGVVDSGIWPESKVFNDQGLGPIPKRWRGKCRSGEKFNATMHCNKKLIGAKYYQSGLLAMNGGKFNRIIIRDFKSNRDATGHGTHTATIAGGSFVPNASFYGLARGTVRGGAPRARIASYKACWNVVGWGGICSSADMWKAYDDAIHDQVDVLSVSIGASIPEDSERVDFIAAFHAVAKGITVVAAAGNDGSGAQTICNVAPWLLTVAATTLDRSFPTKITLGNNQTFFGKTILEFDSTH…
	AT4G21650.1	NP_567633.2	Arabidopsis thaliana	Peptidases_S8_3	MNNSLQSSKLVLLLAIALVLFLNTELDFLTAAGALDSDSKVYIVYLGEREHDDPELVTASHHQMLESLLQSKEDAQNSLIYSYQHGFSGFAALLTSSQAKKISEHPEVIHVIPNRIRKLKTTRAWDHLGLSPIPTSFSSLSSVKGLLHDTNLGSEAIIGVIDSGIWPESKAVNDQGLGPIPKRWRGKCEPGEQFNATIHCNNKLIGARYYLNGVVAAIGGKFNRTIIQDFQSTRDANGHGTHTATIAGGSFVPNVSYFGLAQGLVRGGAPRARIASYKACWNVMRDEGGGTDGRCTSADMWKAFDDAIHDGVDVLSVSIGGGIPEDSEVDKLDYIAAFHAVAKGITVVAAAGNEGPGAHTVDNVAPWLLTVAATTLDRSFPTKITLGNNQTLFAESLFT…
	AT4G26330.1	NP_567744.1	Arabidopsis thaliana	Peptidases_S8_3	MISSMNFWRCRCSKDDAEQSMLYSYNNGFLGFSAKLNSTQAASLAKLNQVITVFKSKSLKLHTTRSWDFLGLAVDNARRTPPPQLAYGSDIVVGIFDTGLFISLKLLLLSILGIWPESESFRETPEAKPIPSSWNGKCVGGEDFDPSVHCNRKLIGARFYLRGFEETYGTIDFTRDPEYRSPRDYLGHGTHTASTAVGSVVRNVSGFFGLGRGTARGGAPLARLAVFKTCWGKDLEGVCTEADILAAFDDAIHDGVHVISASFGYSPPLSPFFESSADIGAFHAAERGISVVFSTGNDGPDPGVVQNVAPWAVSVAASTVDRSFPTRIVIDGSFTLTGQSLISQEITGTLALATTYFNGGVCKWENWMKKLANETIILCFSTLGPVQFIEEAQAAAIRA…
	AT4G30020.1	NP_567839.1	Arabidopsis thaliana	Peptidases_S8_3	MDIGCKVLVFFTCFLTVTAEIYIVTMEGEPIISYKGGDNGFEATAVESDEKIDTTSELVTSYARHLERKHDMLLGMLFVEGSYKKLYSYKHLINGFAAHVSPDQAEMLRRAPGVKSVDRDWKVRKLTTHTPQFLGLPTDVWPTGGGYDRAGEDIVIGFIDSGIFPHHPSFASHHTTVPYGPHPSYKGKCEEDPHTKISFCNGKIIGAQHFAEAAKAAGAFNPDIDFASPMDGDGHGSHTAAIAAGNNGIPVRMHGYEFGKASGMAPRARIAVYKALYRLFGGFVADVVAAIDQAVHDGVDILSLSVGPNSPPATTKTTFLNPFDATLLGAVKAGVFVAQAAGNGGPFPKTLVSYSPWITTVAAAIDDRRYKNHLTLGNGKMLAGIGLSPSTRPHRSYKM…
	AT4G34980.1	NP_567972.1	Arabidopsis thaliana	Peptidases_S8_3	MASSTIVLLLFLSFPFISFAASQAAKTFIFRIDGGSMPSIFPTHYHWYSTEFAEESRIVHVYHTVFHGFSAVVTPDEADNLRNHPAVLAVFEDRRRELHTTRSPQFLGLQNQKGLWSESDYGSDVIIGVFDTGIWPERRSFSDLNLGPIPKRWRGVCESGARFSPRNCNRKIIGARFFAKGQQAAVIGGINKTVEFLSPRDADGHGTHTSSTAAGRHAFKASMSGYASGVAKGVAPKARIAAYKVCWKDSGCLDSDILAAFDAAVRDGVDVISISIGGGDGITSPYYLDPIAIGSYGAASKGIFVSSSAGNEGPNGMSVTNLAPWVTTVGASTIDRNFPADAILGDGHRLRGVSLYAGVPLNGRMFPVVYPGKSGMSSASLCMENTLDPKQVRGKIVIC…
	AT5G03620.1	NP_568124.1	Arabidopsis thaliana	Peptidases_S8_3	MVSNQRVRLFMLCFCLVNNAVIAATEDENVERKPYIVYMGEATENSLVEAAENHHNLLMTVIGDESKARELKIYSYGKNINGFVARLFPHEAEKLSREEGVVSVFKNTQRQLHTTRSWDFLGLVESKYKRSVGIESNIIVGVLDTGIDVESPSFNDKGVGPPPAKWKGKCVTGNNFTRCNNKVIGAKYFHIQSEGLPDGEGDTAADHDGHGTHTSSTIAGVSVSSASLFGIANGTARGGVPSARIAAYKVCWDSGCTDMDMLAAFDEAISDGVDIISISIGGASLPFFEDPIAIGAFHAMKRGILTTCSAGNNGPGLFTVSNLAPWVMTVAANSLDRKFETVVKLGNGLTASGISLNGFNPRKKMYPLTSGSLASNLSAGGYGEPSTCEPGTLGEDKVM…
	AT5G11940.1	NP_568255.1	Arabidopsis thaliana	Peptidases_S8_3	MMSSIVSWWFFWVISAVCILKVEFNIVEGGAYEETKVHIVYLGEKEHNDPELVTSSHLRMLESLLGSKKDASESIVHSYRNGFSGFAAHLTDSQAEQISEHPDVVQVTPNTFYELQTTRTFDYLGLSHSTPKGLLHEAKMGEDIIIGVLDSGVWPESQSFNDKGLGPIPKRWKGMCVDGEDFDSKKHCNKKLIGARYYMDSLFRRNKTDSGIPDTEYMSARESLPHGTHVASTAGGSFVSNVSDNGFGVGTIRGGAPRARIAVYKVCWQRVDRTCASADIIKAMDDAIADGVDLITISIGRPNPVLTEVDVYNQISYGAFHAVAKGIPVLSAGGNFGPGAYTVQNIAPWIITVAATTLDRWYPTPLTLGNNVTLMARTPYKGNEIQGDLMFVYSPDEMT…
	AT5G44530.1	NP_568634.1	Arabidopsis thaliana	Peptidases_S8_3	MVRVMLVRFGFLLLMISFVFLSNNTLGQQQDDDDDSAVYIVTLKQPPIVHLFEEQELKHKKSKFTPKLRPRNNSRKRHGKSKIPSVVQSHDSFLRKTLKGEKYIKLYSYHYLINGFALFINSQQAEKLSMRKEVANIVLDYSVRTATTYTPQFMGLPQGAWVKEGGFEIAGEGVIIGFIDTGIDPNHPSFNDNDSKRSYPIPKHFSGVCEVTPDFPSGSCNKKLIGARHFAQSAVTRGIFNSSEDYASPFDGDGHGTHTASVAAGNHGVPVIVSNHNFGYASGIAPRAFISVYKALYKSFGGFAADVVAAIDQAAQDGVDILSLSITPNRKPPGVATFFNPIDMALLSAVKAGIFVVQAAGNTGPAPKTMSSFSPWIFTVGASSHDRVYSNSLTLGNNV…
	AT5G45640.1	NP_199377.2	Arabidopsis thaliana	Peptidases_S8_3	MKRIFGIFIFLSLLLFLVPLLASCTKEKQLREERASSINGFAAELTPDQASRLKELKEVVSVFKSDPRKYKIHTTRSWEFVGLKEEEGEDYRSDGDAPRHKYDVNDRFRVGRKFLKNAKHGDGVIVGLIDSGVWPESRSFDDKGMGPIPESWKGICQTGVAFNSSHCNRYYARGYERYYGPFNAEANKDFLSPRDADGHGSHTASTAVGRRVDGVSALGGIAMGTASGGASLARLAVYKACWAVPNKEKYATNTCFDEDMLAAFDDAIADGVNVISISIGTVEPHTYLEDGIAIGALHAVKRDIVVAASAGNDGPARETLSNPAPWIITVGASSLDRFFVGRLELGDGYVFESDSLTTLKMDNYAPLVYAPDVVVPGVSRNDAMLCLPNALSPDHVRGK…
	AT5G45650.1	NP_199378.1	Arabidopsis thaliana	Peptidases_S8_3	MKKLTSLFPLLFLIPLLASCAEEKQVYIVYFGEHKGDKAFHEIEEHHHSYLQSVKESEEDARASLLYSYKHSINGFAAELTPDQASKLEKLAEVVSVFKSHPRKYEAHTTRSWEFVGLEEEETDSDVPRRKNDADDRFRVGRNFLKKAKHGDGIIVGVLDSGVWPESKSFNDKGMGPVPKSWKGICQTGVAFNSSHCNRKIIGARYYVKGYERYYGAFNATANKDFLSPRDPDGHGSHTASTAVGRRVLGASALGGFAKGSASGGAPLARLAIYKACWAKPNAEKVEGNICLEEDMLAAIDDAIADGVHVISISIGTTEPFPFTQDGIAMGALHAVKRNIVVAASAGNSGPKPGTLSNLAPWIITVGASTLDRAFVGGLVLGNGYTIKTDSITAFKMDK…
	AT5G51750.1	NP_568765.1	Arabidopsis thaliana	Peptidases_S8_3	MANKNPLQKPFLFIILSINLIFLQAETTTQISTKKTYVIHMDKSAMPLPYTNHLQWYSSKINSVTQHKSQEEEGNNNRILYTYQTAFHGLAAQLTQEEAERLEEEDGVVAVIPETRYELHTTRSPTFLGLERQESERVWAERVTDHDVVVGVLDTGIWPESESFNDTGMSPVPATWRGACETGKRFLKRNCNRKIVGARVFYRGYEAATGKIDEELEYKSPRDRDGHGTHTAATVAGSPVKGANLFGFAYGTARGMAQKARVAAYKVCWVGGCFSSDILSAVDQAVADGVQVLSISLGGGVSTYSRDSLSIATFGAMEMGVFVSCSAGNGGPDPISLTNVSPWITTVGASTMDRDFPATVKIGTMRTFKGVSLYKGRTVLPKNKQYPLVYLGRNASSPD…
	AT5G58810	Q9FIM8.1 (UniProtKB/Swiss-Prot, https://www.uniprot.org/)	Arabidopsis thaliana	Peptidases_S8_3	MAKLREASFCALACVLVLFLSFVSADTYNRQDKQVYVVYMGSLPSQPDYKPTSDHISILQQVTGESSMEGRLVRSYKKSFNGFSARLTESERKRVAEMEGVVSVFPSKKYKLHTTASWDFMGLKEGKNTKRNLAVESDTIVGVFDTGISPESESFSGKGFGPPPKKWKGVCKGGKNFTCNNKLIGARDYTNEGTRDIEGHGTHTASTAAGNVVENTSFYGIGNGTARGGVPDSRIAAYKVCSGAGCSSEYILSAFDDAIADGVDVISASLGGDTAYMYEKDPIAIGAFHAMAKGILTVQSAGNNGPNPTVSVAPWILTVAASTTNRRIVTKVVLGNGKTLVGQSVNAFDLKGKQYPLVYETSVEKCNNESLTTLALSFLTLTPQSNEQIISMFHTLIMW…
	AT5G58820.1	NP_568888.1	Arabidopsis thaliana	Peptidases_S8_3	MAKRDYFCFVVLFLSSVSAVIDDPQNKQVYVVYMGSLPSLLEYTPLSHHMSILQEVTGDSSVEGRLVRSYKRSFNGFAARLTESERIRVAEMEGVVSVFPNINYKLQTTASWDFLGLKEGKNTKRNLAIESDTIIGFIDSGIWPESESFSDKGFGPPPKKWKGVCSGGKNFTCNNKLIGARDYTSEGTRDLQGHGTHTASTAAGNAVADASFFGIGNGTARGGVPASRIAAYKVCSEKDCTAASLLSAFDDAIADGVDLISISLASEFPQKYYKDAIAIGAFHANVKGILTVNSAGNSGSFPSTTASVAPWILSVAASNTNRGFFTKVVLGNGKTLVGRSVNSFDLKGKKYPLVYGDNFNESLVQGKILVSKFPTSSKVAVGSILIDDYQHYALLSSKP…
	AT5G58830.1	NP_568889.4	Arabidopsis thaliana	Peptidases_S8_3	MVKRASFCLLSCLIILFLSSVSAIIYDPQDKQVYVVYMGSLPSQPNYTPMSNHINILQEVTGESYKRSFNGFSALLTESEREGVAEMEGVVSVFRSKNYKLQTTASWDFMGMKEGKNTKRNFAVESDTIIGFIDSGIWPESESFSDKGFGPPPKKWKGVCKGGKNFTCNNKLIGARDYTSEGTRDLQGHGTHTTSTAAGNAVADTSFFGIGNGTARGGVPASRVAAYKVCTITGCSDDNVLSAFDDAIADGVDLISVSLGGDYPSLYAEDTIAIGAFHAMAKGILTVHSAGNAGPNPTTVVSVAPWMLTVAATTTNRRFLTKVVLGNGKTLVGKSVNAFDLKGKKYPLEYGDYLNESLVKGKILVSRYLSGSEVAVSFITTDNKDYASISSRPLSVLSQ…
	AT5G58840.1	NP_568890.2	Arabidopsis thaliana	Peptidases_S8_3	MARRADSFCLISCVLVSFVISVSAVTDDSQDKQVYVVYMGSLPSSRLEYTPMSHHMSILQEVTGESSVEGRLVRSYKRSFNGFAARLTESERERVAEMEGVVSVFPDINYKLQTTASWDFLGLKEGKNTKRNLAIESDTIIGFIDSGIWPESESFSDKGFGPPPKKWKGVCSAGKNFTCNNKLIGARDYTNEGTRDIEGHGTHTASTAAGNAVKNTSFYGIGNGTARGGVPASRIAAYKACSEMGCTTESVLSAFDDAIADGVDLISISLGANLVRTYETDPIAIGAFHAMVKGILTVQSAGNGGPNPGSVMSVAPWILTVAASNTNRGFVTKVVLGNGKTFVGKSLNAFDLKGKNYPLYGGSTDGPLLRGKILVSEDKVSSEIVVANINENYHDYAYV…
	AT5G59090.1	NP_568895.1	Arabidopsis thaliana	Peptidases_S8_3	MANLAASTCLYSWLLVLLLSSVSAIIDEDTQVYIVYMGSLSSRADYIPTSDHMSILQQVTGESSIEGRLVRSYKRSFNGFAARLTESERTLIAEIEGVVSVFPNKILQLHTTTSWDFMGVKEGKNTKRNLAIESDTIIGVIDTGIWPESKSFSDKGFGPPPKKWKGVCSGGKNFTCNNKLIGARDYTSEGTRDTSGHGTHTASTAAGNAVKDTSFFGIGNGTVRGGVPASRIAAYKVCTDSGCSSEALLSSFDDAIADGVDLITISIGFQFPSIFEDDPIAIGAFHAMAKGILTVSSAGNSGPKPTTVSHVAPWIFTVAASTTNRGFITKVVLGNGKTLAGRSVNAFDMKGKKYPLVYGKSAASSACDAKTAALCAPACLNKSRVKGKILVCGGPSGYK…
	AT5G59100.1	NP_568896.1	Arabidopsis thaliana	Peptidases_S8_3	MAKGTTFIFLFSSLLVLSLSSVSADKDDHGDQQVYIVYLGSLPSREEYTPMSDHMSILQEITGESLIENRLVRSYKKSFNGFAARLTESERKRLAGMERVVSVFPSRKLKLQTTSSWNFMGLKEGIKTKRTRSIESDTIIGVIDSGIYPESDSFSDQGFGPPPKKWKGTCAGGKNFTCNNKVIGARDYTAKSKANQTARDYSGHGTHTASIAAGNAVANSNFYGLGNGTARGGVPAARIAVYKVCDNEGCDGEAMMSAFDDAIADGVDVISISIVLDNIPPFEEDPIAIGAFHAMAVGVLTVNAAGNNGPKISTVTSTAPWVFSVAASVTNRAFMAKVVLGDGKILIGRSVNTYDMNGTNYPLVYGKSAALSTCSVDKARLCEPKCLDGKLVKGKIVLC…
	AT5G59120.1	NP_568898.2	Arabidopsis thaliana	Peptidases_S8_3	MATLAASSSLLSCLLVLFLSSVSAVTDDKQVYIVYMGSLSSRADYTPTSDHMNILQEVTGESSIEGRLVRSYKRSFNGFAARLTESERERVAKMVGVVSVFPNKKLQLQTTTSWDFMGLKEGIKTKRNPTVESDTIIGVIDSGITPESQSFSDKGFGPPPQKWKGVCSGGKNFTCNNKLIGARDYTSEGTRDMDGHGTHTASTAAGNAVVDASFFGIGNGTVRGGVPASRVAAYKVCTPTGCSSEALLSAFDDAIADGVDLITISIGDKTASMFQNDPIAIGAFHAMAKGVLTVNSAGNSGPKPISVSGVAPWILTVAASTTNRGFVTKVVLGNGKTLVGKSVNAYEMKGKDYPLVYGKSAASSACDAESAGLCELSCVDKSRVKGKILVCGGPGGLKI…
	AT5G59130.1	NP_568899.1	Arabidopsis thaliana	Peptidases_S8_3	MAKRGAFSSFHSFLIVLLFLNSVLAVTHGHQDKQVYIVYMGSLPSRADYTPMSHHMNILQEVARESSIEGRLVRSYKRSFNGFVARLTESERERVAVVSVFPNKKLKLQTSASWDFMGLKEGKGTKRNPSVESDTIIGVFDGGIWPESESFSDKGFGPPPKKWKGICAGGKNFTCNNKLIGARHYSPGDARDSTGHGTHTASIAAGNAVANTSFFGIGNGTVRGAVPASRIAVYRVCAGECRDDAILSAFDDAISDGVDIITISIGDINVYPFEKDPIAIGAFHAMSKGILTVNAAGNTGPDTASITSLAPWLLTVAASTANREFVSKVVLGDGKTLVGKSVNGFDLKGKKFPLVYGKSAALSLSQAKCAEDCTPECLDASLVKGKILVCNRFLPYVAY…
	AT5G59190.1	Q9FIF8.1 (UniProtKB/Swiss-Prot, https://www.uniprot.org/)	Arabidopsis thaliana	Peptidases_S8_3	MGTLPEIKYSPPSHHLSILQKLVGTIAASHLLVRSYKRSFNGFAANLSQAESQKLQNMKEVVSVFPSKSHELTTTRSWDFVGFGEKARRESVKESDVIVGVIDSGIWPESESFDDEGFGPPPKKWKGSCKGGLKFACNNKLIGARFYNKFADSARDEEGHGTHTASTAAGNAVQAASFYGLAQGTARGGVPSARIAAYKVCFNRCNDVDILAAFDDAIADGVDVISISISADYVSNLLNASVAIGSFHAMMRGIITAGSAGNNGPDQGSVANVSPWMITVAASGTDRQFIDRVVLGNGKALTGISVNTFNLNGTKFPIVYGQNVSRNCSQAQAGYCSSGCVDSELVKGKIVLCDDFLGYREAYLAGAIGVIVQNTLLPDSAFVVPFPASSLGFEDYKSI…
	AT5G59810.1	NP_200789.2	Arabidopsis thaliana	Peptidases_S8_3	MSMTRRYSSTQYSNKMSLQSLSSLLLLVTLFFSPAFALKKSYIVYLGSHAHLPQISSAHLDGVAHSHRTFLASFVGSHENAKEAIFYSYKRHINGFAAILDENEAAEIAKHPDVVSVFPNKGRKLHTTHSWNFMLLAKNGVVHKSSLWNKAGYGEDTIIANLDTGVWPESKSFSDEGYGAVPARWKGRCHKDVPCNRKLIGARYFNKGYLAYTGLPSNASYETCRDHDGHGSHTLSTAAGNFVPGANVFGIGNGTASGGSPKARVAAYKVCWPPVDGAECFDADILAAIEAAIEDGVDVLSASVGGDAGDYMSDGIAIGSFHAVKNGVTVVCSAGNSGPKSGTVSNVAPWVITVGASSMDREFQAFVELKNGQSFKGTSLSKPLPEEKMYSLISAADAN…
	AT5G67090.1	NP_569044.1	Arabidopsis thaliana	Peptidases_S8_3	MGMTVVIILVFSFFVAIVTAETSPYIIHMDLSAKPLPFSDHRSWFSTTLTSVITNRKPKIIYAYTDSVHGFSAVLTNSELQRLKHKPGYVSFTKDLPVKLHTTFSPKFIGLNSTSGTWPVSNYGAGIVIGIIDTGIWPDSPSFHDDGVGSVPSKWKGACEFNSSSLCNKKLIGAKVFNKGLFANNPDLRETKIGQYSSPYDTIGHGTHVAAIAAGNHVKNASYFSYAQGTASGIAPHAHLAIYKAAWEEGIYSSDVIAAIDQAIRDGVHVISLSLGLSFEDDDDNDGFGLENDPIAVASFAAIQKGVFVVTSGGNDGPYYWSLINGAPWIMTVGAGTIGRQFQGTLTFGNRVSFSFPSLFPGEFPSVQFPVTYIESGSVENKTLANRIVVCNENINIGS…
	AT5G67360.1	NP_569048.1	Arabidopsis thaliana	Peptidases_S8_3	MSSSFLSSTAFFLLLCLGFCHVSSSSSDQGTYIVHMAKSQMPSSFDLHSNWYDSSLRSISDSAELLYTYENAIHGFSTRLTQEEADSLMTQPGVISVLPEHRYELHTTRTPLFLGLDEHTADLFPEAGSYSDVVVGVLDTGVWPESKSYSDEGFGPIPSSWKGGCEAGTNFTASLCNRKLIGARFFARGYESTMGPIDESKESRSPRDDDGHGTHTSSTAAGSVVEGASLLGYASGTARGMAPRARVAVYKVCWLGGCFSSDILAAIDKAIADNVNVLSMSLGGGMSDYYRDGVAIGAFAAMERGILVSCSAGNAGPSSSSLSNVAPWITTVGAGTLDRDFPALAILGNGKNFTGVSLFKGEALPDKLLPFIYAGNASNATNGNLCMTGTLIPEKVKGK…
	Colsc11215S1T18710	Colsc11215S1T18710	Coleochaete scutata	Peptidases_S8_3	GGSLHLEQIMRLTSKMTGSVLVAVTVLLALLPSQYYSAPLTPFPAGTETVQGGDGQTGRADAASASAVDSRVYIVEVKGDPAVIFAQLNGVSDLHHPAVKEHRRGLREVHHRILRAVPRPSVELLYHYTTVLNGFAVHLPHSEAVALKDVDGVLSVRVSKLVEMHTTHSWSFLGLDSKEPTLYGQPSNGSAGNSVWKRTQAGKGIIIGLLDTGIWPEHPSFSPKGMPPPPKKWKGICQEGDQWTKSTCNNKIVGARYFNKGFQKDMEKDFSYKGSGMYLSPRDNSGHGSHTASTAAGNKIRNVLFGYPVSALKKTVMSGVAYNAHIAVYKVCWSGSTRDLSNGESCSEVDVMAAVDSAVRDGVDVLSMSLGSASHYLTGNAKGTLAAAMAGVFVSMSAG…
	Colsc8333S0T15804	Colsc8333S0T15804	Coleochaete scutata	Peptidases_S8_3	VWRRSKSGNGIVIGVVDSGIWPESPSFSDREMPPPPRKWRGICQAGDDWPASTCNNKVVGARYYLAGAQQNGWKGTVTDYRANGIYRSCRDSEGHGSFIAGVAAGSVVSDAAAGGHIFGTAKGVAYNSHLAIYKVCWTYPLNRVGVTLDCDTADITAAIDDAVLDGVDVLNLSLGSPAAEIVNGTLVVSEDLAFGVLEEATLHANSHGTLVVAAVGNSGPDEYSVSNTAPWLMTVGASTMDRLYRNRVILVKSKMTLQGQSVNEKTVTAPVITAASAALPNQDPFLVSACVANSLNSSLVRGKIVVCQRGVIERSAKSLEVQRASGVGMILTSRDPTMEVLTDISAIPTSHVDYNSSQAIAAYIKRYGEQATLTITPFKEVFKKGNPQMSSFSSAGPNP…
	Mapoly0013s0084.1.p	OAE32840.1	Marchantia polymorpha	Peptidases_S8_3	MERFLLLLLALTTIFAMPALGSKSYVVYMGGRSQNLQSASASHHQMLSTVMDSSEAASEAMMYVYHHFHGFAAKLTPEQAATLAERDEVVSVFPNRKHILHTTRSWEFLGLEDSEGKLTPNSLWNKSNFGKDVIIGVLDTGVWPESASYRDDGFGPIPARWKGECVAGDEFNASYCNRKLIGGRFFIRGYESEEGPLNTTRTGDFRSARDMDGHGTHTSSTAGGNFVEGANTLGFAKGTAKGGAPLARVAMYKVCWPSTAGSGGCYDSDILAAFDAGIEDGVNIFSVSLGTSPPLPAFYEDGIAIGSFHAMEQGITTIASAGNSGPTPGTVANVAPWMITVAASSIDRDFTSYVTLGNNVTLKGESLANEKLEDKFYPLIDSTTAFAADSNASQSQLCL…
	Mapoly0040s0056.1.p	PTQ40376.1	Marchantia polymorpha	Peptidases_S8_3	MEGVLSVVPNHRLEPATTSTWKFLDVESSDSDAANTGALWERANYGRDVIIGVIDTGIWPESESFHDRGLGPVPARWKGECVEGQLWTSENCNRKLIGAKYFFAGNPEITNATFDDGLEYRSARDINGHGTHVAATAAGSFAPASWKGFANGTAKGGAPQARIAVYKVCWDVGGCSTADISAAIDEAIADGVDIISISISGSNDQPFYQDAVTISAYQAMKAGIVVAFAASNDGPAAKTVNHVEPWSVTVAATTHDRFIGSDVFIRLADGPQPRLRLRGATLNSNATTTAPLVLASEVKLANASIPFATSCFESSLDPEQVAGKIVFCLKFSPVESITSKAVEVLNAGGVGMIVGNGWSLGDHTVEAEEFVLPAVYITATDSQRVQDFLTRCDLDSCNF…
	Mapoly0040s0059.1.p	PTQ40379.1	Marchantia polymorpha	Peptidases_S8_3	MVSWRGLGLLGLLLSVNFFSFSSAAHEQIHLVQLSPTRAGKDDPAYSHRGYLEAALGGNDSVDGCLIYCYYNVFDGFAAKLTPEQVSKLSQMQGVLSVVPNTFVKTQTTHSWRFLGVESPKNPETGALWERANYGQDVIIGVIDSGIWPESASFSDHGMGPVPARWKGECVDGDVFSKESCNRKLIGAKFFLDGNLGVSDSTWEFDYKSARDVDGHGTHVASTAAGNFAPADWNGLGNGTAKGGAPHARIAAYKVCWAGAMCSTADVAAGVEEALKDGVDLITISLDNGLDKPMFEDLLAISSYHAMRQGIFVSFSAGNTGPSAGRVVHGEPWSMAVAAGTTDRFLGSDVRIGLQGRAKPSIAMRGSIITQFPTITAPFAKFTNTSKFCLNNTLDPSEV…
	Mapoly0047s0075.1.p	PTQ39095.1	Marchantia polymorpha	Peptidases_S8_3	MGVRRQGGLDARVAAMDRWRRAQVLLVVFFVVASVVRAEVYMVLMDGEPVVSYRGTLPGLSATRGLSPRSATFQTSGLQAVRAYSTHLVSQQDKLLESSIGKGAYNKLYSYNYLVNGFAAEMSPEQADILSRTPGVKRVERSRRVKSCTTHSPDYLGLASGLWAQAGGPENAGEGIVIGIVDTGINPEHPSFAASSTKPYGPVSTYLGNCEVHSSFPQGSCNGKIIGAQHFAAAAKSEGAFNTTIDYDSPLDGDGHGSHTASIAAGNHNVPVIVGGVNYGNASGMAPRARIGVYKALYRLFGGFNADVVAAIDKAVQDGVDVLNLSLGPNSPPAETTITFLSIFDLACLAAIKSGVVVIQAAGNGGPYPQTTLSFSPWITTVAAGVDDRSYPNWLNLGN…
	Mapoly0053s0099.1.p	OAE26601.1	Marchantia polymorpha	Peptidases_S8_3	MLLIMNRVGGAAAAATSISNRAMTLFLALLLVAAISLQPAAAEIYLVRMSGAPVSAYTGSVPGFAATAAQGGKRADITSAAVQSYAKFVVAKQDELLATTLETGTYKKLYSFHYLLNGFSVQMSPDQARILAATDGVLQVEQDLKVQKMTTHTPDFLGVSGGVWPRVGGYQNAGEGVVIGIIDTGIDPTHPSFASNTDRPYGYIEGFSGTCEEAPEFPKGSCNGKIIGARHFAGAAIAGGDFNASRDYASPFDADGHGSHTAATAAGNHGVPVDVKGYNYGYASGMAPRARIAVYKALYPFGGYISDVVAAVDQAVQDGVDIVSLSLGPTSAPPGVSTFLNVFDVELLFAVKAGVFVAQATGNSGPAQTSILSFSPWITSVAASITDRSYSNTIVLGNS…
	Mapoly0059s0076.1.p	PTQ37150.1	Marchantia polymorpha	Peptidases_S8_3	MNGKTGLRCLTRILWLQLCFLTLFSSFVVSDQVHIVYMGSHHAHLPHHEKTSIHRRMVTEVVGSVEASEDSILYHYKHLFSGFAAKLSPEQVEAMSKMDGVISLFESKTASIHTTRTWEFLGLEKASGPQSPDSLWAKTNYGEDVIVGVLDTGIWPEHESFHDDGMGPVPARWKGACEKGEGFDETNCNKKIIGARYYPLGFEVAVGPIDSVAAEDFRSPRDRDGHGTHTASTAAGRIVPMANVNGLGNGTAKGGAPNARIAVYKCCWAPDGGRGVACTDADMLAAFDAGIADGVDVFSVSLGPDTPQPFFLTGISIGAFHATMAGKVVAVSAGNSGPQLGTVVNSDPWSINVASTSIDRIFGTTVTLGNGVSFLGGSITVDNDSLDKNLPIVFGSDII…
	Mapoly0060s0111.1.p	OAE22151.1	Marchantia polymorpha	Peptidases_S8_3	MKCTGMIKMVQPADYLMVVLIVATVFFQSVASDPTFEPTSSSNVYIVRLRGDSVQQRVSAAATTAAADLSSNSSRFEFQPVEYAEYLKSSHDNFLAQVLAPNSYEKLYSYTYLLNALSVQLREGGDQANAIKSHPDVLFVEQESLFRKATTHTPEFLGLPYGAWQLAGGAEHAGEDIVIGMLDTGINPSHVSFSSDGYGPLKNWRGKCVLSVSFPDGSCNNKIVGAQYFAKGIMAANLFNATYDFASPLDGDGHGTHTSSIAAGNRGVPVIVRDHNYGYASGVAPRARLAIYKVIYRDGGFLSDVLAGIDQAVQDGVHVLSISLGSTSGTYGVPALNTFDVALLFAVKAGVVVVHAAGNNGPYPLSMNSFGPWVISVAAGISDRSYPNPVILKNAGAFP…
	Mapoly0098s0026.1.p	OAE23604.1	Marchantia polymorpha	Peptidases_S8_3	MGTPYILLFLTLLQFSGGHGELLRIPKNETAQTGDSNVRLYIIYMGQARSRVQKTQMLLQGRVLSKVIGSSRAAQRCLVYNYVNGISGFAAMLTPKQAEKMRSQPGVVSVFLSQSYKVQTTASWLYLGFMTFAGIWPAANFGENSIVGMLDTGIWPESESFNDDGMSPVPDTWKGECVTTPDFGPENCNRKLIGAKFYVKGYESVYGPVSGEGVYRSPRDSEGHGTHTSSTAVGRRVANTSLLGLAQGTATGGAPSARLAVYKVCWANDCNSADILAAFDDAIKDGVNVLSLSLGGYPVDYKEDTIAIGGFHAAAQGILVSTSGGNSGPYRGTVSNLAPWLLTVAASTINRQFLAKVILGDGKTFKGATINTYTMNSKKLYPIVYGGNIPAKDYTSEES…
	Mapoly0098s0026.2.p	OAE23604.1	Marchantia polymorpha	Peptidases_S8_3	MGTPYILLFLTLLQFSGGHGELLRIPKNETAQTGDSNVRLYIIYMGQARSRVQKTQMLLQGRVLSKVIGSSRAAQRCLVYNYVNGISGFAAMLTPKQAEKMRSQPGVVSVFLSQSYKVQTTASWLYLGFMTFAGIWPAANFGENSIVGMLDTGIWPESESFNDDGMSPVPDTWKGECVTTPDFGPENCNRKLIGAKFYVKGYESVYGPVSGEGVYRSPRDSEGHGTHTSSTAVGRRVANTSLLGLAQGTATGGAPSARLAVYKVCWANDCNSADILAAFDDAIKDGVNVLSLSLGGYPVDYKEDTIAIGGFHAAAQGILVSTSGGNSGPYRGTVSNLAPWLLTVAASTINRQFLAKVILGDGKTFKGATINTYTMNSKKLYPIVYGGNIPAKDYTSEES…
	Mapoly0135s0003.1.p	PTQ29717.1	Marchantia polymorpha	Peptidases_S8_3	MLTMKQFSGWVLVSYALLAIVASTVSALYDGRPGARILLEPDESKIVYIVTLEGKPVVAEYDDLYNDVDEASNKKLKIDPASVSRTASRRKDSKQYAAKLKSNQDAFLQKNLKSGSYEKVHSFTHVTNAMCVEFSNRAQVEKIKSLAGVVRVEKDYMLVSSTTHTPQLLALSSAFGGWALSGGQQSAGENIVIGMVDTGINPGHPSFLDEDPNSYGPVPASYLGTCTVDDTFPQGSCNRKLVGARYFSDSASAYGILDPVMDFASPMDGNGHGTHTSAIAAGNADIQVTVEGITFGSMSGVAPRARVATYKCIYRYGGFLSDCVAAIDQAVQDGVNVISMSLGPPSPPGGVTYLSSLEIALLAAVKAGVVVVQSAGNAGSSPGTVTSFSPWVISVGAAN…
	Mapoly0136s0006.1.p	PTQ29677.1	Marchantia polymorpha	Peptidases_S8_3	MGHRKEEPLTGAMTLFVLLSITSSCLWSTSSAAAASSDLGVRTYIVQMAQTQQPVVFNSHQSWYESTFHAVKQMRHTQSVFAVNELDGILHTYSTVFQGFAARLTEAEAEAMRLRPGVMAAYPEQVRQLHTTHTPEFLGLNSSVATDLTEEAKYGEDVIIGVLDTGVWPERASFLDHKMGPIPARWLGGCADEESFSASLCNRKLIGAKYFAKGYEAATGPVNTTVEFKSARDGEGHGTHTASTAAGRMVSKASLLGFAEGVARGMASKARLAVYKVCWESGCYDSDILAAFDEAVADGVDVISLSVGGGVVPYYLDPIAIGAYGAMKKGVFVSCSAGNSGPGSLTVTNVAPWITTVAASTIDRSFPATVTLSGGDEFQGTSLYSGPDLGDSLHPLIYA…
	Mesen100S00061	Mesen100S00061	Mesotaenium endlicherianum	Peptidases_S8_3	MAEADDKGTVPAAEDDVPLNAQGKKKMKHDKPKPWDTDDIDHWKIEKWDPSHSEGGLLEESSFATLFPQYREKYLREVWPIVTKALKEHGISCELNLVEGSMTVATTRKTRDPFIIIKARDLLKLLSRSVPAAQASLPAPHPPRQVAAPPHLMPAMLLAPLDALKVLEDDMQADIIKIGNLIRNKVHTPCSALGATPHGAVSECMQAVELLTGCYVLVQGNTVAVMGPWKGLKAVRRIVEDCIKNVHPIFHIKALMIKRELAKDPELANQNWDRFLPKFRNFPFGVLNTLLGRAKLSVPELPLVDLQLESGEYFLSADMKRAKKWEAKTEQQAERTAENKRKREAAFVPPKEKPRGTAAGAGGAGGGEGAGGGEAAAGGGKGKHGSVSAKDLAAMTESL…
	Mesen124S01998	Mesen124S01998	Mesotaenium endlicherianum	Peptidases_S8_3	MALRLVFIMTTLLCVVSAEVYIVRMDSPAVPGTPGGGSTVQARSSSAMLRKGLVSRHDETLRSARISGRKKLYSYTHATNGFSAVLTPQQAAALASQPGVASVTRDALAYRPLTVRSMAFMGLDQPAQASPPGLWSSATGEGMIVGVIDTGIWPEARSFDPAEYGRPPRRWQGTCQTGEQFTSAHCNNKIIGARFFSAGFEAASGTTVAQPFDYRSPRDSWGHGSHVASVAAGNRVVNASIGGAIFGTAYGAAYRARLAIYKVCWGLSSTCSEADILAAFEAAIADGVDAINFSLGQSPPPKPYATGGDQGSLLAALAGIVVVAAAGNSGTPTGANPNGIYTVENQAPWYMSVALTNTDKAFSMAYGNSYFHKGRNTIYNTLTLGSGAVFNGSAITSAS…
	Mesen207S04141	Mesen207S04141	Mesotaenium endlicherianum	Peptidases_S8_3	MAPAMTPHSAQTAWLLCITVVLLGATLTVPVNAARSEVNRSGLSGYVVILNNAPSVVQKARLSPSVIPRIAGFDHKIDFHSSASLAHAALLERVHTDTLDRAGIAASRKYYSYTTLENGFAAALTPREAEALRADPTVASVRKSEVFRAHTSHTPSFLNLPSTLWSADGGQKHAGEGIVIGVVDTGIWIDSPAFFDNTSTPYGPPPKSWRGACNATKEFPSCNKKVIGANYFKDGFEYSVGAIAKKDSPSPLDVDGHGSHTASTAAGNAGYPVGSKELPAGLASGMAPRARIAAYKVIWYNEAGEGPYGESSDIFYAIDRAVSDGVDVINFSVGGGPADFWEATPLAFFNTLYAGVVNSCSAGNDGDTPDVLSNAAPWQLTVAATTHDRSYRAVVKLQN…
	Mesen369S06955	Mesen369S06955	Mesotaenium endlicherianum	Peptidases_S8_3	MKGLGLRGNSAACLLVLYFSFLSTALAKVHLVQLGGAPLVGKKQTHPHLRRAHHAAAFERSLGDSHDDVLARATNSEVTKLYSYTHLYNGFAADLTDAQVEILRDMPEVESVLEDIVYHPQSSHSYEYMGLDQTRPTPGVWSKSTGAGVIIGVFDSGLNPEAPSFRDRGMGPIPARWKGKCIVNASWRTNYCNKKVIGAKFFPKAIEKKYNISYSDPSINELRSARDVHGHGSHVASIAAGNVVPNVQINGIHFGTTKGVAHKAHIAVYKVCWTPFNNSDPYNFANTKTAECLASDILAALEEATKDGIDVASMALGVKHPLRPIEQHGRDIGSLFAAMAGVTVVVAAGNDGPTPRTMQGNMPWYITAASSTDDRSDLSSTVTLGSQVTLTVYPLAYGL…
	Mesen472S08065	Mesen472S08065	Mesotaenium endlicherianum	Peptidases_S8_3	MMGPLKLASNLLILLLVVLQISAEGSVSKVYIVTVTGTPYALAARTNAALRSIQSRAAFRQRAVARHDGILEGMLGRSGAARAKLYSYTGVHNGFSAALTAAQAALLRGQEGVQQVVEDCVRRPQTTRSYSFLGLDAPRGGAWATSNGSDVIIGLLDTGVWPESASFRDAGYGPPPMRWKGTCQPGFAFIPANCNNKLIGARFYADGFERYRNVSLNSAASSVRFGEYRSPRDAQGHGTHTASTAAGSVASPATFLGSNYGTARPVAYGARIAMYKVCWGHGSVATCCDSDILAALDDAVADGVDIVSLSLAGRPPDPVFAEDAVAMGTLVATLAGVTAVAVGGNAGPGPMSVVNAAPWILTVAAHTIDRRFVATVALASKAKYMGVSLTSGTMPAGAQ…
	Os01t0278950-00	BAS71574.1	Oryza sativa	Peptidases_S8_3	MVNRAHFVILVLVYRLLVPLSAEPDQTRESYVVYMGGGGGGAGAGAGVEEEAARAMHMEMLTSVAPAGDDQGRAAAALTQSYHHAFQGFAAELTEAEAAALSGHERVVSVFRDRALELHTTRSWDFLDVQSGLRSDRLGRRASGDVIIGIVDTGVWPESASFSDAGMGPVPARWRGVCMEGPDFKKSSCNKKLIGARYYGSQPGSASSSSAAGAVTATGGSPRDAVGHGTHTASTAAGAVVPGAGYYGLARGAAKGGAPASRVAVYKACSLGGCASSAVLKAIDDAVGDGVDVVSISIGMSSAFQSDFLADPIALGAFHAHQRGVLVVCSGGNDGPNPYTVVNSAPWILTVAASSIDRSFHSTIVLGNGTLVKGIAINFSNQSITGGQYPLVFGPQVAG…
	Os01t0769200-01	XP_015624126.1	Oryza sativa	Peptidases_S8_3	MGWAWRREQWAVAWLSVAVLGAALVGAAGAFEEGTAVYIVTMKQAPVFHKRLDLERFGSSRVAGGGGGGGGDTPSTSILMKPRHGPAQPMNYGSYLVRLQNSLLKRTLRGERYIKLYSYRYLINGFAVVITPQQAERLSMTKEVANVMLDFSVRTATTHTPEFLGLPQGAWVQEGGPQCAGQGVVVGLIDTGIDPTHPSFADDLITDSYPVPAHYSGICEVTNDFPSGSCNRKLVGARHFAASAITRGVFNASQDHASPSDSDGHGTHTASIAAGNHGIPVVVAGHHFGNASGMAPRAHIAVYKALYKSFGGFAADVVAAIDQAAEDNVDIISLSITPNRRPPGLATFFNPIDMALLSAVKAGIFVVQAAGNTGPSPKSMSSYSPWIFTVGASAHDREY…
	Os01t0794800-01	XP_015621508.1	Oryza sativa	Peptidases_S8_3	MEFHYCQQRLASVLLLCFWMLFIRAHGSRKLYITYLGDRKHAHTDDVVASHHDTLSSVLGSKEESLSSIIYNYKHGFSGFAAMLTEEQAEQLAELPEVISVQRSRRYKTTTTRSWDFLGLNYQNPSELLRRSNYGEDIIIGVVDTGIWPESRSFRDEGYGPVPARWKGVCQVGEGWGSNNCSRKIIGARFYHAGVDEDDLKIDYLSPRDVNGHGTHTASTAAGSVVEAVSFHGLAAGTARGGAPRARIAVYKSVWGRGGAGSGNSATVLAAIDDAIHDGVDVLSLSLGTLENSFGALHAVQKGITVVYAATNFGPAPQVVRNTAPWVITVAASKIDRSFPTVITLGDKRQIVGQSMYYYEGNNSSGSSFRLLAYGGLCTKDDLNGTDVKGRIVLCISIE…
	Os01t0795000-01	XP_015622001.1	Oryza sativa	Peptidases_S8_3	MEVHSCQHRLVSLLLLCFWMLFIRAHGSRKLYIAYLGDRKHARPDDVVASHHDTLSSVLGSKDESLSSIIYNYKHGFSGFAAMLTAEQAEQLAELPEVISVQRSRRYRTATTRSWDFLGLDYQKPSELLRRSNHGQEIIIGIIDTGIWPESRSFSDEGYGPVPARWKGVCQVGEGWGSNNCSRKIIGARFYHAGVDEDDLKIDYLSPRDANGHGTHTASTAAGSVVEAVSFHGLAAGTARGGAPRARIAVYKSVWGRGGAGSGNSATVLAAIDDAMHDGVDVLSLSLEVQENSFGALHAVQKGITVVYAAGNSGPVPQVVGNTAPWVITVAASKIDRSFPTVITLGDKTQIVGQSMYSEGKNSSGSTFKLLVDGGLCTDNDLNGTDIKGRVVLCTSLGI…
	Os01t0795100-00	XP_015636126.1	Oryza sativa	Peptidases_S8_3	LYIAYLGDVKHSHPDDVIASHHDMLTTVLGSKEDSLASIIHNYKHGFSGFAVMLTEDQAKQLAEFPEVLSVEPSKTYTTATTRSWDMLGLNYRMPTELLQRTNYGEEIIIGIVDTGIWPESRSFSDEGYGPVPARWKGVCQVGEGWGSNNCSRKIIGARFYHAGVDEDDLKIDYLSPRDANGHGTHTASTAAGSVVEAVSFHGLGEGAARGGAPRARIAVYKSMWGSGSGAGSGSTATVLAAIDDAIHDGVDVLSLSLGTLENSFGAQHAVQKGITVVYAAMNLGPAPQVVQNTAPWVITVAASKIDRSFPTVITLGDKRQIVGQSLYSQGKNSSLSGFRRLVVGVGGRGCSEWHGCQRKHCAVRIFYSQQTIYPFPRSSRKRRERRRGGHDFRSVYVG…
	Os01t0795400-01	BAF06424.1	Oryza sativa	Peptidases_S8_3	MIRGIYGSRKLYIAYLGEKKYDDPTLVTASHHDMLTSVLGSKEEALASIAYSYKHGFSGFAAMLTEEQADNLADLPEVISVTPNKQHELLTTRSWDFLGLNYQPPNKLLQRSKYGEDVIIGMIDTGIWPESRSFSDHGYGPIPSRWKGVCQLGQAWGPTNCSRKIIGARYYAAGIEKADFKKNYMSARDMIGHGTHTASIAAGAVVDGVSVHGLATGVARGGAPRARLAVYKVIWNTGNSLQLASAGVLAALDDAIHDGVDILSLSIHADEDSFGALHAVQKGITIVYAGGNDGPRPQVIFNTAPWVITAAASKIDRSFPTTITLGNKQTLVVNSRNTISWLRSILHIGYDYCLHRKQER
	Os01t0868800-00	XP_025881016.1	Oryza sativa	Peptidases_S8_3	MATSASHARAPLLLLLLMCSCLLLSPVAADRAAYIVHMDKSAMPAHHSDHREWYSATVATLTPGAPRGGRGGPRIVYTYDEALHGFAATLSASELGALRLAPGFVSAYPDRRADVLHDTTHSTEFLRLSPFGGLWPAARFGEGVIIGVIDTGVWPESASFDDGGMPPVPSRWRGECEAGQDFTLDMCNRKLIGARYFNRGLVAANPTVTVSMNSTRDTLGHGTHTSSTAGGSPAPCASFFGYGRGTASGVAPRAHVAMYKAMWPEGRYASDVLAAMDAAIADGVDVISISSGFDGVPLYEDPVAIAAFAAIERGILVSASAGNDGPRLGTLHNGIPWLLTVAAGMVDRQMFAGSIYLGDDTRSTITGITRYPENAWIKDMNLVYNDTISACNSSTSLAT…
	Os01t0868900-01	XP_025881016.1	Oryza sativa	Peptidases_S8_3	MAASLAIVAVVVALCVAAAASAETATYIVHMDKSAMPSGGGGGNGSTSLESWYAATLRAAAPGARMIYVYRNAMSGFAARLSAEQHARLSRSPGFLSSYLDAPVTRRDTTHTPEFLGVSGAGGLWETASYGDGVIVGVVDTGVWPESGSYRDDGLPPVPARWKGYCESGTRFDGAKACNRKLIGARKFSAGLAAALGRRNITIAVNSPRDTDGHGTHTSSTAAGSPVPGASYFGYAPGVARGMAPRARVAVYKVLFDEGGYTTDIVAAIDQAIADGVDVLSISLGLNNRPLHTDPVAIGSFAAMQHGIFVSTSAGNDGPGLSVLHNGAPWALTVAAGTVDREFSGIVELGDGTTVIGESLYAGSPPITQSTPLVYLDSCDNFTAIRRNRDKIVLCDAQA…
	Os02t0198700-01	XP_015623271.1	Oryza sativa	Peptidases_S8_3	MAAAAIVVLLVCSLPSLLVCSLPSLLVGAAAAGGGEKQSYVVYLGEHAHGERLGAAAAADVDVEALARQAEDSHCELLAGVLGDKEKAREAIFYSYTRHINGFAANLDAAAAAKIAEKPGVVSVFPNRGHKLHTTRSWQFLGLAGVGGAPTGAAWKKARFGEDTIIGNLDTGVWPESESFRDDGLGPIPSWWRGECQKGQDDAFSCNRKLIGARFFNKGYASAVGNLNTSLFDTPRDTDGHGTHTLSTAGGAPVAGASVFGYGNGTASGGSPMARVAAYRVCYTPVNGSECFDADILAAFDAAIHDGVHVLSVSLGGDAGDYFADGLAIGSFHAVRHGIAVVCSAGNSGPAPGTVSNVAPWLFTAAASTMDREFPAYVVFNDTKLKGQSLSASALSPAS…
	Os02t0269600-00	XP_015623992.1	Oryza sativa	Peptidases_S8_3	MEFRSAFCRSALLLVLLVLLPLSASASTKLYIVYMGEKKHDDPSMVTASHHDALTFVIGSKDGAMKSIVYSYKHGFSGFAAMLTESQAEELAKYPGVINVKPNTYGKAHTTRSWDFLGLNYYEKSGVLKDAMYGEDVIIGVVDTGIWPESPSFNDDGYGPVPARWKGVCQTGDAFNTTNCNRKIIGARWYSAGATDDMLKGEYMSPRDFHGHGTHTASTIAGGRVWNVSHHQGGLGAGVARGGAPRARVAVYKVCWGVGGNFGDAAVLAAVDDAINDGVDVLSLSLGGPNEIHGTLHAVARGITVVFAGGNDGPTSQTVQNTVPWVITVAAATIDRTFPTTISLGNNEKLLGQSLYYNATVSSIKFQTLVVVNGSR
	Os02t0270200-01	BAF08432.1	Oryza sativa	Peptidases_S8_3	MDSRSPFLPTLHLILVLVVVLPIFADASSRLYIVYMGEKKHDDPSVVTASHHDALTSVFGSKDEAMKSIVYSYKHGFSGFAAMLTESQAEELAKLPGVVSVKPNTYHKAHTTRSWDFLGLNYYEQSNLLKKANYGEDVIVGVIDSGIWPTSRSFDDNGYGPVPARWKGKCQTGAEFNTTSCNRKIIGARWYSGDIPDDFLKGEYMSPRDLSGHGTHTASTIVGGQVWNVSHRQSGLAAGMARGGAPRARLAVYKACWGDSNSTCGDASVLAAIDDAINDGVDVLSLSLGGYGEVAGTLHAVARGITVVFAGGNEGPVPQSVSNAVPWVITVAASTIDRSFPTVISLGNKEKLVGQSLNYNSTMNSSNFHMLVDGKRCDELSLASVNITGKIVLCSAPLE…
	Os02t0270900-00	BAS78053.1	Oryza sativa	Peptidases_S8_3	MDSRSPFPSTLLFVLLLVLPVFANASSRLYIVYMGEKKHDDPSVVTASHHDALTSVFGSKDEAMKSIVYSYKHGFSGFAAMLTESQADELAKLPGVITVKPNTYHETHTTRSWDFLGLNYNEQSSLLKKAGYGEDVIVGVDTGIWPESQSFDDNSYGPVPARWKGKCQTGVAFNTTGCNRKIIGARWYSSGVPDESLKGDYMSPRDLNGHGTHTASTIAGKQVWNASHHRSGLAAGVARGGAPRARLAVYKACWGTAGTCSAAAVLAAVDDAINDGVDVLSLSLGIGSDIPGTLHAVASGMTVVFAGGNAGPAPQTVENVVPWVITVAATTIDRSFPTVVSLGNKEKLVGQSLNFNATKNNSNYHMLVFGSSCDEESLATVNVTGKIVLCYVPLEAAAT…
	Os02t0271000-01	XP_015624038.1	Oryza sativa	Peptidases_S8_3	MDSRSALLLLVLLVSPFFTNASSRLYIVYMGEKKHDDPSVVTASHHDTLTSVLGSKDGAMKSIVYSYKHGFSGFAAMLTESQAEELARLPEVISVKPNTYHQAQTTRSWDFLGLNYNEQSGLLKKAKNGEDVIVGVIDSGIWPESRSFDDNGYSPVPARWKGKCQTGAAFNATTGCNRKIIGVRWYSGGIPDENLKGEYMSARDLGGHGTHVASTIVGGQVRNVSHRQGGALAAGTARGGAPRARVAVYKVCWGLRAQCGGAAILAAIDDAMNDGVDVLSLSIGGAGEHYETLHAVARGIPVVFGGGNDGPTPQIVRNTVPWVITVAASTIDRAFPTVISLGNNKKFVGQSLYYNATASSTKFQMLVDGSSCDTQTLASINITSKVVLCSPPSLMPPRL…
	Os02t0665300-01	XP_015624123.1	Oryza sativa	Peptidases_S8_3	MAHLGAVLCIRVALVVVLLPSLLATVAVAHNDTGEHKNYLIIVRKPYEYDHNVYKTVSSWHASLLASVCDTAKEELATDPGAETRLIYSYRNVVNGFCARVTREEVYEMAKKDWFVKAIPEKTYKLMTTYTPKMVGLTGAPAAYHGGLWNRSNMGEGMIIGVLDDGIAAGHPSFDAAGMGPPPARWKGRCDFNSSVCNNKLIGARSFFESAKWKWRGVDDPVLPVYELAHGTHTSSTAGGNFVPGANVMGNGFGTAAGMAPRAHLALYQVCSEDRGCDRDDILAAMDDAVDEGVDVLSISLGDDEAGDFAGDPVALGAYTAIMRGVFVSSSAGNNGPNPLTVSNEAPWLLTVAASTTGRKFVATVKLGTGVEFDGEALYQPPNFPSTQWPLIADTRGDG…
	Os02t0779200-01	XP_015626147.1	Oryza sativa	Peptidases_S8_3	MATLRHLAAVLLILFAAASPAAAAAREQSTYILHLAPEHPALRATRVGGGGGAVFLGRLLRLPRHLRAPRPRLLYSYAHAATGVAARLTPEQAAHVEAQPGVLAVHPDQARQLHTTHTPAFLHLTQASGLLPAAASGGASSPIVGVLDTGIYPIGRGSFAPTDGLGPPPASFSGGCVSTASFNASAYCNNKLIGAKFFYKGYEAALGHAIDETEESKSPLDTEGHGTHTASTAAGSPVTGAGFFDYARGQAVGMSPAAHIAAYKICWKSGCYDSDILAAMDEAVADGVDVISLSVGAGGYAPSFFRDSIAIGSFHAVSKGIVVSASAGNSGPGEYTATNIAPWILTVGASTIDREFPADVVLGNGQVYGGVSLYSGEPLNSTLLPVVYAGDCGSRLCII…
	Os02t0779900-00	XP_015624553.1	Oryza sativa	Peptidases_S8_3	MQQTRHTLLMPTIRPSFKGFFLPTCIAAPRLVYAYSHAATGFAACMTKHQAAHIADHPGVLAIYPDEHLQLHTTQSPSFLRLSPSVGLVQASNGGGTGAVIAILDTGIYPKGRKSFTADSSFPPPPRTFRGHCVSTRSFNATAYCNNKLVGAKFFYKGHEAKMGHLINETQESKSPLDTEGHGTHTASTAAGSAVPGANFVGYANGTAQGMAIRAHIASYKVCWRDDGNASCATSDILAGMNEAIADGVDVISLSLGGLKPQLYNEPTSLGAFNAIRRGIVVSTSAGNDGPGTYTANNLAPWVITVGASSIDRRFPAHVVLGHNRGTYIGTSLYFGQNTAGSFLPLVYGGDAGSALCEYGMLSSNMVTGKIVLCYGTKNTTNPIVQEAAVQQAGGVGAI…
	Os02t0780200-01	XP_015624216.1	Oryza sativa	Peptidases_S8_3	MHLKQISMVHPDISFVSMGLGKTLLVVFSLLHALVLATSVGVEHATDDVSTYIIHVAHVHATPPTHASQCMDQHAIAHYTSFLQGILPSHLSEPTPRLVYAYSHAATGFAAKLAKHQATHIVHHPSILAIFPDKRNELQTTLSPSFLGLSPSNGLVQASNDGGTGAVIAVVDTGVYPKNRRSFTVDPSLPPPPSTFRGHCISTPSFNATAYCNNKLVGAKYFCRGYEAALGHPIDETQESKSPLDTEGHGTHTASTAAGSAVPGANLFGYANGTAQGMAVRAHIAIYKVCWAKGCYDSDILAGMDEAIADRVNVISLSLGGRSEQLYNEPTSVGAFNAIRRGIFVSAAAGNDGPDMSTANNLAPWMVTVGASSINRRFPANIILGNGETYVGTSLYSGR…
	Os03t0119300-01	XP_015632924.1	Oryza sativa	Peptidases_S8_3	MRTQRILLAVVVSMVVSSAMLAVVSCARERKNYVVHLDPREDGGVADSVELWHRSFLPEATPEAAGDDGPRIIYSYSHVLSGFAAQLTDDEAEAMRKKEGCIRLYPEEFLPLATTHSPGFLGLHLGNDGFWSRSGFGRGVVIGLLDTGILPSHPSFGDAGMPPPPKKWKGTCEFKAISGGGCNNKIIGARAFGSAAVNATAPPVDDAGHGTHTASTAAGNFVENADVRGNAHGTASGMAPHAHLAIYKVCTRSRCSIMDIIAGLDAAVKDGVDVLSFSIGASPGAPFNYDLVAIATFKAMEHGIFVSSAAGNDGPVAATVGNGAPWMLTVAAGTMDRAIRTTVTLGNGQVFDGESLYQPRNNTAGRQLPLVFPGLNGDSDSRDCSTLVEEEVSGKVVLC…
	Os03t0143100-00	XP_015629446.1	Oryza sativa	Peptidases_S8_3	MGFRLFFVFFHLLFFCLFPVLGSAGAEDLQSYIVQLHPHEATASSGDAGEAVFASKMHWHLSFLEKSVAWEREKRPSSRLLYSYHTVFDGFAVQLTEEEAAALRELPGVASVRADRRVELHTTYSYRFLGLDFCPTGAWARSGYGGGTIIGVLDTGVWPENPSFDDRGMPPVPARWQGVCQGGEHFNATNCNRKLIGARFYSKGHRANYPTNPSDAVSLMEYVSPRDAHGHGTHTASTAAGAAVAGASVLGVGAGDARGVAPAAHVAAYKVCWFNGCYSSDILAGMDDAVRDGVDVLSLSLGGFPIPLFEDSIAIGSFRATTHGVSVVCAAGNNGPSPSSVANEAPWVITVGAGTLDRRFPAYVRLGNGRILYGESMFPGKVDLKNGGKELELVYAASG…
	Os03t0158700-01	XP_025879429.1	Oryza sativa	Peptidases_S8_3	MGCSGTYLLDVIQDILLKSYHTINQVHIVYLGHNDGLNASLTASLHLQLLSGVFTRSDEARDAILYSYSYGFSGFAAMLNSTQAAKLSEAEEVISIFRSRMLEIHTTRSWDFMGLSLHIQNEQSAGMQLKYGDDIIVGILDTGVWPESQSFRDDGHLGDIPSSWRGTCVEGEKFDPATACNRKLIGARYYLAGFESEVGPLNTSGGAEYRSPRDRVGHGTHTASTAVGAVSPDASYVGGLGRGVARGGAPWSRLAVYKVCWFKDLTGRCSDADILAAFDDALRDGVHVISASLGSTPPLMPLFMTSTEIGAFHAMQLGVPAVFSAGNDGPDAAMVQNVSPWVITVAASTIDRRFPTVITLGNNVSLVGESFNVNDMKMRLVESGSVFSDGSCSFDQLTN…
	Os03t0242900-01	XP_015631621.1	Oryza sativa	Peptidases_S8_3	MAAAPHCLLLLLVLIPTLLRGVVGGSGAGGEARKTYIFRVDHSAKPSVFPSHAHWYSSAAFASGADGAPLEPLHVYDTVFHGFAASVPASRADALRRHPAVLAAFEDQVRTLHTTRSPQFLGLRARLGLWSLADYGSDVVVGVLDTGVWPERRSLSDRNLPPVPSRWRGGCDAGPGFPASSCNRKLVGARFFSQGHAAHYGLAATASNGSVEFMSPRDADGHGTHTATTAAGSVAYDASMEGYAPGVAKGVAPKARVAAYKVCWKGAGCLDSDILAGFDRAVADGVDVISVSIGGGNGVASPFYLDPIAIGAYGAVSRGVFVATSAGNEGPTAMSVTNLAPWLATVGAGTIDRNFPAEIVLGDGRRMSGVSLYSGKPLTNTMLPLFYPGRSGGLSASLC…
	Os03t0430500-00	XP_015630121.1	Oryza sativa	Peptidases_S8_3	MSSFTNLMINLLVLLALASLLSPAPALCYIHAGEAGSVVRTPNGTPPPPADAYRTYIVLVDPPPHGAATDDDGHRRWHESFLPGGRRMDDGADQARIIRSYTEVFEGFAARLTAAELAGVVSKKPGFVRAFPGRRTLRLMTTHTPEFLGLTRGAGFWRDVAGYGKGVVVGLLDTGVHAAHPSFDDRGVPPPPARWRGSCAVAATRRCNNKLVGVKSFVDGGGGGDDDVGHGTHTASTAAGNFVAGGASDRGLGAGTAAGIAPGAHVAMYKVCNGSGCDDDAVLAGFDEAMKDGVDVLSVSLGRWSSPPFDEDPIAIAAFSAVARGITVVCAAGNGGPEPSTVSNDAPWLLTVAAGSVGRSFSTTVLLGNGELVDGQALAQQPNSSTSYYPLHFSEKQPK…
	Os03t0605300-01	XP_015631567.1	Oryza sativa	Peptidases_S8_3	MMRLLLVAVAVAMAAVVVAAEERATYIVHMAKSAMPAEYGDDHGEWYGASLRSVSGAGKMLYAYDTVLHGFSARLTAREARDMAAMDGVLAVNPEARYELHTTRTPEFLGIAGNDGLFPQSGTAGDVVVGVLDTGVWPESRSYDDAGLGEVPSWWKGECMAGTGFNSSACNRKLVGARFFNRGYEAAMGPMDTTRESRSPRDDDGHGTHTSSTAAGAAVSGASLLGFASGTARGMAPRARVAVYKVCWLGGCFSSDILAGMDAAVADGCGVLSLSLGGGAADYARDSVAIGAFAAMEQNVLVSCSAGNAGPGTSTLSNVAPWITTVGAGTLDRDFPAYVSLGNGKNYTGVSLYAGKALPSTPLPIVYAANASNSTAGNLCMPGTLTPEKVAGKIVVCDR…
	Os03t0761500-02	XP_015632687.1	Oryza sativa	Peptidases_S8_3	MWRHGERCVILAVAAVALVAAATATAAAAVGGERRTYIVHMSRSAKPNDFVEHGEWYAASLQSVSDAATVLYTYDTIVHGYSARLTRAEAEALESQPGVLLVNPEVRYELHTTRTPEFLGLDRTDALFPQSNTGSDVIVGVLDTGVWPERPSYDDAGLGPVPAGWKGKCEEGNDFNASACNKKLIGARFFLTGYEAAKGPVDTSKESRSPRDNDGHGTHTSSTAAGSAVRGADLLGYAAGTAKGMAPHARVATYKVCWVGGCFSSDILKAMEVAVNDGVDVLSLSLGGGTADYYRDSIAVGAYSAMERGIFVSCSAGNAGPGSATLSNGAPWITTVGAGTLDRDFPAHVVLGNGKNYSGVSLYSGKQLPTTPVPFIYAGNASNSSMGALCMSGSLIPEK…
	Os04t0121100-01	XP_015635054.1	Oryza sativa	Peptidases_S8_3	MSKLSRQSLFLTFLLQFLLQLPWSSHALKQGEPPTKLYIVYLGERRHDDADLVTDSHHDMLASVLGSKEAALESIVYSYRYSFSGFAARLTKAQASIIRGLPDVVSVRENHIHQLHTSRSWDFLGMDYRQPNGLLAKANYGEDIIIGVLDTGITPESPSFADDGYGPPPSKWKGICQVGPSFEAKSCNRKLIGARWYIDDDTLSSMSKNEILSPRDVEGHGTHTASTAGGNIVHNASILGLATGTVRGGAPRARVAMYKICWSGSGCSAAVQLKALDDAVYDGVDVLSLSLGSPLEDLGTLHVVAKGIPVVYSAGNDGPVAQTVENSSPWLLTVAAATMDRSFPVVITLGDNHKFVAQSFVLSRQTTSQFSEIQVFERDDCNADNINSTVKGKTVFCFG…
	Os04t0121300-00	XP_015634414.1	Oryza sativa	Peptidases_S8_3	LCFLQLYIVYLGERQHEDADLVTASHHDMLTSILGSKEETLRSIVYSYRHGFSGFSAMLTQSQARKIAGLPGVLSVTENQIYKTHTTRSWDFLGLDYKPTNGLLAKARYGEGVIIGVVDTGITPESPSFDDAGYGTPPSKWKGICQVGPSFGTNSCNRKIIGARWYAYDVPNGTLDTEVLSPRDVHGHGTHTASTAGGNIVHNVSRLGLAAGTAHGGAPRARLAIYKACWATPDGTGCSGAGLLKAMDDAIHDGVDILSLSIGGPFEHMGTLHVVANGIAVVYSAGNDGPIAQTVENSSPWLLTVAAATMDRSFPVVITLGNNEKFVVCIYYYASLFKTHLFDIYMQSICSAMLTISTTL
	Os04t0127200-02	XP_015636635.1	Oryza sativa	Peptidases_S8_3	DIELPEVHSIRPSILHPLHTTRSQDFLGLDYTQSAGLLHDTNYGDSVIIGIIDSGIWPESPSFKDDGLGPLPSKWKGKCLAGQAFGSNQCNRKIIGARWYDKHLNPDNLKGQYKSARDADGHGTHVASTAAGVLVPNVSFHGLAVGYARGAAPRARLAVYKACWGSPPSCDTAAVLQAFDDAIHDGVDVLSLSIGAPGLEYPASLQAVKNGISVIFSAGNEGPAPRTVKNASPWAMSVASATIDRAFPTVITLSDSTSSFVGQSLFYDTDDKIDNWYEVYQSSCLFGTPETSNVTLAVGKIVLCNSPNSVSLISPTIQPVWNILLAVNALKEAGAKGIIFAAYAFDILDVVESCGSMPCVLVDFEVAQQIKQSADENTALVVKVAAAQTWIGGEVLAPK…
	Os04t0127300-01	XP_015634376.2	Oryza sativa	Peptidases_S8_3	HDAKYGDGIIIGIIDTGIWPESASFSDHGLSPIPSKWKGQCQAGEAFRSNQCNRKIIGARWYDKHLSAEDLKGEYRSARDAHGHGTHVASTAAGALVPNISFHGLAAGYARGVAPHARLAVYKACWGLGASCHDAGIIKAFDDAIHDGVDVLSLSIGKSGDEFFSSFHAVKNGITVIFAAGNEGPAPRTVTNALPWVITVASATIDRVFPTVITLANGSSSIVGQSLFYQPKDNNNWYEIHHSSCLIKDGEKINASLASGKIVFCYSPLSVSITSPFGYVSHAVKAAKEAGAKGIIIATYGLDILDYFEKCGAMPCIFVDFDAVGQINSSGDENTTPLVKIAPARTWVGGEVLAPKISTFSSRGPSPLLPQFLKPDVAAPGSNILAAVKDSYKFQSGTS…
	Os04t0182300-00	XP_015634714.1	Oryza sativa	Peptidases_S8_3	MRSPIRPLLLLLPTILSALDLTAAAADDDDTLRTYLVVVCRMNGPKEGGEPLRAWHASLLASVLNSTTDAILYGAGAGGNRGAPVIGGERLVYSYQHVVSGFTARLRPREAAAMARLQWCVDAVPDSTYTLTTTDTPRLLGMSTPRTGAWSVAGNMGDGVIVGVLDNGVDPRHVSFGDEGMRPPPAKWRGKCDFGGAPCNNKLIGGRAKTLEDHGTHTSGTAVGAFVRDVMVEGSNLGMASGMAPRAHLAMYEVCLADMCSATEMLTATERGAFLDGVDVLSISASDNKQKPFYDDLIAVGSFSAVMAGVFFSTSAGNAGPTAETVTNCAPWQLTVGASTMGRRVISKVQLGNGLVIYGEASRRYKRVQNKPIVYVGGRFADGALKAVDVRDKIVLCNR…
	Os04t0430700-01	XP_015635008.1	Oryza sativa	Peptidases_S8_3	MMAWRSLSLVAFMAAVAAAAAAAGDDRRPYVVRMDVSAMPAPFATHDGWYRSVLSSASARDAAAAPAAEHLYTYSHAMNGFSAVLTARQVEEIRRADGHVAVFPETYARLHTTRTPAFLGLSAGAGAWPASRYGADVVVGIVDTGVWPESASFSDAGVAAPVPARWKGACEAGASFRPSMCNRKLVGARSFSKGLRQRGLNISDDDYDSPRDYYGHGSHTSSTAAGAAVPGASYFGYANGTATGVAPMARVAMYKAVFSADTLESASTDVLAAMDQAIADGVDVMSLSLGFPESPYDTNVVAIGAFAAVRRGILVTCSAGNDGSDSYTVLNGAPWITTVGASTIDRAFTATVTLGAGAGGARSIVGRSVYPGRVPAGAAALYYGRGNRTKERCESGSLS…
	Os04t0543700-01	XP_015633901.1	Oryza sativa	Peptidases_S8_3	SDTIVMAFCKPCLVFYSVLTFLILNGGPSHVLAKVFMVVMEDDPIISPKSSQKKVMRGEEAQKYKAMTTTKHDIFLDSFLPAGSYKKLYSYTHLLNGFAIYAKSEKAIKTLSGAKGVRLIQEDIKMAKMTTYTPRYIGANVVWPLLGGAEKAGDGVVIGMVDTGIDPSNPSFLSTSDQAKPPPASFKGTCQTGERFPPDSCNGKIVGARWFARAGQATGEFNATMHYASPYDPDGHGSHTASTAAGNFHTPAISKGYNFGHASGVAPGAHLAIYKAAYSFGGYMSDVIAAVDKAVEDGVDIISLSLGPTTITSGPASFLNLLETQLLLATKAGISVVQAVGNGGPDANSVVSFSPWITSVGASTTDRKYNKSIIIGNGQVFSCGGLSPSTPGETMYPLA…
	Os04t0558900-01	XP_015634403.1	Oryza sativa	Peptidases_S8_3	MDNRNHGRCSLPRLAVGAAVLLLAVSLAATPAASHAGHDDTGLHSNYLVIVRKPYAYDTNLYKNVSSWHASLVASVCDMAKEALERDPSSVSRLIYSYRNVVNGFAARLTPEEVEEMSKNDWFIRADPEKTYQLQTTHTPQLLGLMGGARRGGVWNTSNMGEGIIIGILDDGIYAGHPSFDGAGMKPPPAKWSGRCDFNKTVCNNKLIGARSYFESAKWKWKGLRDPVLPINEGQHGTHTSSTAAGSFVPGANVSGYAVGTAGGMAPRAHIAFYQVCYVEKGCDRDDILAAVDDALEDGVDILSLSLGDEQAGDFSDDPVSLGGYSAAMHGVLVSAAGGNTGPGPSTVVNEAPWVITVGAGTTDRRFVATVKLGSGVSLDGESLSEPKDFGAEMRPLVH…
	Os04t0559000-00	XP_015635220.1	Oryza sativa	Peptidases_S8_3	MDGFKLSLLSFLPFVFVLAIAVEATGDEIGTFIVHVQPQESHVAATADDRKEWYKTFLPEDGRLVHAYHHVASGFAARLTRQELDAVSAMPGFVSAVPDQTHTLQTTHTPQFLGLSAPPPPQGKRWSSSSHGGSGAGAGVIVGVIDTGVFPDHPSFSDAGMPPPPAKWKGHCDFNGGSVCNNKLIGARTFIANATNSSSSYGERLPPVDDVGHGTHTASTAAGAAVPGAHVLGQGLGVAAGIAPHAHVAVYKVCPNESCAISDILAGVDAAIADGCDVISISIGGPSVPFHENPVAVGTFGAMEKGVFVSMAAGNAGPNVSSVINDAPWMLTVAASTMDRSIRTTVRLGNGLYFDGESLYQPNDSPSTFYPLVYAGASGKPSAEFCGNGSLDGFDVRGK…
	Os04t0573300-00	XP_015635508.1	Oryza sativa	Peptidases_S8_3	MDFCKARWKVPALCLVTVLLQASLSACAPTPKTYIVQMAASEMPSSFDFYHEWYASTVKSVSSSQLEDEEDDASTRIIYNYETAFHGFAAQLDEEEAELMAEADGVLAVIPETVLQLHTTRSPDFLGIGPEVSNRIWSDSLADHDVVVGVLDTGIWPESPSFSDKGLGPVPAKWKGLCQTGRGFTTANCNRKIVGARIFYNGYEASSGPINETTELKSPRDQDGHGTHTAATAAGSPVQDANLYGYAGGVARGMAPRARVAAYKVCWAGGCFSSDILAAVDRAVSDGVDVLSISLGGGASRYYLDSLSIASFGAMQMGVFVACSAGNAGPDPISLTNLSPWITTVGASTMDRDFPATVTLGNGANITGVSLYKGLRNLSPQEQYPVVYLGGNSSMPDPR…
	Os05t0435800-01	XP_015640702.1	Oryza sativa	Peptidases_S8_3	MATAVVPGICHAVALMWLLLVLFCWAPGLTSAADTAAYIVHMDKSAMPRAFASQASWYESTLAAAAPGADMFYVYDNAMHGFAARVTADELEKLRGSRGFVSCYPDDARAVRRDTTHTPEFLGVSASSGGLWEASEYGEDVIVGVVDTGVWPESASFRDDGLPPVPARWKGYCESGTAFDAGKVCNRKLVGARKFNKGLVAATNLTIAVNSPRDTDGHGTHTSSTAAGSPVAGASFFGYAPGTARGMAPRARVAMYKALWDEGTYPSDILAAIDQAIADGVDVLSLSLGLNDVPFYRDPIAIGAFAAMQRGVFVSTSAGNDGPDPGFLHNGTPWTLTVASGTGDREFAGIVRLGDGTTVIGQSMYPGSPSTIASSGFVFLGACDNDTALARNRDKVVLC…
	Os06t0624100-00	XP_025882283.1	Oryza sativa	Peptidases_S8_3	MLIFQVYVVYMGKGLQGSTENRHDMLRLHHQMLTAVHDGSMEKAEASHVYTYSNGFQGFAAKLNKQQAMKLANMPGVISVFPNTKRSLHTTHSWDFMGLSVDAAAELPELSSKNQENVIIGFIDTGIWPESPSFRDHGMPPVPTRWRGQCQRGEANSPSNFTCNRKIIGGRYYLRGYQTEESGQSRSAIKFISPRDSSGHGSHTASIAAGRFVRNMNYRGLGTGGGRGGAPMARIAAYKTCWDSGCYDADILAAFDDAIADGVDIISVSLGPDYPQGGYFTDAISIGSFHATSNGILVVSSAGNAGRKGSATNLAPWILTVAAGTTDRSFPSYIRLANGTLIMGESLSTYHMHTSVRTISASEANASSFTPYQSSFCLDSSLNRTKARGKILICHRAKG…
	Os06t0700000-01	XP_015640925.1	Oryza sativa	Peptidases_S8_3	MKALELACLLLIIVPQVVLGTHDVYIVTMEGEPVVSYRGGVEGFPATAIDLDEDMEITSEAVTSYSLHLRRYHDKLLDSLLVEGTYEKLYSYHHLINGFAVHMSPLQAEFLRKAPGVKHVERDMKIQKLTTHTPQFLGLPTGVWPTGGGFDRAGEDVVIGFVDSGIYPQHPSFSAHKTDPYGPVPHYKGKCEMDPVTRRSFCNGKIVGAQHFAKAAIAAGAFNPDVDFASPLDGDGHGSHTAAIAAGNNGIPVRMHGHEFGKASGMAPRARIAVYKVLYRLFGGYVSDVVAAIDQAVQDGVDILNLSVGPNSPPTATRTTFLNPFDAALLSAVKAGVFVAQAAGNGGPFPKTLVSFSPWITTVAAGVDDRRYKNHLVLGNGKLLPGLGVSPATHENKSF…
	Os07t0578300-01	XP_015645487.2	Oryza sativa	Peptidases_S8_3	MASTTSKPLQCLALFLLLAQLAHSAFIPKPKNRTEHKPDQLSNTYIVHANHLLKPSRFATLEHWYISMVATHSPRAATNATAAAAAVAGRILYTYDTVMHGFAVRLAADEARSLSRGAPGVTAVHQARMYYPQTTRSPGFIGLDPEYGLWRDTEFGDGVIIGVIDSGIWPENPSFNDSGLAAVRRSWKGGCVGLGARLCNNKLVGAKDFSAAEYGGASSPRDDVGHGTHVASTAAGSEVHGAGLFMFARGTARGVAPKARIAMYKCGGNWGCSDAAIIAGIDAAVKDGVDIISISLGGFPIPFYEDSLAIATFGAQREGVFVALAGGNSGPRPYTVTNVAPWMTTVGAGAVDRLFPANLTLGNGEVLVGQSLYTKMATGTTMAPLVLLDSCDEWSLSPD…
	Os07t0685900-01	XP_015646401.1	Oryza sativa	Peptidases_S8_3	MQAMASLLPILLLTAFLSSKPALCYINPGATPPQKIGTKSSGGRATYIVFVEPPPPLGHGDGEDDHCRWHESFLPLSELAGSDDEPRLVHSYTEAVSGFAARLTGGELDAVSKKPGFVRAIPDRTLQLMTTHTPEFLGLRKDAGLWRDSGYGKGVIVGVLDTGIDSSHPSFDDRGVPPPPARWKGSCRDTAARCNNKLIGVKSFIPGDNDTSDGVGHGTHTASTAAGNFVDGAAVNGLGVGTVAGIAPGAHIAMYRVCTVEGCTESALLGGIDEAIKDGVDVLSISLGSSFAADYDKDPLAIGAFSAVSKGIVVVCAAGNNGPAFATLSNEAPWMVTVAASSVDRRFSAPTRLGDGRVIDGEALDQASNSSGKAYPLSYSKEQAGLCEIADTGDIKGKI…
	Os08t0326700-00	BAC22315.1	Oryza sativa	Peptidases_S8_3	NKLGVILSDAFFSFFFLFFCCCCCCCCYYGHNVWAQPYIVYLGSHPYGPDASAEEHARATQSHHDLLGSVLGSKQLAKDAILYSYTKNINGFAAHLEEEVATQIARHPDVVTVMASTMLKLHTTRSWDFMDMERDGQILPDSIWKHGRFGQDVIIANLDSGVWPESNSFTDEEVVGEVPKRWKGSCSDTAKYGVSCNKKLIGARYFNKDMLLSNPGAVDGNWSRDTEGHGTHTLSTAGGRFVPRASLFGYANGTAKGGAPRARVAAYKVCWSGECAAADVLAGFEAAIHDGADVISVSFGQDAPVATVASFLQEPVTLGSLHAAMNGVSVVCSAGNSGPLEDTVVNAAPWVTTVAASTVDRDFPNVVTLGNNAHMTGMSLETTTLHSTQLYSMIKASDA…
	Os08t0452100-00	XP_015648877.1	Oryza sativa	Peptidases_S8_3	MASSASRTLLLLVVVVVVAAAVGGVLGGGGEERTFIVRVDADAKPSAFPTHAHWYEAAVMAAEGGGGGGEWREGGPLIHTYSAAFHGFSARMSPAAAAALAEAPGVAAVVPERVRQLATTRSPRFLGLLSSPPSALLADSDFGSDLVIAIIDTGISPTHRSFHDRGLGPVPSKWRGVCSSGPGFPPNSCNRKLVGARFFSAGYEATSGRMNETAEVRSPLDTDGHGTHTASIAAGRYVFPASTLGYARGVAAGMAPKARLAAYKVCWVGGCFDSDILAAFDAAVADGVDVVSLSVGGVVVPYYLDAIAIGAFGATEAGIVVSASAGNGGPGGLTVTNVAPWMATVGAGSMDRAFPANVQLGNGQVLDGVSVYGGPALQSGKMYELVYAGASSGAASSAA…
	Os09t0441000-00	XP_015610765.1	Oryza sativa	Peptidases_S8_3	MQQPPFLLALAVLVVVSSCVRLVSGAGDGAATYIVYLNPALKPAPYATHLHWHHAHLASLSVDPSRHLLYSYTSAAPSAFAARLLPSHVAALRGHPAVASVHEDVILPLHTTRSPLFLHLPPYDAPDADGASTDVIIGVLDTGVWPESPSFGDVGMGPVPSRWRGSCETNATDFPSSMCNRKLIGARAFFRGYGAGGGGNGSHVSLEFSSPRDHDGHGTHTASTAAGAVVADAGLLGYAEGTARGMAPGARVAAYKVCWRQGCFSSDILAGMEKAIDDGVDVLSLSLGGGAFPLSRDPIAVGALAATRRGIVVACSAGNSGPSPSSLVNTAPWVITVGAGTLDRNFPAYAELGNGETHAGMSLYSGDGLGDEKLPVVYNKGIRAGSNASKLCMEGTLDA…
	Os09t0479900-01	XP_015610632.1	Oryza sativa	Peptidases_S8_3	MCSSLKNHPPAPLLALALLIGSLVLLQRPAYAEKKSFVVYLGGHSHGRGGAALASSQERAKNSHHEFLGSFLGSKEKARDAIFYSYTKYINGFAATLEEEEAMEISKHPSVISVFPNRGHRLHTTRSWEFLGMEKDGRIRANSIWAKARFGEGVIIGNLDTGVWPEAGSFSDDGMGPAPVRWRGICQDQASDDAQVPCNRKLIGARYFNKGYLSTVGQAANPASTRDTDGHGTHTLSTAAGRFVPGANLFGYGNGTAKGGAPGAHVAAYKVCWRPVNGSECFDADIIAAFDAAIHDGVDVLSVSLGGAPAGYLRDGVAIGSFHAVRRGVTVVCSAGNSGPGAGTVSNTAPWLVTVGASTMDREFPAYLVLGNNKKIKGQSLSPVRLAGGKNYPLISSEQ…
	Os10t0524600-01	XP_015612783.1	Oryza sativa	Peptidases_S8_3	MEWSSMRWWCLAVVLLLSTPLLAAGYLQERKNYIVHLEPRDEAAAAAGDASVEEWHRSFLPQVAKLDSDSDGADGGPRIVYSYSDVFTGFAARLTDEEAEAVRATAGCLRLYPEEFLPLATTRSPGFLGLHLGNEAFWSHSGFGRGVVIGILDTGILPSHPSFGDDGLQPPPKNWKGTCEFKAIAGGGCNNKIIGARAFGSAAVNSSAPPVDDAGHGTHTASTAAGNFVENANVRGNADGTASGMAPHAHLAIYKVCTRSRCSIMDIIAGLDAAVKDGVDVLSFSIGASSGTQFNYDPIAIAGFKAMERGIVVSCAAGNSGPDPGTVGNGAPWMLTVAAGTMDRAIRTTVRLGNGDEFDGESLFQPGNNSAANPLPLVYPGADGSDTSRDCSVLRDAEV…
	Os12t0427600-01	XP_015619343.1	Oryza sativa	Peptidases_S8_3	IVRVRPPPNFSIDMSNIKLEKWYRSFLPPRMTSSNTRQAFIYTYKTTIFGFAVNITEAEKDYVMKNNGVLKVYKDSLLPLLTTHTPDFLGLRLREGSWKKTSMGEGVIIGVLDTGIDFTHTSFDDDGMQEPPTKWRGSCKSSLMKCNKKLIGGSSFIRGQKSAPPTDDSGHGTHTASTAAGGFVDGASVFGNGNGTAAGMAPRAHLAIYKVCSDKGCRVSDILAGMEAAIADGVDIMSMSLGGPAKPFYNDIIATASFSAMRKGIFVSLAAGNSGPSSSTLSNEAPWVLTVGASTIDRQMEALVKLGDGDLFVGESAYQPHNLDPLELVYPQTSGQNYCFFLKDVAGKIVACEHTTSSDIIGRFVKDAGASGLILLGQEDSGHITFADPNVLPVSYVDF…
	PACid_15401806	XP_002966095.1	Selaginella moellendorffii	Peptidases_S8_3	MKSTNEQEKRTKENRATAFISATTLEEEGSVPCKQKPEKKLLYWHRRSKKESFLRSWSNLLRPGLQVASHFPGLLRDMRGSISDAVLGSVDLVSSNRLLAADIVVDPGDERAEANEDGAGQQEASNPESHHDAERDEHGAQEEEDRGGEQERDPHASDGHTAQDERHDRSRDERHEAQHPVGRRRFVVEALDHSAGILLLESAGGLIASCHRLYKERRREKEKKKDSREREDLEPLDLMFGGMSVIYIVYLGGTQGIDAQSLSESHHEILSRATGSLDSAKESMIHSYRYSFSGFSARLDEEQAELLSRSQEVLSIYPSKTYQIQTTRSWDFLGLTDSMVVADEENHEAAGSYDVIVGLLDTGIWPESQSFRDDDMTPVPSRWRGECVNPPGINSSFII…
	PACid_15402669	XP_002979023.1	Selaginella moellendorffii	Peptidases_S8_3	MGKKTIEDHELVTKSHHETLASVLGSEDLAKSAILYSYRHGFSGFAADMNPGHAKALSKMPGVVSVFRSKKVKLHTTHSWDFLGLDVMKPKGILQESGFGVDVIVGVVDSGVWPEAESFNDKSMPAVPTRWKGICQIGENFTASNCNRKLIGARYFDQSVDPSVEDYRSPRDKNSHGTHTSSTAVGRLVYGASDDEFGSGIARGGAPMARLAMYKFYEESSSLEADIISAIDYAIYDGVDILSISAGMENTYDYNTDGIAIAAFHAVQNGILVVASGGNSGPYPSTIINTAPWILSVGASTIDRGFHAKIVLPDNATSCQATPSQHRTGSKVGLHGIASGENGYCTEATLNGTTLRGKYVLCFASSAELPVDMDAIEKAGATGIIITDTARSITGTLSL…
	PACid_15403834	XP_002986919.1	Selaginella moellendorffii	Peptidases_S8_3	MALNFQGRDHGDTHIVYLGNVDKSLHPEAVTSSHHALLRDILGSDEAARESLGFSYRHGFSGFSARLTEEQAAKISSLPNVLSIFPNKIRKIHTTNSWEFLGLYGSGENSLFGASESTESSWLWHNTKYGKDVIIGVFDSGVWPESKSFLDHGMKSIPKRWKGTCETGEKFNASHCNKKLIGARFFSHGLQDGPEAYAKAHREILSPRDVNGHGTHTASTAGGRFVRNANWLGYAKGTAKGGAPDAHLAIYKICWRNITDDRVGCPDAHVLSAFDMGIHDGVDIISASFGGPVGDYFLDSTFIGAFHAMQKGIVVVASAGNSQQTLGPGSVENGAPWIITVGASTLDRAYFGDLFLGNNESFRGFSFTEKRLRKRWYHLAAGANVGLPTSSFSARQLCL…
	PACid_15404306	XP_002978893.1	Selaginella moellendorffii	Peptidases_S8_3	VYIVYMGKKTIEDHELVTKSHHETLASVLGSEDLAKGAILYSYRHGFSGFAADMNPGHAKALSKMPGVVSVFRSKKVKLHTTHSWDFLGLDLMKPNGILQESGFGVDVIVGVVDSGVWPEAESFNDKSMPAVPTRWKGICQIGENFTASNCNRKLIGARYFNQSVDPSVEDYRSPRDKNSHGTHTSSTAVGRLVYGASDDEFGSGIARGGAPMARLAMYKFYEESSSLEADIIAAIDYAIYDGVDILSISAGVDNTYEYNTDGIAIGAFHAVQNGILVVASGGNSGPYPSTIINTAPWILSVGASSIDRGFHAKIVLPDNATSCQATPSQHRTGSKVGLHGIASGENGYCTEATLNGTTLRGKYVLCVASSAELPVDMDAIEKAGATGIIITDTARSIT…
	PACid_15404380	XP_002985742.1	Selaginella moellendorffii	Peptidases_S8_3	MVFQLLLLACLLFQCQAILGSPTKKAYIAYLGTSKGVESSELTLIHHDILARAVGSIENARSSIIFSYKYAFSGFSAYLTEQEAETISRMPEVLNIYPSKTLHPLTTHSWDFLGMAMPAKSSHAGSPSAPTDVIVGLLDTGIWPESESFKDTDMGPVPARWKGTCVNPPGTKANETVNCNKKLVGARYYNGAKVSTGPYKNSRDSVGHGTHTSSTAAGSLVPHASKRGLAPGTARGGAPNARIAMYKVCWTDSCEEVDIAAGFDDAINDGVDVLSISLGGYPAVYSVDVIAIGAYHAVERGIMVSCAGGNSGPFTGSVSNGAPWIFTVGASTIDRDINEDAKIAANRKSRILRGTTIPYKPAPVVAEFSSRGPHTISPDIIKPDVTAPGVEILAAWPSN…
	PACid_15404398	XP_002985747.1	Selaginella moellendorffii	Peptidases_S8_3	MVFQLLLLACLLFQCQAILGSPTKKAYIAYLGTSKGVESSELTLIHHDILARAVGSIENARSSIIFSYKYAFSGFSAYLTEQEAETISRMPEVLNIYPSKTLHPLTTHSWDFLGMAMPAKSSHAGSPSAPTDVIVGLLDTGIWPESESFKDTDMGPVPARWKGTCVNPPGTKANETVNCNKKLVGARYYNGAKVSTGPYKNSRDSVGHGTHTSSTAAGSLVPHASKRGLAPGTARGGAPNARIAMYKVCWTDSCEEVDIAAGFDDAINDGVDVLSISLGGYPAVYSVDVIAIGAYHAVERGIMVSCAGGNSGPFTGSVSNGAPWIFTVGASTIDREINEDAKIAANRKSRILRGTTIPYKPAPVVAEFSSRGPHTISPDIIKPDVTAPGVEILAAWPSN…
	PACid_15405029	XP_002960360.1	Selaginella moellendorffii	Peptidases_S8_3	MAAALRCFWCLLPLLIVAGRCSIDDKAVYVVYMGSKGNAAPEVLLASQQSTLMDAFDSEDEASSSIIYSYKHAFSGFSATLTREQAAQIADMPGVVSVFRSRKLELHTTQSWQFLGLTSGNFKGMWEDGSTSDVIVGVLDTGIWPESESFRDHSMGPVPERWKGECENDKPGLAVRCNRKIVGARSYFHGAFHENKSVGDYTNARDGMGHGTHTASTIAGRVVDHASLYGLCEGKARGGLPKARIAVYKVCFFGDCMDHSVLAAFDDAVHDGVDMLSVSLGGQTVPYDEDTIAIGSFHAMRHGILVSCSAGNSGPFKSTVTNVAPWILTVGASSTNRRLVSSVQLGNNETLEGTGLNVKKMKKNTYGLVNSVDAALKHSSKDSARFCLKNSLDSSKVKD…
	PACid_15405672	XP_002981852.1	Selaginella moellendorffii	Peptidases_S8_3	METIVHSYTRAINGFAAKMLPSQASMLQQMPGVVSVFEDYTVSLQTTRSINFIGLEDASGNTAANSLWKKTMGENMIIGVLDSGVWPESASFSDAGLPASLPAKWHGSCASSASFTCNRKVIGARYYGSSGGSPLNPRDVTGHGSHVSSIAAGARVAGVDDLGLARGTAKGVAPQARIAVYKICWAVKCAGADVLKGWDDAIGDGVDVINYSVGSSNSPYWSDVASIGSFHAVQTGVVVVAAAANGGIGCVVHNTAPWVTTVAASTIDRRFPSNVVLGDGSVYQGSSINNFSLGNSFYPLVNGRDIPAPTTSPERQAFFLFLSLCSAMGCSPGALDPAKAQGKIVLCGPPSVDFKDVADGLKAIGAVGFIMGNDANGKERLLSLRFTMPATQVGNTAAN…
	PACid_15405986	XP_002975131.1	Selaginella moellendorffii	Peptidases_S8_3	MISSSTKNTVELYKSRLVQQHDKFLQETFASSGAGYQKLYSYHHLINGFAVKLQDHQADTLKSAPGVMLVQKDWRVSKLTTHTPDFLGLPTGVWSQQGGAGNAGDGIVVGIIDTGIDPTHPSFSGQAFASNSSSNTSSGLKSFRGSCEVASFCNGKIVGARHFAAAATASGNFNASVDFDSPLDGDGHGSHTASIAAGNYNVPVTINGYSYGKASGMAPRARIAVYKALYRQFGGFVADVVAAIDKASKRNFRKSFHKLIDGVDVLNLSVGPNSPPSSSSATFLNVFDMAILAAVKQGVFVAQAAGNGGPYPRTIVSFSPWIATVAAGLDDRSYPNYISLGNAKTLPGVGLAPPTPGSSTYSMILAKDAVGNSSNYFFSPNDCQDPSLFNAQLVKGKVL…
	PACid_15406331	XP_002970510.1	Selaginella moellendorffii	Peptidases_S8_3	MEHFVLLVLLLSCSIAFANESKLYIVHLEARDESLHPDVVTETHHSILGEALGKSRHETKDHIVYSYKHALNGFAAKLTVEQAEKISNYPGVVRINPSRTYKLLTTRSWDYMGVSGDKSKHPFIPSNHSLWEQGKHGKDVIVGLIDSGIWPESESFRDHGMNKAPKRWKGTCQPGQLFNTSNCNRKLIGARYYYKGYLDTIDNSTQFLTLSARDETGHGTHTASTAVGRYVKDVSINGLARGTAAGGAPKARLAVYKVCWGNENQCSGADIVAGIDDAVADGVDILSMSLGGGDEEFYDETAQAALYAIAKGVVVVAAAGNTDFTSIHNTAPWFITVGASSIDRDNTGRVSLASGKTFKGRTLTAHGTRKFCPIVSGAQVKAENSTSADSLLCKEGTLD…
	PACid_15406553	XP_002987481.1	Selaginella moellendorffii	Peptidases_S8_3	MLGMERVFFSLAALAVLAAAATNEPVSKYIVYLGHTGSSKPEAVTSSHHQILASVKGSKESSLVHSYKHGFNGFSAFLTAAEADSIAKLPGVVKVFRSKKLSLHTTRSWDFLDSFSGGPHIQLNSSSGSDVIVGVLDTGVWPESKSFDDAGMGPVPKRWKGVCDNSKITNHSHTIHCNKKIVGARSYGHSDVGSRYQNARDEEGHGTHTASTIAGSLVKDATFLTTLGKGVARGGHPSARLAIYRVCTPECEGDNILAAFDDAIHDGVDILSLSLGLGTTGYDGDSISIGAFHAMQKGIFVSCSAGNGGPGFQTIENSAPWILTVGASTIDRKFSVDITLGNSKTIQGIAMNPRRADISTLILGGDASSRSDRIGQASLCAGRSLDGKKVKGKIVLCNY…
	PACid_15406556	XP_002987482.1	Selaginella moellendorffii	Peptidases_S8_3	MLGMERVFFSLAALAVLAAAATNEPVSKYIVYLGHTGSSKPEAVTSSHHQILASVKGSKESSLVHSYKHGFNGFSAFLTEAEADSIAKLPGVVKVFRSKKLSLHTTRSWDFLDSFSGGPHIQINSSSGSDVIVGVLDTGVWPESKSFDDAGMGPVPKRWKGVCDNSKITNHSHTIHCNKKIVGARSYGHSDVRSRYQNARDQQGHGTHTASTIAGSLVKDATFLTTLGKGVARGGHPSARLAIYRICTPVCDGDNVLAAFDDAIHDGVDIVSLSLGLDDGDSISIGAFHAMQKGIFVSCSAGNGGPGLQTIENSAPWILTVGASTIDRKFSVDINLGNSKTIQGIAMNPRRADISALILGGDASSRSDRIGQASLCAGRSLDGKKVKGKIVLCNYSPGV…
	PACid_15406816	XP_002987480.1	Selaginella moellendorffii	Peptidases_S8_3	MFSKESSLVHSYKHGFNGFSAFLTEAEADSIAKLPGVVKVFRSKKLSLHTTRSWDFLDSFSGGPHIQLNSSSGSDVIVGVLDTGVWPESKSFDDAGMGPVPKRWKGVCDNSKITNHSHTIHCNKKIVGARSYGHSDVGSRYQNARDEEGHGTHTASTIAGSLVKDATFLTTLGKGVARGGHPSARLAIYRVCTPECEGDNILAAFDDAIHDGVDILSLSLGLGTTGYDGDSISIGAFHAMQKGIFVSCSAGNGGPGFQTIENSAPWILTVGASTIDRKFSVDITLGNSKTIQGIAMNPRRADISTLILGGDASSRSDRIGQASLCAGRFLDGKKVKGKIVLCKYSPGVASSLVIQRHLKELGASGVILGIENTTEAVSFLDLAGAAVTGSALDEINAYL…
	PACid_15406907	XP_002985983.1	Selaginella moellendorffii	Peptidases_S8_3	MDQQCEALEPRSTIVYIVYMGKKTVEDHELVTKSHHDTLASVLGSEDLAKRAILYSYRHGFSGFAADMNPGHAKALSKMPGVVSVFRSKKMKLHTTHSWDFLGLDVMKPKGILQESGFGVDVIVGVVDSGVWPEAESFNDKSMPPVPTRWKGICQIGENFTASNCNRKLIGARYFDQSVDPSVEDYRSPRDKNSHGTHTSSTAVGRLVYGASDDEFGSGIARGGAPMARLAMYKLYEESSSFEADIISAIDYAIHDGVDILSISAGVDNTYDYNTDGIAIGAFHAVQNGILVVASGGNSGPYPSTITNTAPWILSVGASTIDRGFYAKIVLPDNATSCQDGYCTEARLNGTTLRGKYVLCLASSAELPVDLDAIEKAGATGIIITDTFGLISITGNLSL…
	PACid_15407072	XP_002968227.1	Selaginella moellendorffii	Peptidases_S8_3	MARLEIRVAALVFLLALSRFRCDEEEISRKTYIVRMDKGAMPAIFRTHESWYESTLAAASGIHAAAPAAEFIHIYNTAMHGFAAKMSARQAAALESAPGFIHMFPDSAKKLHTTYSPQFLHLEQSNHAPSLLWKDSTYGSEAIVGIFDTGVWPQSQSFDDRKMSPVPSRWKGTCQAGPGFDPKLCNRKLIGARFFYRGYEAMSGPINDTTEFKSPRDSDGHGTHTASTAAGRDVYRADLLGFAAGTARGMAPKARIAAYKVCWQSGCFDSDILAAFDRAVSDGVDVISLSVGGGVMPYYLDSIAIGSFAAMERGIFVACSGGNEGPTDMSVTNIAPWITTVGASTMDRSFPANVKLGNGMVIQGIVFCERGSNPRVEKGYNVLQAGGAGMILANAVADG…
	PACid_15407556	XP_002987483.1	Selaginella moellendorffii	Peptidases_S8_3	MFSKESSLVHSYKHGFNGFSAFLTAAEADSIAKLPGVVKVFRSRKLSLHTTRSWDFLDSFSGGPHIQLNSSSGSDVIVGVLDTGVWPESKSFDDAGMGPVPKRWKGVCDNSKITNHSHTIHCNKKIVGARSYGHSDVGSRYQNARDEQGHGTHTASTIAGSLVTDATFLTTLGKGVARGGHPSARLAIYKVCTPECEGDNILAAFDDAIHDGVDILSLSLGEDTTGYDGDSIPIGALSIGALHAMQKGIFVSCSAGNGGPGFQTIENSAPWILTVGASTIDRKFSVDITLGNSKTVQGIAMNPRRADISTLILGGDASSRSDRIGQASLCAGRSLDGKKVKGKIVLCNYSPGVASSWAIQRHLKELGASGVILAIENTTEAVSFLDLAGAAVTGSALDE…
	PACid_15407798	XP_002972044.1	Selaginella moellendorffii	Peptidases_S8_3	MTIASEEATNAMVYSYSENFSGFAATLTARDAATLSRLSGVLSVFPSRMRHLHTTRSWEFLGVTTQNNGSSSGGDVVIGVFDTGVWPESESFNDHSFGPVPSRWKGDCAASIRCNRKLIGARFYSKGYEKEYGPLAGKKTPRDTHGHGTHTASIAAGSPVEGANFFGLAKGVARGGAPGARLAIYKVCWGMECSDADVLAAFDDALSDGVDVLSISLGQEPMDYFKDAVAIGGFHAMQKGVLTVVSAGNEGPSLHAAKNIAPWLFTVAASTIDRKFTTQILLGNGSSYKGTSINGFATRDSWHSLVFAGSVGDGPKFCGKGTLHSAKIKDKIVVCYGDDYRPDESVLLAGGGGLIYVLAEEVDTKEAFSFSVPATVVNKGDGKQVLAYTNSTRNPIARF…
	PACid_15408108	XP_002986914.1	Selaginella moellendorffii	Peptidases_S8_3	MALSICLYFLLSLSAISISQGRDQGDTHIVYLGNVNKSLHPDAVTSSHHALLGDVLGSVKAARESIGFSYRHGFSGFSARLTEEQAAKLSGLPNVLSVFRNEIHTVHTTNSWEFLGLYGSGEKSLFGASEATESSWLWKKSKFGKDVIIGVLDSGVWPESESFSDHGMGPIPERWKGTCETGEQFNASHCNKKLIGARFFSHGLQDGPEAYAKAHQEVLSPRDVHGHGTHTASTAGGRFVKNANWLGYAKGTAKGGAPDSRLAIYKICWRNITEGNVRCSDSHILSAFDMGIHDGVDIFSASISGLDDYFQHALSIGSFHAMQKGIVVVASAGNDQQTMGPGSVQNVAPWVITVGASTLDRSYFGDLYLGNNKSFRGFSMTKQRLKKRWYHLAAGADVG…
	PACid_15408911	XP_002991849.1	Selaginella moellendorffii	Peptidases_S8_3	MGHRIHDDPQVTCDHNHQVLSSVFQNGYDQAKESMVYSYKHGFRGFSARLSQEQAFDLSKKDGVVAVFPSMPRQLHTTHSWEFLGLQQSQGLKHEARSLPHSSKQQSNVIVGVLDTGIWPESSSFSDSLMPPVPSRWKGECEAGELFNASHCNRKLVGARYYLRGLASEMGGPLASAKDGGLDYISPRDASGHGTHTASTVTGRYVTDASFFGLGKGSAVGGAPRARLAVYKVCWSSGCFDADILAAFDDAIKDGVDVMTLSLGPDPPQTDFFKDAISIGSFHALQKGIVVTCSAGNNGDTNTGSATNIAPWIITVAASSMDREFVSEVVLGNKIVFKGASLATSRMGGSFAPLILASSANRKNSTKAQARDCSSGSLDPSKVKNSIVVCMHPQDSLDT…
	PACid_15409656	XP_002991821.1	Selaginella moellendorffii	Peptidases_S8_3	MALTAITAVPGLLFIILSILSSNKAAGIDDERQVLPLASFCIYLRLVLFLQIYIVYLGGKGSRQSLELVQRHSKILASVTSRQEVISPEIVYSYKHGFDGFAARMTAKQAKAVAGKPSQKALLPDDSILLALVIITGLPDVVSVFPSKTLQLHTTRSWKFLETFSTGLLYSRGKVGEGADVIVGVLDTGIWPESASFSDDGMSSPPSRWKGFCNNTGVNSTQAVNCNNKIIGARFYNAESARDDEGHGSHTASTAGGSVVSNASMEGVASGTARGGLPSARLAVYKVCGSVGCFVSDILKAFDDAMNDGVDLLSLSLGGSPESYDEDGIAIGAFHAIQHNITVVCSAGNSGPDESSVSNAAPWIVTVGASTIDRSISSDIYLGDGKTLRGTALSFQAQK…
	PACid_15410262	XP_002967878.1	Selaginella moellendorffii	Peptidases_S8_3	SHDIARESMVYSYRHALNGFAARFTKEQAARMSPEHHDVPSVFPSRRVETYTTRSWDYMSMGNSQDSLFGTKRPQLRSETKQGEDVIIGLVDTGIWPEVQNFHDDGMSAVPKRWKGICQEGEAFNSSHCNRKLIGARYFYQSYLHSKGAANVSQLAPQIRLYISARDDVGHGTHTSSIAAGRYVPNASLFGLANGTAVGGAPKARLAMYKVLWGGSGDDADVTAGIDAAVEDGVDIISMSLGGRAVLSFKYVGSFIAALGAVEKGVVVVTAAGNDGPDTFSVSNSPPWMITVGASADDRTFKNNVSLGNGVSFKVSQLSAQSSNNLITVSTFRG
	PACid_15410532	XP_002964545.1	Selaginella moellendorffii	Peptidases_S8_3	MDASLWIWLLVSASSILLVHAEVYIALLDGEPVVHNKATTKIDSSSFVPLCSDQVQIYSSYLTAQHDFLLASTFGEESYTKLYSYSHLLHGFAVDITEEQAAKLKSTQGVKLVTKERIMRAVTTYTPKLLDLQHGAWPQLGGLKHAGEGIVIGIVDTGINPDHPSFAGNSKKPFRPVPHYKGKCVSGHGFPASACNGKVIGAQLFGKSVGYSNGDGTAFDADGHGSHVASTAGGNSGVPVVVDGVNYGLASGMAPRARIAVYKAVFGENGYVSDIIAAIEQAVRDGVDILNLSLGSENVTDATSVFMDPFEQALLSAVHAGVYVVQSAGNLGPAKGSVRSFSPWVMTVAAGNTGRHYKASVQLGNGKTIDGQGLSRPTPQRKSYPILMAEDSYVGSNYS…
	PACid_15410604	XP_002980084.1	Selaginella moellendorffii	Peptidases_S8_3	MLGMERVFFSLAALAVLAAAATNEPVSKYIVYLGHTGSSKPEAVTSSHHQILASVKGSKESSLVHSYKHGFNGFSAFLTEAEADSIAKLPGVVKVFRSKKLSLHTTRSWDFLDSFSGGPHIQLNSSSGSDVIVGVLDTGVWPESKSFDDAGMGPVPKRWKGVCDNSKVTNHSHTIHCNKKIVGARSYGHSDVGSRYQNARDEEGHGTHTASTIAGSLVKDATFLTTLGKGVARGGHPSARLAIYRVCTPECEVDSILAAFDDAIHDGVDILSLSLGEDTTGYDGDSISIGAFHAMQKGIFVSCSAGNGGPGFQTIENSAPWILTVGASTIDRKFSVDIKLGNSKTIQGIAMNPRRTDISTLILGGDASSRSDRIGQARLCAGRFLDGKKVKGKIVLCKY…
	PACid_15410607	XP_002980086.1	Selaginella moellendorffii	Peptidases_S8_3	MLGMERVFFSLAALAALAAAATNEPVSKYIVYLGHTGSSKPEAVTSSHHQILASVKGSKESSLVHSYKHGFNGFSAFLTAAEADSIAKLPGVVKVFRSKKLSLHTTRSWDFLDSFSGGPHIQLNSSSGSDVIVGVLDTGVWPESKSFDDAGMGPVPKRWKGVCDNSKITNHSHTIHCNKKIVGARSYGHSEVGSRYQNARDEEGHGTHTASTIAGSLVKDATFLTTLGKGVARGGHPSARLAIYRVCTPECDGDNILAAFDDAIHDGVDILSLSLGLGTTGYDGDSISIGAFHAMQKGIFVSCSAGNGGPGLQTIENSAPWILTVGASTIDRKFSVDIKLGNSKTVQLITKTYLALSLCAGRFLDGKKVKGKIVLCKYSPGVASSSAIQRHLKELGASG…
	PACid_15411387	XP_002964212.1	Selaginella moellendorffii	Peptidases_S8_3	SLRAAQRAIFYSYTHGFNGFAAKLRPEQAADISRIPGVLSVFPNKENYLHTTHSWDFMQLESQGGEIPASSLWSRSNFGKDVIIGSLDTGIWPESESLNDESFDAVPSKWKGKCVSGTAFNTSHCNRKLIGARYYIKGFELENGPLNVNSTGDFKSPRDKKGHGTHTSSIAGGRFVPQASFLGLGNGTAKGGAPLARLAVYKVCWQKEATGTLCYDADILAAMDDAIQDGVDILTLSLGGSQPLSQLFQDAISIGAYHAVQKGIPVVCSAGNGGPAFGSVVNVAPWVLTVAASSTDRDFCSTVVLGDNSTFRGSSMSEFKLEDGAHQYPLISGACLPLVTSLLCNAGSLDPEKAKGKIVVCLRGSGSQLFKGQVVQLAGGVGMILANSPSDGSQTQATF…
	PACid_15411963	XP_002972076.1	Selaginella moellendorffii	Peptidases_S8_3	MGSKPESPRGHKLAHSHHRMLASVLHSEEAARESILYSYTRSFNGFSARLNATHMPGVLSVFPDKRNQLHTTHSWKFLGLEDENGEIPENSLWRKANFGSGVTIGSLDTGVWPESASFDDSSFDPVPNTWKGTCVNTNSFNPSDCNKKLIGARFYIKAYELSKGPLNTTATGDFRSPRDKDGHGTHTSSTASGRFVEGANILGFANGTAKGGASKARLAVYKVCWPGGCWEADILAAMDDAIADGVDILTLSIGGKVPLPDFFQDGIALGAFHAIQKGITVVCSAGNDGPKVGSVVNLPPWILTVAASSIDRSFSASVILGNNKTYLGSSLSEFKLEDRLYPIVASSDVGYRSSIGSLLCTVGSLDPKKTEGKIVVCLRGVTTRLSKGTAVKQAGGAGL…
	PACid_15412242	XP_002971846.1	Selaginella moellendorffii	Peptidases_S8_3	MGLTKSSLWYTIVASIFVLTAAAPHKKAYIVYMGEKSHKDHNVVHAQVHSFLADTLGSLEEARRNMIHTYKRSFTGFSAMLTDDQAAQIKRREEVVSIFPSKSHKLHTTHSWDFLNTIDSFPAQNSDPSGCEASGQDIIVGVFDSGIWPESKSFNDVSMPPIPRKWKGACQDGEQFTARNCNNKLIGARFYTNGYDASDPELQKTFIKSARDTDGHGTHTASTAAGRIVNGISFPGGLGAGAARGGSPNSRVAAYKVCWDDCKDPDILAGFDDAIADGVDIISASIGPDPPQANYFEDAISIGAFHALQKNILVSCSAGNSGDPFTATNLSPWILTVAASSIDRRFEADVVLGNGKILQGLAVNPYDSQFFPVVLGKDLAAAGVTPANASFCHADSLDD…
	PACid_15412476	XP_002963482.1	Selaginella moellendorffii	Peptidases_S8_3	MVSILLFMFFTVTAATQLDGTNIYIAYLGGTRSIEAQTITTSHHQILSQVTGTLESAMDAIVYSYSHGFSGFSAKLTPDQAEALSKFPEILSVYPSKTYHIQTTRSWDFVGLSESLSSEQSGIEFFPHERYDVIVGVLDSGVWPESKSFHDADMRPVPGRWKGTCMNPAGTNASAIIKCNRKLVGARTFDAHGSHVYENARDGTGHGTHAASTATGRLVANASVNGVARGTARGGAPLSRLAAYKVCWGFICDEADILAGFDTAIHDGVDIISISVGRSPHRYSTDGLAIGAYHAMERGIAVAAPAGNFDFFIYQIANGAPWLFTVAASTIDRKITESTQIDNYKPAPVMAPFSLTGPNSLDASIIKPDITAPGVDILAAWPTNIPVHGTNATYGEYSL…
	PACid_15412832	XP_002980085.1	Selaginella moellendorffii	Peptidases_S8_3	MFSKESSLVHSYKHGFNGFSAFLTEAEADSIAKLPGVVKVFRSKKLSLHTTRSWDFLDSFSGGPHIQLNSSSGSDVIVGVLDTGVWPESKSFDDAGMGPVPKRWKGVCDNSKITNHSHTIRCNKKIIGARSYGHSEVGSLYQNARDEEGHGTHTASTIAGSLVKDATFLTTLGKGVARGGHPSARLAIYRVCTPECESDNILAAFDDAIHDGVDILSLSLGGDPTGYDGDSISIGAFHAMQKGIFVSCSAGNGGPGFQTIENSAPWILTVGASTIDRKFSVDIKLGNSKTVQGIAMNPRRADISTLILGGDASSRSDRIGQASLCAGRFLDGKKVKGKIVLCKYSPGVASSSAIQRHLKELGASGVILGIENTTEAVSFLDLAGAAVTGSALDEINAYL…
	PACid_15413064	XP_002987800.1	Selaginella moellendorffii	Peptidases_S8_3	MPGVVSVFRSRNIQLHTTRSWDFLGLSLSKQVPLNASSDVIVGLLDTGIWPESKSFSDAGMGPVPSRWKGQCVNGATNVSEKVICNRKVIGARYYELGVSQRRYESGRDEIGHGSHTASTAAGREVPGANSDGTAKGTARGGLPGARIAVYKVCWIFKKCSDDGILAAFDDAIKDGVDILSISLGAETPASFDQDSVAIGTFHAAQHGISISTSAGNSGPMMGSIANFAPWMLSIAASTTDRGDSSLTSESHVYLEFSQPSQGLPTSSAPVIPYFSARGPSRFSPSILKPDVAAPGVHILAAWPDNIATENGEINQQFGFLTGTSMACPHATGVIAYVKSLHPKWSPAAIKSAIMTTANNLDNTKKVMKVDSGDTGTPFDYGTGEVQPVLAADPGLVYD…
	PACid_15413207	XP_002974998.1	Selaginella moellendorffii	Peptidases_S8_3	MLYSYKHLFNGFSAVIPPDKVENISKLPGVKMVLEDKVYRLQTTNSWQFLGLQNMNGTVANGKIQQTRNNGGQDVVIGMLDTGIWPESASFDDSSYGPVPENWNGSCVNTTDFSSTSDCNRKIIGARFYFQAANATQQDESILLSPRDTEGHGTHTASTAAGSFVRDANYRGFARGTARGGAYGARLSIYKTCWNNLCSNADILAALDDGIGDGVQVFSISLSGEGAIPETKDPLAFGTLYAAMHGISIVAAAGNYGPKYATVSNIAPWMITVAATTTDRAFASNVILGDLSSFMGESLSEAALQSGFYPLVAASDVSLANISSDLSMMCIPGALDPQKSQGKIVLCSDSGVSLVVKGVAGALAKAAGLIIYNSEMQGETLEAVNYGLPAANVGYKAGQ…
	PACid_15413548	XP_002980088.1	Selaginella moellendorffii	Peptidases_S8_3	MFSKESSLVHSYKHGFNGFSAFLTEAEADSIAKLPGVVKVFRSRKLSLHTTRSWDFLDSFSGGPHIQLNSSSGSDVIVGVLDTGVWPESKSFDDAGMGPVPKRWKGVCDNSKITNHSHTIHCNKKIVGARSYGHSDVRSRYQNARDEQGHGTHTASTIAGSLVKDATFLTTLGKGVARGGHPSARLAIYRVCTPECEGDNILAAFDDAIHDGVDILSLSLGEDTTGYDGDSIPIGALSIGALHAMQKGIFVSCSAGNGGPGFQTIENSAPWILTVGASTIDRKFSVDIKLGNSKTVQGIAMNPKRADISTLILGGDASSRSDRIGQASLCAGRSLDGKKVKGKIVVCNYSPGVASSSAIQRHLKELGASGVIFAIENTTEAVSFLDLAGAAVTGSALDE…
	PACid_15415276	XP_002984832.1	Selaginella moellendorffii	Peptidases_S8_3	VYIVYMGKKTVEDHELVTKSHHETLASVLGSEDLAKGAILYSYRHGFSGFAADMNPRHAKALSKMPGVVSVFRSKKVKLHTTHSWDFLGLDVMKPKGILQESGFGVDVIVGVVDSGVWPEAESFNDKSMPAVPTRWKGICQIGENFTASNCNRKLIGARYFDQSVDPSVEDYRSPRDKNSHGTHTSSTAVGRLVYGASDDEFGSGIARGGAPMARLAMYKFYEESSSLEADIISAIDYAIYDGVDILSISAGMENTYDYNTDGIAIAAFHAVQNGILVVASGGNSGPYPSTIINTAPWILSVGASTIDRGFHAKIVLPDNATSCQVCKMAHRTGSEVGLHRIASGEDGLNGTTLRGKYVLCFASSAELPVDMDAIEKAGATGIIITDTVTDHMRSKPDR…
	PACid_15415415	XP_002984834.1	Selaginella moellendorffii	Peptidases_S8_3	MGKKTVKDHELVTKSHHETLASVLGSEDLAKGAILYSYRHGFSGFAADMNPRHAKALSKMPGVVSVFHSKKVKLHTTHSWDFLGLDVMKPTGILQESGFGVDVIVGVVDSGVWPEAESFNDKSMPAVPTRWKGICQIGENFTASNCNRKLIGARYFDQNVDPSVEDYRSPRDKDSHGTHTSSTAVGRLVYGASDDEFGSGIARGGAPMARLAVYKFYEESSSLEADIISAIDYAIYDGVDILSISAGVDNTYDYNTDGIAIAAFHAVQNGILVVASGGNSGPYPSTIINTAPWILSVGAGTIDRGFYAKIILPDNATSCQVCKMAVRTFLNVFRQATPLQHRTGSEVGLHRIASGEDGYCTEARLNGTTLRGKYVLCIASLDLDAIEKAGATGIIITDT…
	PACid_15415506	XP_002962719.1	Selaginella moellendorffii	Peptidases_S8_3	QIYIVYLGGKGSRHSLQLVHRHGKILDSVTSRQEVISPEIVYSYKHGFDGFAARMTPKQAKAIAGMRDVVSVFPSKTLQLHTTRSWEFLETFSTGRSYSRRRLGEGADVIVGVMDTGIWPESASFSDDGMSSPPSRWKGFCNNAGKTNYLWSSKIIGARFYNAESARDEIGHGSHAASTAAGSVVSNASMKGVGSGTARGGLPSARLAVYKVCGIDGCPIADVLKAFDDAMDDGVDILSLSLGTSPESYDEDGIAIGAFHAIQHNITVVCSAGNSGPDESSVYNSAPWIFTVGASTIDRSIASDVYLGDGKTLRGTALSFQAQKEPPYSLVLGSSIPANESIHASAASTCDPDSLNPKRVENKIVVCEFDPDYVSTKTIVTWLQKNKAAGAILINDFHA…
	PACid_15416059	XP_002984936.1	Selaginella moellendorffii	Peptidases_S8_3	VYIVYMGKKIVEDHELVTKSHHETLASVLGSEDLAKGAILYSYRHGFSGFAADMNPKHAKALSKMPGVVSVFRSKKVKLHTTHSWDFLGLDVMKPKGILQESGFGVDVIVGVVDSGVWPEAESFNDKSMPAVPTRWKGICQIGENFTASNCNRKLIGARYFDQSVDPSVEDYRSPRDKNSHGTHTSSTAVGRLVYGASDDEFGSGIARGGAPMARLAMYKFYEESSSLEADIISAIDYAIYDGVDILSISAGMENTYDYNTDGIAIAAFHAVQNGILVVASGGNSGPYPSTIINTAPWILSVGASTIDRGFHAKIVLPDNATSCQVCKMAHRTGSEVGLHRIASGEDGLNGTTLRGKYVLCFASSAELPVDMDAIEKAGATGIIITDTVTDHMRSKPDR…
	PACid_15417170	XP_002966443.1	Selaginella moellendorffii	Peptidases_S8_3	MDNSQMPDSFQHHQHWYASLVASAKDATTDSISSSSATTISDDLLLHVYDTVLHGFSAVLTPTQAEAIQRLPGFVAMAQDTKKELHTTHSPGFLHLNSSYGLWPKSKYGDDVIIGVFDTGVWPESASFSDHRMSAIPSKWKGICQTGPGFESTACNKKLIGARYFFRGYEAMSGPINGSTEFKSPRDSDGHGTHTASTAGGRYVYRADMLGFASGTAEGMAPKARIAVYKVCWTSGCFDSDILAAFDTAVADGVDVISLSVGGGVMPYRMDSIALGAFGAMTRGVFVATSGGNQGPGQLSVTNVAPWIATIGASTMDRAFPATVKLGNGESFQGVSLYSGKGFAAGEEIPLVYSADASVGKNGSDSYSASLCLAGSLDPKLVRGKIVLCDRGNNARVEK…
	PACid_15417550	XP_002965691.1	Selaginella moellendorffii	Peptidases_S8_3	MAGSKKYVVYTGGKREDVDPATVVSSLASMLAGIVGSDDEATASMGFTYKKAFTGFSAWLTEDQAETLSATPGVVKVFPNRMLQLQTTHSWDFVGTPNVTVPSKNESKTLPAAADVIVGVLDTGVWPESKSFSDAGMSEVPARWKGTCDNKGVTNASVIINCNKKLIGARNYLTDGEFKNARDDAGHGTHTTSTIGGALVPQVSEFGLGAGTARGGFPGARVAMYRVCSEAGCASDAILAAFDDAIDDGVDILSLSLGGLPLAYDEDPIAIGSFHAIERKILVSCAGGNSGPAASSVSNGAPWILTVAASTIDRHFSVDIKLGNDKTLQGTALNFENITSASLILGKDASLSSANSTQASLCLVTVLDPAKVKGKIIVCEFDPLVIPTIILLKSLNNWG…
	PACid_15418049	XP_002974943.1	Selaginella moellendorffii	Peptidases_S8_3	MGAPRELLLPLLFLVTLVPPAIGILEREHLKHEYERNESNERKVYLVVVRGRPVVHYQGGIPGFPATSSKQRINNALSDEDKNYASLLVARHDELLAKAFPGEKSYRKLYSYHHLINGFAVELTETQAARLERMDDVVHVERDERVQTMTTHTPEYMGLPGKCWPKLGGVANAGQGVVIGIVDTGIDPSHQSFKSSSSSTKSSSSSPVKFTGKCEVANEFPQGSCSGKIVGARHFAQAAIASGEFNASVHYASPLDGDGHGTHTAATAAGNSGVSVVVNGFNFGSSSGMAPAAKIAVYKALYRYIGGFFADVVAAIDQAVADGVDVLSLSVGPNGLPRRNLTFMSTFDLALLSAVKAGVFVTQAVGNGGPYPRTSLSFSPWIFSVAAATHDRTYPNAIT…
	PACid_15418119	XP_002974964.1	Selaginella moellendorffii	Peptidases_S8_3	MELPAMVLFIVLLLSSHLGAASVSDRKLYVVYTGRRASHEDIHAAHKHNHATLANVLGSSEAVQDSMIYSYKHGMRGFAAFLTNEQADAIAKKDGVLSVISNKLHKVHTTQSWSFLAGMPAQTWTGTEEWYSKKAQNVIIGMLDSGIWPESKSFHDDGMEPVPKRWRGACVPGEKFTRDDCNKKIIGARFYFKGINAEAPLNASGANFTLSARDDDGHGTHTASTAAGRVVLRASFPGNIASGTARGGAPLARLAIYKVCWNDFCSDADILAAIDDAIADGVDIISMSLGPNPPQSDFFSDTISIGSFHAMRHGIFVSCSAGNSGVPGSAANVAPWIATVGASSIDRDLASNVVLGNNMSIKGEAANPDSMAAPWSRLVPASSIPAPGVPSVNASFCQN…
	PACid_15418128	XP_002980772.1	Selaginella moellendorffii	Peptidases_S8_3	MHRGALTAPRLASRIGTPLTCFLCRSVRKACGRASSPGLCSEECNVVPYSSSGGKAKQCCRVASCKTQSAQDYKLKPHIKGIKWVPAISVCSCKHLSKLNDTVSGSFYIERSSLGRMFRLFFVLLVLLADARMEDQLKPFLVSLPGQDHFESFQELASLDQLAHLKLLNGLPGQRQAVHIKSFSQGSFYALMTDKQANFLRRRANVSVHSAPDSYIETTRTWKFIGGIDGVSGQWGDDSMAKKNLSDSSSRIWRSADYDPNYLFNPGDTSLWAQTGYGSDSIIGVIDTGFSPGLEAFRDKDMSRAPKRWKGICEAGQQFQSYTCNRKVIGARFFLGNARRVQAYLDVNYSLAASDIRSPIDTKGHGTHCASTVGGRQVHNTGLASGMAVGGAPLCRLAI…
	PACid_15418221	XP_002965730.1	Selaginella moellendorffii	Peptidases_S8_3	MALAGRFHILFAAPERREREAIENQVDGGNDISFDSSVPAIQLPSVTVTTVFSPHIVLPPQKQPVLGGGALLLQMKKMRKFTALFQIFAAIQLLLAIGVAGAKQVHIVYMGETGGIHPDALVSTHHDMLASAMGSVDIAKETILYSYRHGFNGFAATLSKRQAEQISNMPRVISVFPSSRRRLHTTRSWEFLGLTGDSADAVTGSPASSGENIWQRAKFGRDIIIGLLDTGIWPESQSFDDDLLSEIPSKWKGVCEHGDHFNASSCNKKLIGARFYLKGYEKFYGKLNLTATEEFRSARDKDGHGTHTASTAGGSFVPGANVFGFANGTAKGGAPLARIAMYKVCWPIPSGSLSGQDSCFDEDMLAALDQGIKDGVDVFSISIGSGNPQPAYLEDSIAI…
	PACid_15418277	XP_002960359.1	Selaginella moellendorffii	Peptidases_S8_3	MAAMFWLLVSVCFFFQFQVEASKPAKLHIVYLGHSDPELHPDAIAESHSSLLAETIGSEDASEALIYSYKHAFSGFAAKLTDEQVDRISGLPGVISVFPSGISKLHTTASWDFLGLSVDRRGRKHSLSRVGGSLWKNTDYGKDVIIGSLDTGVWPESESFSDEGMGPVPSRWRGICQAGQAFNSSLCNRKIIGARYYYKGMRAENISAAGDFFSARDKEGHGSHTASTAAGRFVPNVSLHGYGNGTAKGGAPFARLAIYKVCWPLGCSEVDILAAMDQAIEDGVDLMTLSLGGDPGEFFSDATAVGAFHAVQRGIPVVASGGNAGPTLGVVSNVAPWIVTVAASTLDRNFSSRAVLGNGAVYKGESISYKELKPWQYPLIASKDAFAPTSNSSRSELCV…
	PACid_15418903	XP_002974441.1	Selaginella moellendorffii	Peptidases_S8_3	MPEVLNIYPSKTLHSLTTHSWDFLGLAMPAKSSHTGSPSTDMIVGLLDTESGQSRRVSRTPTWDLCQLVGEELASIHQAPKPMRLSTATRSSLEPDTITERKSHKNSRDSVGHGTHTSSTAAGSLVPHASKRGLAPNARIAMYKVCWTDSCEEVDIAAGFDDAINDGVDVLSISLGGYPAVYSVNVIAIGAYHAVERGIMVSCAGGSSGPFTGSVSNGAPWIFTVGASTIDREINEDAKIAANRKSRILRGTTIPYKPAPVVAEFSSRGPHTISPDIIKPDVTAPGVEILAAWPSNIPDTDNGKEVFVEYTFLSGTSMACPHVSGTIAYLKSIHPTWSPAAIKSAVMTTAITKDNTNKTIVDPSTNKAATVFDVGNGEIQPAKAVDPGLVYDTDPLDYI…
	PACid_15418906	XP_002974442.1	Selaginella moellendorffii	Peptidases_S8_3	MVFQLLLLACLLFQCQAILGSPTKKAYIAYLGTSKGVESSELTLIHHDILARAVGSIENARSSIIFSYKYAFSGFSAYLTEQEAETISRMPEVLNIYPSKTLHPLTTHSWDFLGMAMPAKSSHAGSPSAPTDVIVGLLDTGIWPESESFKDTDMGPVPARWKGTCVNPPGTKANETVNCNKKLVGARYYNGAKVSTGPYKNSRDSVGHGTHTSSTAAGSLVPHASKRGLAPGTARGGAPNARIAMYKVCWTDSCEEVDIAAGFDDAINDGVDVLSISLGGYPAVYSVDVIAIGAYHAVERGIMVSCAGGNSGPFTGSVSNGAPWIFTVGASTIDREINEDAKIAANRKSRILRGTTIPYKPAPVVAEFSSRGPHTISPDIIKPDVTAPGVEILAAWPSN…
	PACid_15419995	XP_002977793.1	Selaginella moellendorffii	Peptidases_S8_3	MNSSKFVYSSVKAARESIGFSYRHGFSGFSARLTEEQAAQLSGLPNVLSVFRNEIHTVHTTNSWEFLGLYGSGEKSLFGASEATESSWLWKKSKFGKDVIIGVLDSGVWPESESFSDHGMGPIPERWKGTCETGEQFRSSHCNKKLIGARFFSRGLQDGPKAYAKANQEVLSPRDVQGHGTHVASTAGGRFVRNANWFGYAKGTAKGGAPDSRLAIYKICWRNVTARTVGCEDAHILSAFDMGIHDGVDIISASFGGLADDYFLDSTSIGAFHAMQKGIVVVAAAGNVQEREGPGSVQNVAPWIITVGASTLDRSYFGDLYLGNNKSFRGFSMTEQRLKKRWYHLAAGADVGLPTSNFSARQLCMSQSLDPKKVRGKIVACLRGPMQPVFQSFEVSRAG…
	PACid_15420053	XP_002981073.1	Selaginella moellendorffii	Peptidases_S8_3	EDSRVYIVHLGHTDGTKHPDAITDTHNSLLATVLNKPSYEARDHIIYSYKHTIDGFAVRLTTKQAKHMSELPDVVSIHENRVRKLHTTRSWDYMGVSGSTNMPLFSSSKPLWELGEYGKNVIVGILDTGVWPESPSFNDDGMGEIPSKWRGICQEGDAFNSSHCNRQLIGARYHLRGYLEGLSKKEKKVPGILSARDDDGHGTHTASTLAGRLVQNATVVGRFAQGTAAGGVPGARVAAYKACWGGDDGYCHESDLIAAMDQAVHDGVDVISISNGGEEYANDVVALAALSAVKKGVTVVASAGNEGVKGMGNSDPWLITVGASSMDRWGSARLSLGNGTTFTGKSRLSIGTESFLPLVPGYEVNAPESTTQDSLYCMDYSLDREKVQGKIVLCMRKRG…
	PACid_15420093	XP_002985792.1	Selaginella moellendorffii	Peptidases_S8_3	MESSHSFNSYSLLISSLLLALFFSCIATQCSDDPKVYIVYMGAADEHHSHLLSSHHAQMLASVSNSVESAMETIVHSYTRAINGFAAKMLPSQASMLQQMPGVVSVFEDYTVSLQTTRSINFIGLEDASGNTAANSLWKKTMGENMIIGVLDSGVWPESASFSDAGLPASLPAKWHGSCASSASFTCNRKVIGARYYGFSGGRPLNPRDETGHGSHVSSIAAGARVPGVDDLGLARGTAKGVAPQARIAVYKICWAVKCAGADVLKGWDDAIGDGVDVINYSVGSSNSPYWSDVASIGGFHAVRKGVVVVAAAANGGIGCVVQNTAPWVTTVAASTIDRRFPSNVVLGDGSLYQGSSINNFSLGNSFYPLVNGRDIPAPTTSPESAMGCSPGALDPAKA…
	PACid_15420107	XP_002977794.1	Selaginella moellendorffii	Peptidases_S8_3	VTSSHHALLGDVLGSVKAARESIGFSYRHGFSGFSARLTEEQASKLSGLPNVLSVFRNEIHTVHTTNSWEFLGLYGSGEKSLFGASEATESSWLWKKSKFGKDVIIGVLDSGVWPESESFSDHGMGPTPERWKGTCETGEQFNASHCNKKLIGARFFSHGLQDGPEAYAKAHQEVLSPRDVHGHGTHTASTAGGRFVRNTNWLGYAKGTAKGGAPDSRLAIYKICWRNITNGSAGCPDSHILSAFDMGIHDGVDIFSASISGSGDYFQHALSIGSFHAMQKGIVVVASAGNDQQTVGPGSVQNVAPWVITVGASTLDRSYFGDLYLGNNKSFRGLSMTEQRLKKRWYHLAAGADVGLRTSNFSARQLCMSQSLDPKKVRGKIVACLRGPMHPAFQSFEV…
	PACid_15420589	XP_002981921.1	Selaginella moellendorffii	Peptidases_S8_3	MESSHSCSSYSLLISSLLLALFFSCNATQCSDDQEVPKVYIVYMGAADQHHSHLLSSRHAQMLASVSNRSVESAMETIVHSYTQAINGFAAEMLPSQAFMLQRLHNVPPNNPFNELHRPEDAFGNAAANSLWKKTKGENMIIGVLDSGVWPESASFSDAGLPASLPAKWRGSCASSASFQCNRKVIGARYYGKSGIAAPTPRDTTGHGSHVSSIAAGAPVAGVNELGLARGIAKGVAPQARIAVYKICWDERTCSAANVLKGWDDAIGDGVDVINFSVGNRKGSYWSDVASIGGFHATQRGIVVVAAAMNGDAGCVVQNTAPWVMTVAASTTDRRLPCNVVLGDGSVYQGSSLANFDLGNTFYPLVYGGDIPAKPTTSPARQACVAAGCSPGALDPAKA…
	PACid_15420927	XP_002976152.1	Selaginella moellendorffii	Peptidases_S8_3	MARLEIRVAAVVFLLALSRFRCDEEEISRKTYIVRMDKGAMPAIFRTHESWYESTLAAASGIHAAAPAAEFIHIYNTAMHGFAAKMSARQAAALESAPGFIHMFPDSAKKLHTTYSPQFLHLEQSNHAPSLLWKDSTYGSEAIVGIFDTGVWPQSQSFDDRKMSPVPSRWKGTCQAGPGFDPKLCNRKLIGARFFYRGYEAMSGPINDTTEFKSPRDSDGHGTHTASTAAGRDVYRADLLGFAAGTARGMAPKARIAAYKVCWQSGCFDSDILAAFDRAVSDGVDVISLSVGGGVMPYYLDSIAIGSFAAMERGIFVACSGGNEGPTDMSVTNIAPWITTVGASTMDRSFPANVKLGNGMSAHPTWSPAAIRSALMTTSTMEGKSGHVIGDEATSNSST…
	PACid_15422827	XP_002981864.1	Selaginella moellendorffii	Peptidases_S8_3	LSSSEEKATASIIYSYKHSFNGFSARLTKEHAEIISRMPNVVSVFPSKTIQLHTTRSWDFLGVAPQQNEMGFSELAGSYDVIVGVVDTGLWPESKSFDDTGLGPVPSRWKGLCNNTGITNTSELFTCTKKIVGGRAYPLSSSSSASNSRSLLGMSTGSPIVQEFNNSRDGTGHGTHTSSTATGVSVSGASLFGLAEGTARGGYSKARVAMYKACWNGGFWSENSIMAAFDDAVYDGVDVLSVSLGGRPKQYDLDGIAIAAFHAVAKGVVVSCSAGNSGPDPKSVANAAPWILTVGASSIDRKIESAILLGNNFGLRWKYSYERIFQVLCQVRGGSFPGEKRFSKLSSCSRCVAGYVDATKVKGNIVYCILDPDVGFSVAAVANATGVILSGDFYAELLF…
	PACid_15423056	XP_002985166.1	Selaginella moellendorffii	Peptidases_S8_3	MLFEQKAIHIVYLGDLDATLHCGPNVVTDSHYQLLEKILGSSEAAKASLTYSYRHGFNGFAASLRSEEAARISHKLHDGGKNAQSLYGDYESQSLRRKARYGDDIIIGMLDSGTWFATGHWTHTTSTAAGRFVENASWSGHYISDPIAIGSFHAMQRGIIAAGNEYFPGTETNAPPWIVTVAASTISRSFTSRISLGNNQSFAGLSLTSDGILFCRVWTLAFPTQALVQGPQPTFSSLIWWLLWQTIRNMVLSLITLESRSKTQHCSPPPLSTSVEATSIQTRLLTWASSTIGARLHGISVWIEAGKTKPQRNSKILGPVSRRDADLIKSRGWMTALKFSIFLLDNMIFEQKATHIVYLGDLDATLHSDPDAVTDSHYQLLENILGRYNFHSRRLQELL…
	Phypa112_240V6.1	Pp1s112_240V6.1 (Phytozome v9.0, https://phytozome.jgi.doe.gov/pz/portal.html)	Physcomitrella patens	Peptidases_S8_3	MQIIGWHSIIPTSSLLIEESVLNHLCNVQQLVFERELKEGCKQMARMDCIRKPALSKALKSVGFYASLQRRWILVVILVLEVLIPGNDAVVGNHADIDTYIVVMEDLPIVGYKGGIPGLRGTAKYFTNNWKKHHRRDHVKDLVRKYQSHLIQKHHTLLEDLFEEHSFTKLYSFTHILNGAAVRLTSHQAAVLTKHPSVVRVEKSYTVKKATIHTPDYLGLPQGIWSELGGVAGAGENVIIGIVDTGIDPKHPSFSTSGQKPYGPLKKYQGVCEVAKEFPAGSCNGKVIGAQHFAAAASQDGVFNASLHFASPLDGDGHGSHVASIAAGNWGVPVIVNNVTYGKISGMAPRARIAIYKALYPLIGGFIPDVIKACDKAVEDGVDILSLSLGPNSPPGGST…
	Phypa118_121V6.1	Pp1s118_121V6.1 (Phytozome v9.0, https://phytozome.jgi.doe.gov/pz/portal.html)	Physcomitrella patens	Peptidases_S8_3	MCSMAYTRKSSGSKSCALGSPKCSNIDMSLRRMRWVLAMILALGLTMPGYEAAGQSHADIDTYMVLLEGPPIVIYKGDIPGLRGTAKYFTNSWKKHHRRAHVKDLVSKYKTHLIQKHDALLKDLFQEKSCTKLYSFTHILNGAAVRLTSQQADVLAKHPSVVHVQKSFKVQTTTVHTPEYLGLPTGIWSKMGGALGAGEDIVIGIVDTGIDPTHPSFSTVGQKPYVPLSKYRGTCEVAKEFPAGSCNGKLIGAQHFSAAASQDGAFNASLHFASPLDGDGHGSSCSGQPSNRSGQILTLVRDLLYSSHVASTAAGNYGVPVILNNVTYGKASGMAPRARIAVYKALYRLIGGFIPDVIAACDKAVADGVDILSLSLGPNSPPGNSTSTFLNILDLALLN…
	Phypa14_319V6.1	Pp1s14_319V6.1 (Phytozome v9.0, https://phytozome.jgi.doe.gov/pz/portal.html)	Physcomitrella patens	Peptidases_S8_3	MLAAMVVAGPHAKSPAVYVVRVKGSPLSTFRGSPDLQFTSTAHPVQGTNRPDFSSEAAHAYANHLSGRHDMVLEESLKSGSFQKIYSYTTVLNAFTVKLTDHEQAKLLESHPHVVSVERDQLLQKSTTHTPQFLNLPKGAWPVLNGPENAGEGMVIGMLDTGIDPAHVSFRDKKLWSKPYGHLNKWKGGCEVVEENFPAGSCNGKVIGAKYFARGIMAADMFNETYDFASPFDGDGHGTHTSSIAAGSSGVPVVVKGYNYGTASGIAPRARIAVYKVIYRDGGFLSDVLAGLDQATHDGVDVVSISLGSTNSASGVPCLNSFDVALLFAVSTGIVVVHAAGNSGPYPSTMNSYGPWIISVGASISDRTYENHVITRNNHDYIGTGFSAGTRPPIWYHLI…
	Phypa163_59V6.1	Pp1s163_59V6.1 (Phytozome v9.0, https://phytozome.jgi.doe.gov/pz/portal.html)	Physcomitrella patens	Peptidases_S8_3	MVVLAALGLSLLITSEAKSYEPTEASPKTHVYMVVFDQMPVVTYNGKILGLRGTAKYFSERWRKTHKRAHVSDLVKKYNAYLIKEQDKILNEFFGFEGCEKVYRYTHLVNGVALSLTDDEAERLAEHPRVERVQKSYRVYPSTVHTPDYLNLHKGVWSQFGGPVGAGENMIIGIVDTGIDPTHPSFTTRGQKLYGPLRKYRGRCDVAKEFPRGSCNGKIIGARFFNAAIKKGGFNASIHFASPLDGEGHGTHTASIAAGNYGVPVIMNGANFGKASGVAPRSRIAVYKALYRHIGGFIPDVIAACDQAVADGVDILSLSLGPNSPPSGSSTTFLNVLDIALLNAVKANVLVVQAAGNEGPYPKTVTSFSPWVLSVAAGVDDRTFRNTMVLGNRQIIKGT…
	Phypa170_22V6.1	Pp1s170_22V6.1 (Phytozome v9.0, https://phytozome.jgi.doe.gov/pz/portal.html)	Physcomitrella patens	Peptidases_S8_3	MVPGTGVRGPVVEHTVDNFSSFIRVGETFRFANRMGKLPRLLALLGIWVLMAGMGEAVEGLNVEITTYIVQVSSSSRSGSMNTLEDASTTYASMIQAVSQGSTVISYEMSQERLKYVFGGHALSGFTALLTSQEADALMQRDDVMAVYRDQQYFPQTTRTPGFIGLSTSSGLWPESNYGSDTIVGVLDTGVWPESESFNDVGFGPIPARWRGTCQTGKSFTREVCNKKLIGARYFSAGYEAVAGPIADNSTEVRSPRDTEGHGTHTASTAAGSPVNGASLNGLAAGIAQGIAPKARVAVYKICWSQGCFASDILAGFEAAVADGVDVISLSVGGEVEKYEVDLIAIGAFGAAKSGIFVSCSAGNSGPGPGTVQNNAPWVMTVGASTVDREFPADVELGD…
	Phypa19_223V6.2	Pp1s19_223V6.2 (Phytozome v9.0, https://phytozome.jgi.doe.gov/pz/portal.html)	Physcomitrella patens	Peptidases_S8_3	MGKTAGALALLGFWMLVAGLGESFSMDSTDSLYIVQVDHNTLTSSVGYLEMTTSRYSQMLQSVRRKDSNDVPTAHLVHVYHNIFHGFSARLTFQEAEALKNMDGVLGVYPDTVRHLHTTHTPEFLGLSSTEGLWPESNFGDDVIVGVLDSGVWPEGESFSDKGLGPVPSRWKGSCQSGPDFNVSLCNNKIIGARYFSAGYEAATGPMNDTIESRSPRDTEGHGTHTASTAAGSPVEKASLNELAEGTARGMASKARIAVYKICWERGCYDSDIAAAFDQAVADGVDVISLSVGGGVVPYYQDSIAIGAFGAMKKGIFVSCSAGNSGPGRMTVSNIAPWVVTVAASTLDRKFPAGVELGNNQTISGVSLYRGSASDEEFTGLVYGGDVASTNVTYGSQCL…
	Phypa218_115V6.1	Pp1s218_115V6.1 (Phytozome v9.0, https://phytozome.jgi.doe.gov/pz/portal.html)	Physcomitrella patens	Peptidases_S8_3	MRAAEVSRDFEGRRNHKQERASSCLIQGEVKMVVAWSAAIPGFKLILLVSLISNLLANVNSATQPYVVYMRPSESGLLDIESIAASHNELLASAMNSDADAATSAMLYTYKHIFNGFSATMTADGAAALAASPQVVSVIPSRLRQLHTTRSWEFLGLELESGKIPKDSLWKKAKLGKSIVVGIFDSGIWPESASFSDEGVGPIPDKWKGECVRGEDFGPENCNRKLIGAKYYLKGYEAHIGSINATDYRSPRDIDGHGTHTASTSAGNFVEGANTFNQAWGTAKGGAPHAHIAAYKVCWQGGGCDDSDILAAMDDAIADGVDVFSASLGSDPPLYPYYSDAIAVATFHAQYKGIITVCSAGNAGPTAGSVTNVAPWIVTVGANSIDRKFPSHVVTGNNE…
	Phypa28_90V6.1	Pp1s28_90V6.1 (Phytozome v9.0, https://phytozome.jgi.doe.gov/pz/portal.html)	Physcomitrella patens	Peptidases_S8_3	MGSYRSFVMTALIALSIFWAVLAEGVEITSPVMSARPKSYIVSMVRDAKPDIFVNSHGWFSSVLRTAKVQALGGLSVNTLSELDASQGPLHLYSTVFHGFSATLTEEQARVMESMPGVNGVFPDTKKQLHTTHTPEFLGLNGSIGLWPSSKFGEDVIVAVLDTGIWPEAFSFADHSVGPVPRRWKGACEIGTGFNSTVCNRKLIGARSFSKGYEAMTGPINETMEPRSPRDTDGHGTHTASTAAGHYVYKASLLGYAEGTARGMAPRARIAAYKVCWTQGCFDSDILAAFDQAVADGVDVISLSVGGGVVPYYLDSIAIGAFGAMKKGIFVACSAGNSGPDPITVANVAPWITTVGASTLDRDFPANVVLDNGDTIKGVSLYSGKGLGTTPYPLIYAQD…
	Phypa48_63V6.1	Pp1s48_63V6.1 (Phytozome v9.0, https://phytozome.jgi.doe.gov/pz/portal.html)	Physcomitrella patens	Peptidases_S8_3	MARMRGGGDLADCNSRGLLYYVVVLCFITANAQGPGGKKTWIISMKDDAKQIMGISDLSVQDQHVSILDTVLGFGSDYLKVHDFDACFDGMAVVLSDEQAAALKSNPLIRSMELDEIMYVSTTHSPDYMLLPIAGGAWNKSGGIHNAGEDIVIGVVDTGIYPDHPSFAADDGVKPYGPLPTFLAKCGTDSRVPGGFCNGKIVGAQHFFDGALASGTMNNSDPDALSPLDANGHGTHCAGTAAGNYGVPVLVHGVDYGTASGTAPRARISVYKALNAEGTGRSSDIIAAIDQAVKDGVHILSLSLGGSTPSGNVTYTNGLSMACLGAVKAGVYVVHAGGNTGPEPSTVVSYSPWLTTVGATTMDRSYPAYLYTSDGQSYSGLGLTLGTPGTTNYALVRAA…
	Phypa7_237V6.1	Pp1s7_237V6.1 (Phytozome v9.0, https://phytozome.jgi.doe.gov/pz/portal.html)	Physcomitrella patens	Peptidases_S8_3	MTKMKFAGGHGDCDIRRLLYWSLLAWCLAVTNAEVYIVVFKEAAQQQLMTASGASGYSMSVQHDLMLNNALGVANSAFKKLHDYTLFSGVAVDLTEAQATLLESSDVVHHVEKDKLMYISTTHTPEYMGLPAGAWAQTGGVGNAGEGIVIGVVDTGIYPDHPSFANDSVNLYAPHPTFKGTCGTDARVPAGFCNGKIIGARQFFEAAMVGANASDLDMLSPLDGHGHGTHCAGTAAGNYGVPVIVHGQDFGNASGIAPRARIAVYKALNKKGQGRTADIIAAINQAVEDGVHVLSLSLGPSSAPVGSVTFIDSFALACLGATRAGVHCVHAAGNTGSGPSTITSWSPWLTSVGATTTDRIYPSYLFTGDGRNYSGQGLSPQTPGLDFYPLIRASDAVAT…
	Phypa7_309V6.1	Pp1s7_309V6.1 (Phytozome v9.0, https://phytozome.jgi.doe.gov/pz/portal.html)	Physcomitrella patens	Peptidases_S8_3	MQTVWTVLVVALWLPSLITSEAKSYEATEAGPKKDVYMVVFDQMPIVTYNGKILGLRGTSKYFSERWRKAHKRAHISDLVKKYNAYLVKHQDQILTEFFGYEDCEKVYRYTHLVNGVALFLTADEAERLAKHPRVVRVQKSYKVFKSTVHTPEYLGLPKGVWSQCGGPTGAGEGMIIGIVDTGIDPTHPSFTARGQKPYGPLRKFRGRCDVGPGFPRGSCNGKIIGARFFNAAAKKGGFNASLHFASPLDGDGHGTHTASTAAGNHGVPVIVNGANYGSASGVAPRARLAVYKALFRFIGGFIPDVIAACDQAVADGVDILSLSLGPNSPPGGSSSTFLNVLDIALLNAVKANVLVVQAAGNGGPYAKTVTSFSPWVLSVAAGVDDRTFRNTITLGNRQ…
	Phypa70_249V6.2	Pp1s70_249V6.2 (Phytozome v9.0, https://phytozome.jgi.doe.gov/pz/portal.html)	Physcomitrella patens	Peptidases_S8_3	MIHLCTRDSRPLEHVNTQYRKTAMAAHNGSQLKRLILWTLGLLALKNMSAVHSISTSEKQGIICCGAHVQLYIVYMGSNKIPHALGITAETHSDLLSSVLGSAATGKTALVHSYIHGLNGFSAMLSASEAAQLSEMPGVVSTFPSVSCSLQTTRTWDYMGVNLDGESWTSTNFGKDVIVATIDTGVWPEHESFDDEGMDPIPEKWKGECETGQSFPEFYCNRKLIGARYFSEGYEAIWGQINTSDPTVSLSPRDTEGHGTHTITTLGGSRTTNVSFQGTGLAVGTARGGASNARVAAYKVCWPGSCQTADILAAFDMAIHDGVDVISISLGASAIDYFYDSIAIGAFHATDKGILVVAAGGNSGPSKATVSNGAPWILTAAASSIDREFLSDIHLGNNV…
	Phypa78_186V6.1	Pp1s78_186V6.1 (Phytozome v9.0, https://phytozome.jgi.doe.gov/pz/portal.html)	Physcomitrella patens	Peptidases_S8_3	MGKMPGVKGLYPDLPVQLATTRSTEFLGLASASGRLWADGKSGEDVIIGVIDSGIWPERLSFDDLSLGPIPARWNGVCEVGTNFTVSNCNRKIIGARFIFAGREADKGRPIEDGVEDYKSPRDMIGHGTHCASTAAGMRVARAVSPTGLAGGTAAGTAPKARIAVYKALWGPEGRGSLADLVKAIDWAVTDGVDVISYSVGGVTGEYFTQYYPMNVAMYNAVKQGIFFSVAAGNDGSAPGTVSHVAPWVTTVAATTQDRDIDTNVELGDGTVLKGRSDYDGTALAGQVPLVLGGDIAVSALYVDNATFCGRDAIDASKALGKIVLCFKDDVERNQEIPAGAVGLILAMTVGENLSVSHLNIPYTNVGNKAGKTMVSYIGSTAAPTATIHGAKTVLGVKP…
	Sacu_v1.1_s0002.g000828	Sacu_v1.1_s0002.g000828 (https://www.fernbase.org/)	Salvinia cucullata	Peptidases_S8_3	MTTIDEARSYFAQVEAEHDVFLSSSLEAGSYRKLYSYSHVLNGFAVQMPAHKLELCHYIIALGMVRNLMAARPIRSISSCNRGVKYSPFALHIFSPALHFSGYGFSISLSASLLRFELVIYPSETNNVPWDDDEKAGMLENLPNVRKVEKDWRVEKLTTHTPEFLGLPNAVWPMEGGPGGAGEGIVIGIIDTGIDPSHPSFSASAHYPPLSTFAGKCEQKQFCNGKIVSAQHFAAAARAAGAFNSSNDGASPLDDDGHGSHTASIAAGNHGVLVNFNGFYFGDASGMAPRARVSVYKALYRKFGGFVADVVAAIDQATKDGVDILSLSVGPNNPPSAVPLTFLNAFDLALLSAVKAGVVVVQAAGNGGPYARTMASFSPWIISVAAGLDDRSYINFVYL…
	Sacu_v1.1_s0032.g010887	Sacu_v1.1_s0032.g010887 (https://www.fernbase.org/)	Salvinia cucullata	Peptidases_S8_3	MPISAFLLLLLLPIAASSAPSRRPLPNNPLSTYIVLTSRIRMPRPYASPEHWYAAALSAVTGLPLRQSRLRHGPLYTYDRAVHGFAARLTPLQARRLLSSDTSAFLRAFPDDEPLQLHTTHTPEFLHLPVFGGNDSSSSRDVIVGVIDTGIWPERPSFNDSGIASPPPQRWKGGCDAGDRFEATVCNNKLIGARVFYKGYEAAYGPINTTEEYKSARDSEGHGTHTASTAAGSFVAGASLFDAYAPGDARGMAPSARLAVYKVCWEPGCFNADILAAFDAAVSDGVDIISLSVGGSVVPFYQDSIALGSFGAVREGILVSCSAGNSGPYAGSVTNIPPWIVTVAASTVDRSFPAPVTLGDGSVYVGASAYSGLSYWDQNEQIPLVYAGDAAAGNSSTTA…
	Sacu_v1.1_s0066.g016128	Sacu_v1.1_s0066.g016128 (https://www.fernbase.org/)	Salvinia cucullata	Peptidases_S8_3	MEEVVSVFPSKELQPQTTRSWAFLGLVNPINDTNTNSYSSKLWDLAKQGPDVIIGVVDSGIWPESRSFIDDGMEELSPDIWRGECEEGIQFDKSKCNNLHTNLTHLYIVGKCRKIIGARTFWKGFETRYGSLTTPNVMSARDTSGHGTHVAAIAAGRTVANVSGYGGQIGQGTATGGFPLSRLAIYKVCWWSTDNLTAAVSSKCDEADVAQAIEAAVKDGVHVINLSLGRIFQGNEILMQATGIAAFHAMQAGVLVSAAVGNSGPAPSTAANTFPWMITTASTTSDRTFVCTPYILFISTYVYTCIHVQQCHTYRNGSIEKGDSRTPFDNIQSKTYPLVRGQSVLLPRLPEAERKMATKSECGVESTLDPSKVKDTIVFCRASLSVGAFNQSLLNEPNQ…
	Sacu_v1.1_s0068.g016422	Sacu_v1.1_s0068.g016422 (https://www.fernbase.org/)	Salvinia cucullata	Peptidases_S8_3	MDAINNTGLPEVLSVFENKANRLHTTRSWEFLGLQNASGSVIPTSLWSKARFGEDIIVGVFDTGVWPESESFNDRGLGAIPERWNGTCEHGANFTAANCNRKLIGARYFVKGAEAATKKPINFTADFRSPRDAEGHGSHTSSTAAGRRVAGANEFGFARGIASGGAPSARIAIYKVCWMDAGCFDADILAAFDAGIADGVDVFSLSLGSAPPLSPFYADAVALGSFHAVAAKRSVVCSAGNEGPTPASVSNVAPWIFTVAASSIDRDFPAPVRLQAHVRHRGDAASSSPLFLLHGYSLSNYKMEKKSYPLVLGEDVKLTTANASAGRLCFPESLDPKKVKGKIVACERGVNPRVQKGAVVKKAGGAGFILFNKPSDGNEILSDPHVLPASHLSSTQAHT…
	Sacu_v1.1_s0096.g019375	Sacu_v1.1_s0096.g019375 (https://www.fernbase.org/)	Salvinia cucullata	Peptidases_S8_3	MSSTPPPFCRLLLLFLLVAVASSSTATADRGTYIVFTSPSHMPPEFRRPQDWYASAIASVAADDSSSFFSSPPPSSLNVGSSRITHRYHSAFHGFAASLTSAEARSLELAPGFLAVIPDRLYSTLTTYTPRYMGLVKGSNASGGGNLWSRVAYGDGVIVGVLDTGVWPESRSFSDEGLGPVPEHWRGGCVDAPGFNSSLCCNRKLIGAKFYRSNASGDGEGGSASGNYNGTVVTTTEEKSSPRDTEGHGTHTASTIVGSFVKGASFMGYAAGTASGIAPRARLAAYKVCWESLGGCRSSDILSAMDDSIRDGVDVLSISLGDSEPVPFFRDPVAIAAFFATCYHRILVVCSAGNSGPSPASVINGAPWILTVAASAVDRDYPASIELHNKNSNGTNYNT…
	Sacu_v1.1_s0119.g021298	Sacu_v1.1_s0119.g021298 (https://www.fernbase.org/)	Salvinia cucullata	Peptidases_S8_3	MKESMTLCNDLNEICGRMLQAEMMKGMAEVKGVERGDWKLEKRTTHTPEFLGLTSRVWPREGGPSGAGEGMVIGIIDTGIDPSHPSFSVDGGGVVPYPPLSDSSFHGRCEASSSSSYPSFCNGKIIAAQHFAAAAIASGAFNSSQDFASPLDASIAAGNHGVFVNYNGFYFGDASGMAPRARISVYKALYRQFGGFVSDVVAAIDQATKDGVHVLSLSVGPSSPPSNIRLTYLNAFDVALLSATKSGVFVVQAAGNGGPYPRTMSSFSPWIMSVAAGLDDRSYANQLYLGNGEIISGIGLAPATPGGDEMYYELVLAEDACAQDEEGDMAMSYKAATCQHPEVFNKSLVQGKILMCTYSFSFVYGAASVSRVSETAESLGAVGFVLFAKTDLPGNKFNP…
	Sacu_v1.1_s0120.g021409	Sacu_v1.1_s0120.g021409 (https://www.fernbase.org/)	Salvinia cucullata	Peptidases_S8_3	MPAPLPAALLAFLYLLLILPSSASLSPSTYIVHVSPSAKPSHFSTPSDWYSAAIASTKNVNLPPSPPLYVYRTVLHGFAARLSAVEARAMAAMDGVTAVMEDSALCDLHTTRTPEFLGLSSTSGAWPESGYGEDVIIGVMDSGIWPEKRSFSDDGMGPIPATWKGECEATDGGRNGSSVVCNRKLIGARAFYKGYEAAVGPMNETLEYKSARDSQGHGTHTASTAAGRRVGNASLLGSAGGDAVGIAPSARIAVYKVCWKGGCFNSDLLAAFDHAILDGVHIISLSIGGGVLPYFLDPIALGGFAAMEHGILVSTSAGNAGPSLQSVTNVAPWLLTVAASTLDRDFPAAVKLPHRRSLLRGVSLYDGKGLGRKQFPLIYAGDAGLPDSNGSTSLCMQGM…
	Sacu_v1.1_s0140.g022704	Sacu_v1.1_s0140.g022704 (https://www.fernbase.org/)	Salvinia cucullata	Peptidases_S8_3	MANNRRSVAAPLAMLATLAVLCGLCCNAETMAAYLVRVTELAPISNNRTGRSSWHKSLVAAACSSFSSTTNVADNDYEDRILYSYKHAFPGFAALLTEAEAAALGALDAVSALSRDAPVAQIHTTRTPTFLGLTDSVADGPLWAAAARGQDIIIGVIDTGAWPDHPSFSDAGLLPISAWNGSCDPSFPCNNKIIGARFFSAGYVAGSGHLVNQSIEFNSPLDSQGHGTHTASTAGGSTSPSASFFGLANGTASGIAPLSRLSIYKACWDNGQSCYDSDVLAAFDAAISDGVDVISVSLGGGGPDAINFTQDSIAIGSFAAVARGIIVSCSAGNSGPTLASVQNGAPWILTVAASTVDREFYAPVTLGNGRVYDGASLYVEAVAAPPQVGQLATLIRAQD…
	Sacu_v1.1_s0169.g024299	Sacu_v1.1_s0169.g024299 (https://www.fernbase.org/)	Salvinia cucullata	Peptidases_S8_3	MRMKMWPHGIAAVPFQFMIVLLLLLICIDLKNYASAAENRDEGSSYIVYLGHHGNRDKDLIVNQHLELLSLVKGRIGIERASEYILYHYKHSFSGFAATLTADEVDQLSRMEEVVSVFPSAGFGLHTTRSWEFLGLANPITDMNNKTYSSEIWDLAKQGQDVIIGVVDTAFVDRTSISRTYYFLPRNVLESILATDKVRGGVEWGIWPESESFRDDGMEAVPAADSWKGECEVGQRFDKSNCNRKIIGVRSFLTGFEKRRGPVQMNFRNPRSARDTVGHGTHVAAIAAGRIVQNVTGYGGEIAEGTATGGFPFARLAIYKACWWWYVQEPFTECVSEDILAAMDSAVGDGVHVMSVSLGGKLDREAAQLHKDPIVIAGLHALQAGILVTTSAGNDGPAP…
	Sacu_v1.1_s0183.g024919	Sacu_v1.1_s0183.g024919 (https://www.fernbase.org/)	Salvinia cucullata	Peptidases_S8_3	MAAFTFFLIFLSFSFFTFTSSSSSNDSRDVYIVYMGSRDHDDTDLLSSHNHAILASVHDGSDDAAKESMIYNYVHGFRGFSAKMKVEQAAALAERADVAKVFKSGMRQLHTTRTWEFLGLPQNSEMGGIPHSAPHHQFILGVFDTGIWPESRSFRDDGMPPIPARWKGGCVAGENFTVEMCNRKVIGAKYFLKGMQEQLGPLLSFKNGGSDILSARDTVGHGSHTASTAAGRLVTNVSFQGLANGTARGGAPRARIAAYKVCWSPGCFDADILAAFDEAIKDGVDVLSLSLGPDAPQNDYFMDAISIGSFHAYRSGITVVGSVGNNGPSSAGATNVAPWLLTVGSTSIDRDFSASVVLGNKISLKGESLYVKKMFRRAELIDAENANLPLSNARQASYC…
	Spisp365S13911	Spisp365S13911	"Spirotaenia sp."	Peptidases_S8_3	MARGLKEPAIRSRRMQSPQLEPRVAELRSSHAKLLARCGPPGQDRPRKLYSYSHAINGFAAVLSAGQAAVLAGMPEVAVVAEDRMLQMQTTRSWSFLGLDSRSPPLGLWNRTDGRDVVVGILDTGKESLHRCRSVWPEHPSFWNQSLGAVPVHFKGNCKETGATFASRLCNQKLVGAQYFYEGFVMNSGVDLIGSGETLSPRDVAGHGTHVASTALGAACPGANIGGNVFGTSKGMAFGARLSMYKVCWAPDPSTTTDGNCASSDIFMGLDQAIRDGVDVISMSLSGGNEAFLGDFIAEGALNAVLSGIPVVAAAGNAGPDPRTVANVAPWLITVGASTIDRTFQNAVVLGNGVSVLGVSLTGGTLPAKQFYPLVQSSSIAIKGATIADANLCLNGTLD…
	Zm00001d002699	XP_008669035.1	Zea mays	Peptidases_S8_3	MESFKLSLLPILFLAVAAAVSGDELRTFIVHVQPHKSHVFGTTDDRTAWYKTFLPEDERLVHSYHHVASGFAARLTEQELDALSAMPGFVTAVPNQVYKLLTTHTPKFLGLELPQSGRNYTSGFGEGVIIGVLDSGVYPFHPSFSGDGMPPPPAKWKGRCDFNASACNNKLIGARSFESDPSPLDKDGHGTHTSSTAAGAVVPGAQVLGQGAGTASGMAPRAHVAMYKVCGEECTSADILAGIDAAVGDGCDVISMSLGGPTLPFYRDSIAIGTFGAVEKGVFVSLAAGNAGPEDSTLSNDAPWMLTVAAGTMDRLISAQVRLGNGSTFDGESVFQPNISTTVTYPLVYAGASSTPDANFCGNGSLDGFDVKDKIVLCDRGNRVDRLDKGAEVKRAGGF…
	Zm00001d002783	ONM15340.1	Zea mays	Peptidases_S8_3	MAFLKPSLVFCSILTFLSLNWGPSHVFAKVYMVVMEDDPVISYKVNRKHVMRGDEAQKYKRVATTKHDSFLDSFLPVGSYKKLYSYTHLINGFALHAESEKTVRILSGAKGVRLIQEDIKMAKMTTHTPSYIGATGVWPLLGGAENSGNGVVIGMIDTGIDPKNPSFATSNTSSQAEPPPASFKGICRTGNRFPPDSCGGKIVGARWFARAAQATGEFNATIHYESPYDPDGHGSHTASIAAGNFHTPLISRGYNFGYASGMAPGARLAIYKAAYPFGGYMSDVIAAVDQAVEDGVNVISLSMAPSSVSSGPASFLNLLEAQLLLATKAGVSVVQAVGNAGPDANTVVSFSPWILSVAASMTDRTYRKSIVIGNGKVFSCGVLSVPVLPAPTPGETMYP…
	Zm00001d003668	XP_008669405.1	Zea mays	Peptidases_S8_3	MFPAAPFGAISLLLLACAAAAAAADGERRPYIVRMDAEKMPAPFVEHEGWYRSVLSSLPSGAAPPVHLYTYTHVMHGFSAVLNSRQLEELKGVDGHVAAFPETYGRLHTTHTPAFLGLVSGGSGVWPASKYGDGVIIGIVDTGVWPESESFSDAGMGPVPAGWKGACEAGQAFRASACNRKLIGARSFSKGLKQRGITVSPDDYDSPRDYYGHGSHTSSTAAGAAVGGASYFGYANGTATGIAPKARVAMYKAVFSGDTLESASTDVLAAMDQAIADGVHVMSLSLGFPETSYDTNVIAIGAFAAMRKGIFVACSAGNDGSDGYTIMNGAPWITTVGAASIDRDFTATVTLGSGAAVQGKSVYPLSTPTVSASLYYGHGNRSKQRCEYSSLRSKDVRGK…
	Zm00001d003980	XP_008671366.1	Zea mays	Peptidases_S8_3	MESLYFKLSLRLRVLIPCVLLVTSIVAEELTRTAGDDELRTFIVYVQPPEKHVFATPDDRTSWYRSFLPDDGRLLHAYHHVANGFAARLTQRELDEVSVMPGFLAAQPNVAYELLTTHTPRFLGLDVAPQEGASATNHSATGFGDGVIICVIDTGVFPYHPSYSGDGMPPPPAKWKGRCDFNGSACNNKLIGARSFQSDASPLDKDGHGTHTSSTAAGAVVHGAQVLGQGRGTASGIAPRAHVAMYNSCGDECTSAEMLAGVDAAVGDGCDVLSISLGDTSPNTPFYQDSLAIGTYGAVEQGVFVSISAGNSGPNASTLFNDAPWMLTVAASTMDRLIGARLRLGSGLSFDGESVYQPEISAAVFYPLVYAGDSSTADAQFCGNGSLDGFDVRGKIVLC…
	Zm00001d006205	NP_001169390.1	Zea mays	Peptidases_S8_3	MAALLGLFFLLLLQLGPSSCSNVYIAYMGERSPELRPALVRDAHHGMLAALLGSEQAARDAILYSYRHGFSGFAATLTDSQAARLADSPGVVRVVRNRVLDLHTTRSWDFMRVMSPSHSAGILSNSRLGEDSIIGVLDTGIWPESASFRDDGIGEVPRRWKGRCVAGDRFNASNCNRKIIGAKWYIRGYEAEYGKMNTTDIYEFMSARDAVGHGTHTASTAAGAPVADASFRGLASGVARGGAPRARLAVYKVCWATGDCTSADILAAFDDAIHDGVDVLSVSLGQAPPLPAYVDDVLSIGSFHAVARGIAVVCSAGNSGPYSETVINSAPWIVTVAAGTIDRTFLAKIALGNNSTYAGQTLYSGAHPGRSMSLVYAEDIASNDADDTDARSCTAGSLN…
	Zm00001d006669	NP_001159284.1	Zea mays	Peptidases_S8_3	MATTITRLLHHLALLLLVVQFADAVFVPKTKNYAVLKPQSWGTTYIVHANFLAKPPHFGSLKEWYRSMVTTHASSTRAASSSSILYTYDTVMHGFAVQLTGDEARLMSSAPGVIGVYEDRVLYPQTTRSPGFMGLEPGNGAWKQTDFGDGVIIGFIDGGIWPESASFNDSGLGPVRSGWRGKCVDAHGFDANLCNNKLVGAKAFSAAADAVAGRKSRGVPSPRDKDGHGTHVASTAAGAEVRNASLYAFSQGTARGMAPKARIAMYKACSENGCMHADIVAAVDAAVKDGVDIISISLGRSFPIAFHDDVLAVALFGAERKGVFVVVAGGNAGPQAARVVNSAPWMTTVGAATVDRLFPAHLTLGNGVVLAGQSLYTMHAKGTPMIPLVSTDGINSWTP…
	Zm00001d007319	ONM26553.1	Zea mays	Peptidases_S8_3	MGWRPHVVSASSSALVLQFLVLLLPLPLPLLSADASSSQTTTTIYVVYMGEKKHDDPSVVMASHHAALTSVLGSKDEALRSIVYSYKHGFSGFAAKLTQPQAEELTKYPGVVSVKPNAYHHVHTTRSWDFLGMSYGESPSLSSSSRLLRKAKYGEDVIVGVIDSGIWPESPSFDDSGYGPVPKRWKGVCQTGQAFNASNCNRKVIGARWYGADVSEEDLKAEYRSARDANGHGTHTASTIAGSPVRGASHAGGGLAAGIARGGAPRARLAIYKVCHDVGGGTSCGDASILAALDAAIGDGVDVLSLSLGGGSDEVYRTLHVVAAGITVVFSAGNDGPVPQSVTNALPWLVTGQSLYYRNRSAAASTSNDDFAWRHLMAFTGCDDAEKLRSENITGKIMV…
	Zm00001d007517	ONM27023.1	Zea mays	Peptidases_S8_3	MGWRPHVVSVSSSALLVLLQLLVLLMLPADASSSSQTTTTIYVVYMGEKKHDDPSLVVASHHATLASVLGSKDEALSSIVYSYKHGFSGFAAKLTQPQAEELKKYPGVVSVKPNTYHHVHTTRSWDFLGMSYGQQQSSSWSSSSRLLRKAKYGEDVIVGVIDSGIWPESRSFDDSGYGYGPVPKRWKGVCQTGQAFNASNCNRKVIGARWYAADVSEEDLKNEYRSPRDANGHGTHTASTIAGSPVRNASHHGGGLAAGIARGGAPRARLAIYKACHAVGGSASCGDASILAALDAAIGDGVDLVSLSLGGLGEIYQSLHAVAAGITVVLAAGNDGPVEQSLSRASRAAIAGGAKGIIFEQYSTNSLDTQVVCQGHLPCVVVDRESIFTIQSSDSNVAK…
	Zm00001d010179	NP_001145972.2	Zea mays	Peptidases_S8_3	MAWPWLAFACLVALATPRASADQTSPAAEAEAYIVHMDKSAMPRAFSSHERWYESALAAAAPGADAYYVYDHAMHGFAARLRADELDALRRSRGFLTCYPDDPKVVRRDTTHTPEFLGVSAAGAGGGGGLWEAAGYGDGVIVGVVDTGVWPESASFRDDDGLGPVPSRWKGLCESGTAFDGARACNRKLIGARKFNRGLIANENVTIAVNSPRDTEGHGTHTSSTAAGAPVPAASFFGYAPGAARGMAPRARVAMYKALWDEGAYPSDILAAIDQAIADGVDVISLSLGFDRRPLYKDPIAVGAFAAMQRGVFVSTSAGNEGPDLGFLHNGTPWTLTVASGTVDRDFSGVVTLGDGTTVIGGSLYPGSPVDLAATTLVFLDACDDSTLLSKNRDKVVLC…
	Zm00001d012268	AQK99241.1	Zea mays	Peptidases_S8_3	MAQAAWHPRPSLRLLLLLINACAVLNSPVAARAERTGYIVHMDKSAMPRHHSDHRDWYAATVASVTDASAGVRTKPQLLYTYDEALHGFAATLSASELRALRGQPGFVSVYPDRRATTLHDTTHSMEFLNLNSASGLWPASKFGEGVIIGMIDTGLWPESASFNDAGMPPVPSRWRGTCEPGVQFTPSMCNRKLVGARYFNRGLVAANPGVKISMNSTRDTEGHGTHTSSTAGGSPVRCASYFGYGRGTARGVAPRAHVAMYKVIWPEGRYASDVLAGMDAAIADGVDVISISSGFDGVPLYEDPVAIAAFAAMERGILVSASAGNEGPRLGRLHNGIPWLLTVAAGTVDRQMFVGTLYYDDAMRGTIRGITTYPENAWVVDTRLVYDDVLSACDSTAA…
	Zm00001d012655	XP_008657192.1	Zea mays	Peptidases_S8_3	MRVTRRDEHRAAAAAFLYAVTVLGVLAGSAGVRAFDDGTAVYIVTMKQAPVFHRRLNLEKFGSSRVANAAGRGGGGGGGGGGGGGGGGAGDTPTTSVLRKPRQGSPKPMNYGSYIVHLQNSLLKRTLRGERYIKLYSYRYLINGFAVVITPLQADKLSRRKEVANVMLDYSVRTATTHTPEFLGLPQGAWVQEGGPQFAGQGVVIGLIDTGIDPTHPSFADDLSTDSYPVPAHYSGICEVTNDFPSGSCNRKLVGARHFAASAITRGVFNASQDLASPSDSDGHGTHTASIAAGNHGIPVAVSGHQFGNASGMAPRAHIAVYKALYKSFGGFAADVVAAIDQAAEDNVDIISLSITPNRRPPGLATFFNPIDMALLSAVKAGIFVVQAAGNTGPSPKSM…
	Zm00001d014665	NP_001340473.1	Zea mays	Peptidases_S8_3	MWRIKLACLLLIFVQVQRVVLGTHDVYIVVMEGDPVVSYRGGVDGFPATAVDLDEEMDVTSEAVTSYALHLRGHHDKLLDSHLVEGTYEKLYSYHHLINGFAVHMSSLQAEFLRKAPGVKHVERDMKVQKLTTHTPQFLGLPTGVWPTGGGLDRAGEDVVIGFVDSGIYPQHPSFAAHKTDRYGPVPRYKGKCEKDLVTQRSFCNGKIVGAQHFAKAAMAAGAFNPDVEFASPLDGDGHGSHTAAIAAGNNGIPVRMHGHEFGKASGMAPRARVAVYKVLYRLFGGYVADVVAAIDQAVQDGVDILNLSVGPNSPPTATRTTFLNPFDAALLSAVKAGVFVAQAAGNGGPFPKTLVSFSPWITTVAAGVDDRRYKNHLTLGNGKLISGLGVSPATHGNM…
	Zm00001d015798	XP_008645398.1	Zea mays	Peptidases_S8_3	MVLPPSSNAPPPNPMAAATGRTMKTMALVVVLAALLCSISVAAAASGGLSSYVVYLGQHAHGAALGTHGAEELQALERDAAEAHCDLLAGVLGGDKQKAREAIFYSYTKHINGFAANLDAATAAEIAGKPGVISVFPNQGRKLHTTRSWQFVGLAGPGGVPHGGAWRKAKFGADTIIGNFDTGVWPESESFRDDGLGPVPSHWKGACDKGQDDKFHCNRKLIGARYFNKGYAAAAGALNASMNTPRDMDGHGTHTLSTAGGSPVPGASVFGFGNGTASGGSPRARVAAYRVCFPPVNGSECFDADILAAFDAAIHDGVHVLSLSLGGDPSDYLDDGIAIGSFHAVRRGISVVCSAGNSGPALGTASNLAPWLLTTGASTMDREFPSYIVFDHTKAKACN…
	Zm00001d017524	AQK73365.1	Zea mays	Peptidases_S8_3	MRLAALLSLCAAVFSFALLLVSTAVAHNDLGVHKNYLIIVRTPYEYDRSMFKDVSNWHASLLASVCDMAEEELNEDPAAMARLIYSYRHVVNGFSARLTVEEVREMADKDWFVKAMPEKTYRLMTTHTPQMLGLSGRGFHGGLWDKSNMGEGIIIGVLDDGISPGHPSFDATGVPPPPAKWKGRCDFNSSVCNNKLIGARSFYESAKWKWQGIDDPVLPVSMGSHGTHTSSTAAGAFVPGANVMGNGIGTAAGMAPRAHIALYQVCFEDKGCDRDDILAALDDAVDEGVDVLSLSLGDDEAGDFAYDPIALGGYTAIMKGIFVSAAGGNMGPDYATIANEAPWLLTVAAATTDRRFVASVRLGNGVELDGESLFQPQGFLSVPRLLVRDLSDGTCSDEK…
	Zm00001d018281	NP_001145849.2	Zea mays	Peptidases_S8_3	MAGLAGVVCLCLLLAASSVTAAAAAAAEEESLSSYIVHVAAEHAPRSTRPRLLSRSYTSFLHDSLPAHLLRPAPLVFYGYAHAATGFAARLTERQAAHLASQHSVLAVVPDETLQPHTTLTPSFLGLSPSSGLLPRSNGAADVVIGVIDSGIYPMDRPSFAADASLPPPPSKFRGTCVSTPSFNGSAYCNNKLVGARFFYQGMQQRMGVAAFSEAGESLSPLDTQGHGSHTASTAAGSAGVDASFFNYAKGKAIGVAPGARIAAYKACWKHGCSDSDILMAFEAAITDRVDVISVSLGASKPKPRKFYKDGIAVGSFRAVRNGITVSVSSGNFGPGEFTTVNVAPWFLTVGASTINRRFPASVVLGNGETSTGTSIYAGAPLGKAKIPLVYGKDVGSQV…
	Zm00001d018282	NP_001146035.2	Zea mays	Peptidases_S8_3	MERISGPRLAVLLALAVFTAVAAAATDEVRAQSTYIIHLAPGHPALSAARVNGGDEAALRRLLPRRLRAPRPRVLYSYQHAATGIAARLTPQQAAHAAAGEGVLAVYPDQARQLHTTHTPAFLRLTEAAGLLPAATGGASSSAVVGVLDTGLYPIGRSSFAAADGLGPAPASFSGGCVSAGSFNASAYCNSKLIGAKFFYQGYEAALGHPIDETKESKSPLDTEGHGTHTASTAAGSPVAGAGFFDYAEGQAVGMDPGARIAAYKICWTSGCYDSDILAAMDEAVADGVDVISLSVGANGYAPSFFTDSIAIGAFHAVSKGIVVSCSAGNSGPGEYTAVNIAPWILTVGASTIDREFPADVVLGDGRVFGGVSLYAGDPLDSTQLPLVFAGDCGSPLCL…
	Zm00001d019065	ONM52081.1	Zea mays	Peptidases_S8_3	MGTALKALTLRVVLAACFFLGSLIHASEVIGDGDEKQQVYIVYMGHQHEPSSEELAAGGFSAAKAAHHRLLNQVLGHGSDATDRMIYSYTRSINGFAARLTDDEKDKLSSREGVVSVFPSRTYRLQTTRSWDFLGFPETARRSLPTEAEVIVGMIDTGVWPDSPSFSDEGFGPPPSRWKGACHNFTCNNKIIGARAYRQGHTGLSPVDTDGHGSHTASTVAGRVVEGVGLAGLAAGSARGAVPGARLAVYKACWDDWCRSEDMLAAFDDAAADGVDLISFSIGSTLPFPYFEDAAAIGAFHAMRRGVLTSAAAGNSALDGGRVDNVAPWILSVAASSTDRRLVGKLVLGNGKTIAGASVNIFPKLKKAPLVLPMNINGSCEPESLAGQSYKGKILLCAS…
	Zm00001d019450	XP_008652277.1	Zea mays	Peptidases_S8_3	MEVATHMARSSTVYWSLLAVFSWLAAAGAGLGDGGRSPPQVYVVYMGAVPPRTSPSLLLESHLRLVSTVLKRGRRADSLVVHQYKHGFSGFAARLSKDEAAALRRKPGVVSVFADPVYQLHTTRSWDFLQQTTTAVKIDDAAGAGPARRSGNKKGKAAAPANDPSSSSPAADTIIGLLDSGIWPESPSFNDAGFGRPPSRWKGVCMAGDDFNSSNCNNKLIGARYYDLSSVRGPAPSGGGSPRDDVGHGTHTSSTAAGSAVTGASYYGLAPGTAKGGSAASRVAMYRVCSQAGCAGSAILAGFDDAIADGVDVISVSLGASPYFRPDFSADPIAIGSFHAVAKGVTVVCSAGNSGPGAATVVNAAPWILTVAATTIDRDFESDVLLGGNNSAVKGVAIN…
	Zm00001d020017	XP_008652529.1	Zea mays	Peptidases_S8_3	MGSSKLSLLCLVPFLLLAGGDTLTTFIVHVQRPEPEENQTTGDREVWYRLFLPEDGRLVHAYHHVASGFAARLTQEEVDALSAMPGFVAAVPDEMYELHTTHTPLFLGLDARQGDSPSHGSERGAGVIVCMLDTGISPTHPSFNDDGMPPPPPEKWKGRCDFGVPVCNNKLIGARSFMSIPTAGGNSSSPVDDAGHGTHTASTAAGAVVPGAQVLGQAAGVAVGMAPRAHVAMYKVCNDTICASADILAGVDAAVGDGCDVISMSIGGVSKPYYRDTIAVGTFGAVEKGIFVALSAGNHGPNASSVANEAPWMLTVAASTMDRSIRSTVHLGNGRSFYGESVYQPDAPASIFHPLIYAGASGRPYAELCGNGSLDGVDVWGKIVLCDYGSGPDGKITRI…
	Zm00001d020627	ACF79126.1	Zea mays	Peptidases_S8_3	MQQPLVLLLLFFIGSAKYAVASRADAGAATYIVYLNPALKPSPYATHLHWHHAHLDALSLDPARHLLYSYTTAAPSAFAARLLPSHVAALTTHPAVASVHEDVLLPLHTTRSPSFLHLPPYSAPDADAGGPDVIIGVLDTGVWPESPSFGDAGQGPVPARWRGSCETNATDFPSSMCNRKLIGARAFFRGYSSGAGDGSRVGADLMSPRDHDGHGTHTASTAAGAVVAGASLLGYAPGTARGMAPGARVAAYKVCWRQGCFSSDILAGMEKAIDDGVDVLSLSLGGGAFPLSRDPIAVGALAATRRGIVVSCSAGNSGPSPSSLVNTAPWVITVGAGTLDRSFPAYAQLANGETHAGMSLYSGDGLGDGKIPLVYNKGIRAGSNSSKLCMEGTLNAAEV…
	Zm00001d020867	NP_001345439.1	Zea mays	Peptidases_S8_3	MEEEGGRVRPGSIWAKARFGEGVVIGNLDTGVWPEAGSFRDDGMGPAPPGWRGICQDQQASDDAQVRCNRKLIGARFFNKGYLATVGRRQQQQEVNPASTRDTDGHGTHTLSTAAGRLVPGANLFGYGNGTAKGGAPAAHAAAYKVCWRPVNGSECFDADIIAAFDAAIHDGVHVLSVSLGGSPADYFRDGLAIGSFHAARHGVTVVCSAGNSGPGAGTVSNTAPWLLTVGASTMDREFPAYLVLDNNKRIKGQSLSRTRLPANKYYQLISSEEAKGANATVTQAKLCIGGSLDKAKVKGKIVVCVRGKNARVEKGEAVHRAGGAGMVLANDEASGNEVIADAHVLPATHITYADGVTLLAYLKATRLASGYITVPYTALDAKPAPFMAAFSSQGPNTV…
	Zm00001d021283	ONM56714.1	Zea mays	Peptidases_S8_3	MAAPLGFFCMLLLLLLQLGHSSCNNVYIVYMGARNPELHPALVRDAHHGMLAGLLGSEQAAKDAILYSYRHGFSGFAAVLTDSQAARLAGSPGVVRVVRNRVLDLHTTRSWDFMRVDPSHSAGILPESRFGEDSIIGVLDTGIWPESASFRDDGMSEAPRRWKGQCVAGDRFNVSNCNRLASRFGFFHLVVLPAKDFITCLKDRKIIGAKWYIKGYEAEYGKMNTTDIYEFMSARDAVGHGTHTASTAAGALVAGASFRGLAGGVARGGAPRARLAVYKVCWATGDCTSADILAAFDDAIHDGVDVLSVSLGQAPPLPAYVDDVLSIGSFHAVARGIVVVCSAGNSGPYSETVINSAPWLVTVAAGTIDRTFLAKIILGNNSTYVGQTLYSGKHPGNSM…
	Zm00001d021912	NP_001159342.1	Zea mays	Peptidases_S8_3	MATTITRLLHHLALFLLIVEFADAVLIPKTKNHAALKPQASSTTYIVHANDLAKPPHFRSLEEWYRSMVITHASSTRAASSSSILYTYDTVMHGFAVQLTGDEARLMSSAPGVIGVYEDRVLYPQTTRSPGFMGLEPGNGAWKQADFGDGVIIGFVDTGIWPESASFDDSGLGPVRSSWRGKCVDAHDFNASLCNNKLVGAKAFITPAADAVEERKSRGVSSPRDKEGHGTHVASTAAGAEVRNASLYMFSRGTARGMAPKARIAMYKACGVGGYCRNADIVAAVDAAVKDGVDIISMSVGGARPTAFHDDVVAIALFGAERKGVFVVLSAGNNGPQATTVINSAPWMTTVGAATVDRQYPAQLTLGNGVVLAGQSLYTMHAKGTHMIQLVSTDVFNRW…
	Zm00001d022533	XP_008653496.1	Zea mays	Peptidases_S8_3	MASSAHALLLTLLIATAVLSTAPALCYVSPGSNLHHDKHSAPGYRTHIVLVRPPSDAEAADESAHRLWHESFLPSSLTDSVEPRLVHSYTEAFSGFAARLTDAELDAVTKKPGFVRAFPDRTLQPMTTHTPEFLGLRQGSGFWRDVAGYGKGVIVGLLDVGIYGAHPSFSDHGVAPPPAKWKGSCAGSASRCNNKLVGVRSLVGDDARDDFGHGTHTSSTAAGNFVAGASRNGLAAGTAAGIAPGAHVAMYKVCTGAGCTDSAVLAGMDAAIRDGVDVISISIGGNATLPFDHDPVAIGAFSAVAKGITVVCAAGNNGPKLASVVNDAPWLVTVAASSVDRSFVAEVELGNGVTVAGEAINQVTNASVKPSCHPIPILYSEERRNCTYHGEDEHRVAGK…
	Zm00001d023684	NP_001167816.1	Zea mays	Peptidases_S8_3	MELDATLLSISLVLIGLLLHTTQATTQENCERSGLCTYIVRVSPHLNISMDMSRMDLESWYRSFLPPRMDRSPRSTSPFIHTYKEAILGFAVDLTKDDAEYVKSKDGVLMVYKDILLPLLTTHTPDFLSLRPNGGAWSSLGMGEGSIIGLLDTGIDSAHSSFDDEGMSAPPSRWRGSCKFATSGGHCNKKLIGARSFIGGPNNPEGPLDDVGHGTHTASTAAGRFVQGASVLGSGNGTAAGMAPRAHLAMYKVCDEQGCYGSDILAGLDAAIVDGVDILSMSLGGPQQPFDEDIIAIGTFSAVKKGIFVSCSAGNSGPFPGTLSNEEPWVLTVGASTMDRQMEAIVKLGDGRSFVGESAYQPPSLGPLPLMLQLSAGNITGNVVACELDGSQVAIGQSV…
	Zm00001d025022	XP_008651587.1	Zea mays	Peptidases_S8_3	MPIQTPFLLLFLLTTTVAILLCPAATVGDDIATTGAAGDAVGTYLVVVCRANGPKEGGEKLREWHASLLASLLNTSTTTILEEARSPEGGQLVYSYQHVISGFAARLTVREVDALRKLKWCIDAIPDVNYRLRTTYTPALLGLSTPQTGMWAAARSMGEGIIVGVLDNGIDPRHASYSDEGMPPPPAKWRGSCEFGGAPCNKKLIGGQSLTPGEHGTHTSSTAVGAFVSDVQMFRAKVGAASGMAPRAHLAFYEVCFEDTCPSTKQLIAIEQGAFMDSVDVISISAGDDTQKPFYQDLTAVGSFSAVTSGVFVSTSAGNAGPDYGTVTNCAPWVLTVAASTMTRRVVSRIRLGNGLVIQGEAGRRYKGLKPAPLIYVQGVFEDGALNTVDVRGKIVFCD…
	Zm00001d026068	NP_001152427.2	Zea mays	Peptidases_S8_3	MGSGGVRWKALPLCLALVALQACLPARGAAPKTYIVQMAASEMPSSFDFHHEWYASTVKSVSSVQLEGDADDHYAARIVYNYETAFHGFAAKLDEDEAERMAEADGVVAVLPETVLQLHTTRSPDFLGISPEISDSIWSAGLADHDVVVGVLDTGIWPESPSFSDKGLGPVPARWKGLCQTGRGFTVASCNRKIIGARIFYNGYEASSGPINETAELKSPRDQDGHGTHTAATAAGAPVPDASLFGYASGVARGMAPRARVAAYKVCWTGGCFSSDILAAVDRAVADGVDVLSISLGGGSSPYFRDSLAIASFGAMQMGVFVACSGGNGGPDPISLTNLSPWITTVGASTMDRDFPATVTLGNGANLTGVSLYKGRRGLSSKEQYPLVYMGGNSSIPDP…
	Zm00001d026140	XP_008663514.1	Zea mays	Peptidases_S8_3	MDNPIHTRFTLPCLGLRAAAAVLLLLLLLSPAAITPVASHNDHGEHKNYLVIVRSRYEYDKNVHKNVSSWHASLLSSVCDTAKEVLEADPTAISRLIYSYRTVVNGFAARMTPEELDKMSKMEWFDRALPEQTFHLLTTRTPHMLGLMGGRRHGGLWNTSNMGEGVIIGILDDGIYAGHPSFDGAGMQPPPAKWKGRCDFNKTVCNNKLIGARSYFESAKWKWKGLRDPVLPIAEGQHGTHTSSTAAGAFVPNASVFGNGLGTAAGMAPRAHIAFYQVCYEDKGCDRDDILAAVDDAIGDGVDILSLSLGHEDAIDFSDDPVSLAGYTAILNGVFICAAAGNTGPSPSTLVNEAPWLLTVGASTTDRRFLASVKLGDNVQIDGESLNDPNTTMGDLVPL…
	Zm00001d027387	ONL92988.1	Zea mays	Peptidases_S8_3	MRTQRSLLPLLLLSAAALLADAQERKNYVVHLEPRDGGSTASLEEWHRSFLPEATLDSAADDGPRIIHSYSHVLTGFAARLTDAEAETLRRKEGCLRLYPEEFLPLATTHSPGFLGLHMGKDGFWSRSGFGRGVVIGLLDTGILPSHPSFGDAGLPPPPKKWKGACQFRSIAGGGCSNKVIGARAFGSAAINDSAPPVDDAGHGTHTASTAAGNFVQNADVRGNAHGTASGMAPHAHLAIYKVCTRSRCSIMDIVAGLDAAVKDGVDVLSFSISATDGAQFNYDLIAIATFKAMEHGIFVSAAAGNDGPAAGSITNGAPWMLTVAAGTMDRAIRTTVRLGDGQVFDGESLFQPRNNTAGRPLPLVFPGRNGDPEARDCSTLVEAEVRGKVVLCESRSIT…
	Zm00001d027732	ONL93788.1	Zea mays	Peptidases_S8_3	MAVFLLLLRLVVFSLSFAINAVQTAPASHAQVHIVYLGHNNDLDPSLTTDSHLQLLSTVFTEPNEAREAILYSYSCGFSGFAALLNSTQATTLSGVWPESKSFRDDPHYGPVPSSWKGTCVVGDEFDPAAACNRKLIGARYYLAGFESELGPLNTSDGSEYRSPRDRVGHGTHTASTAVGSVAPNASYFGGLGGGAARGGAPRARLAVYKVCWYRDLTGRCSDADILAAFDDALCDGVHVVSASLGSPPPLMPLLSTSTEIGAFHAMQRGVVAVFSAGNDGPDASMVQNVSPWGLTVAASSIDRRFPTVITLGNNASIVGESFLVKAMKNGLVDSSSVFTDGTCTFEQLINRTAAWGKIVLCFATMGGVSSDGAALAVYAGNGAGVIFADTISRKSSQD…
	Zm00001d028391	ONL95873.1	Zea mays	Peptidases_S8_3	MASPPRYPFPVLLLGLALVALMAPALLRADGGAEEEEEARKTYIFRVDHSAKPSVFPTHAHWYASAAFASAAPGATPLRPLHVYGTVFHGFSASVPASRAEELRRHPAVLAAFEDRARPLHTTRSPQFMGLRARLGLWSLADYGSDVIVGVLDTGVWPERRSLSDRNLPPVPARWRGGCDAGPGFPASSCNRKLVGARFFSQGHAARFGASAAASNGSVEFMSPRDADGHGTHTATTAAGSVAYGASMEGYAPGVAKGVAPKARVAAYKVCWKGAGCMDSDILAGFDRAVADGVDVISVSIGGGSGVTAPFYLDPIAIGAYGAVSRGVFVATSAGNEGPASMSVTNLAPWLATVGAGTIDRNFPAEIVLGDGRRLSGVSLYSGKPLTNSSLPLYYPGRT…
	Zm00001d029686	NP_001307119.1	Zea mays	Peptidases_S8_3	MGMNKSRWCRATLLLLLSLALRGAAFLQERKNYIVHLRPREATDGSVDGWHRSFLQQAAAGLDSTADEGPQIIYSYSDVFTGFAARLTDEEAEALRATDGCVRLYPEVFLPLATTRSPGFLGLHLGNEGFWSRSGFGRGVVIGILDTGILPSHPSFGDDGLQPPPKGWKGTCEFKSIAGGGCNNKIIGARAFGSAAVNSTAPPVDDAGHGTHTASTAAGNFVENANIRGNADGTASGMAPHAHLSIYKVCTRSRCSIMDIIAGLDAAVKDGVDVLSFSIGAYSGTQFNYDPIAIAAFKATERGIFVSCAAGNAGPEPGTVGNGAPWMLTVAAGTMDRAIRTNVKLGNGEEFHGESLFQPRNNSAADPVPLVYPGADGFDASRDCSVLRGAEVAGKVVLC…
	Zm00001d033039	ONM06669.1	Zea mays	Peptidases_S8_3	MELTLLPLVLLLALLASPSLPHAIGDGGNTTTYIVFMDPARMPSVHRTPAHWHAAHLESLSIDPGRHLLYSYSAAAHGFAAALLPGHLPLLRSSPEVLQVVPDEMFQLHTTRSPEFLGLLTPAYQPATGNLEAATHDVVIGVLDTGVWPESPSFAGGNLPPPPARWKGVCEAGVDFPPSLCGRKLVGARSFSRGLRAANGGAIGVGKRTFRSARDRDGHGTHTATTAAGAVVANASLLGYATGTARGMAPGARVAAYKVCWPEGCLGSDILAGIDAAVADGVGVLSLSLGGGSAPYFRDTVAVGAFGAAAAGVFVSCSAGNSGPSGSTVSNSAPWVATVGAGTLDRDFPAYVMLPTGARLAGVSLYAGPSPSPRPAMLPLLYGSGRDNASKLCLSGTLD…
	Zm00001d033194	NP_001151549.2	Zea mays	Peptidases_S8_3	MRNIGMLRALVLALAVAAAAAAEKRRTYIVHMAKSAMPAEYADHAEWYGASLRSVSASASAAKMLYAYDTVLHGFSARLTPQEASDLASAEGVLAVNPEARYELHTTRTPEFLGIAGQGLSPQSGTAGDVVVGVLDTGVWPESKSYDDAGLAEVPAWWKGQCEAGPGFDASAACNRKLVGARFFSKGYEAAMGPMDTDRESRSPLDDDGHGTHTSSTAAGAAVPGASLFGFAAGTARGMAPRARVAAYKVCWLGGCFSSDILAGMDAAVADGCGVLSLSLGGGAADYSRDSVAIGAFAATEQNVLVSCSAGNAGPGSSTLSNVAPWITTVGAGTLDRDFPAYVVLGDGKNYTGVSLYAGKPLPSAPIPIVYAANASNSTAGNLCMPGTLVPEKVAGKIV…
	Zm00001d034112	NP_001151463.2	Zea mays	Peptidases_S8_3	MRRHGEVRVILAMAAAAAAALLASAAVAGRDGRQTYIVHMSHSAMPDEFAEHEEWYAASLQAVSDAATVLYTYSTLLHGYSARLTRAEAAALESQPGVIVVNPEVRYELHTTRTPEFLGLDGTDALFPQSGTGTDVVVGVLDTGVWPERPSYDDTGFGPVPAGWKGKCEDGNDFNASACNKKLIGARFFLTGYEAAKGPVDTSKESRSPRDNDGHGTHTSSTAAGGAVQGADLLGYAAGTAKGMAPRARVATYKVCWVGGCFSSDILKAMEVAVTDGVDVLSLSLGGGTAEYYRDSIAVGAFSAMEKGIFVSCSAGNAGPGAATLSNGAPWITTVGAGTIDRDFPAYVTLGNGKNYTGVSLYSGKPLPTTPMPFIYAGNASNSSMGQLCMSGSLIPEKV…
	Zm00001d034924	NP_001353650.1	Zea mays	Peptidases_S8_3	MATRWRRSLLWVAVVQFLTLCVAEHLVVEAYKKSYIVYLGSHAYGRDASAEEHARATQSHHHLLASILGGDDHHHHETARQSIFYSYTKSSINGFAAHLEESVAQQIAEHPEVVAVLESKMLKLHTTRSWDFMDLERDGHVLPGSIWNHARFGQDVIIASLDSGVWPESHSFQDDGGQVPARWKGSCQDTVKYGVACNRKLIGARFFNKDMLFSNPAVVNANWTRDTEGHGTHTLSTAAGGFVPRASLFGYATGTAKGGAPRARVAAYKVCWSGECAAADVLAGFESAIHDGADVISVSFGQDAPLADDVKSLFHEPAMLGSLHAAIHGVSVICSAGNSGPYDDTVVNAAPWVTTVAATTVDRDFPNVLTLGNSVRLRGTSLESTTLHSSMLYPMIDAA…
	Zm00001d036483	NP_001288400.1	Zea mays	Peptidases_S8_3	MRRIRLACLLVIFVQVQWAALGTHDVYIVTMEGDPVVSYRGGVQGFPATAVDSDEEIDLTSEAVKSYALHLRGHHDKLLDSLLVEGTYEKLYSYHHLINGFAVHMSPLQAEFLKKAPGVKHVERDMKVQKLTTHTPQFLGLPTGVWSTGGGLDRAGEDVVIGFVDSGIYPEHPSFAAHKTDPYGPAPRYKGKCEMDPVTQRSFCNGKIVGAQHFAKAAMAAGAFNPDVEFASPLDGDGHGSHTAAIAAGNNGVPVRMHGHEFGKASGMAPRARVAVYKVLYRLFGGYIADVVAAIDQAVQDGVDILNLSVGPNSPPTATRTTFLNPFDAALLSAVKAGVFVAQAAGNGGPFPKTLVSFSPWITTVAAGVDDRRYKNHLTLGNGKLLSGLGVSPATHGNM…
	Zm00001d036788	NP_001169603.1	Zea mays	Peptidases_S8_3	MASSPRTAMFFLALSLALLGDDLRRCSASQVYVVYMGKAPQGDRAPRRRRHAGLHRQMLTAVHDGSSEKAQASHVYTYSAGFQGFAAKLNEKQAIRLAEMPGVVSVFPNTKRRLRTTHSWDFMGLSTSAEGQVPGLSTENQENVIVGFIDTGIWPESPSFSDHGMPPVPKRWRGQCQGGDANSPSNFTCNRKVIGGRYYLSGYQTEEGGAIKFVSPRDSSGHGSHTASIAAGRFVRDMSYGGGLGTGGGRGGAPMARIAAYKACWETGCYDVDILAAFDDAIRDGVDIISVSLGPDYPQGDYLSDAISIGSFHATSNGILVVSSAGNAGRQGSATNLAPWMLTVAAGTTDRSFSSYVSLANGTSVMGESLSTYRMETPVRTIAASEVNAGYFTPYQSSL…
	Zm00001d037651	NP_001130788.1	Zea mays	Peptidases_S8_3	MAPKLPVLRRARSLPLLFLANFVVLQLQCSYGLPLQNEPRQIYIIYLGGRQSDDADLVTASHHDLLASVVGSKQEAVESIIYSYRHGFSGFAALLTKSQSTKIAGLPGVVSVTKNRVHHTRTTRSWDFVGLHYNDDQPNGLLAKAAKYGDDVIVGVIDSGFWPESPSYADHGYGPPPSRWKGVCQGGDDGSFGPNNCNRKVIGARWYAAGVSDDKERLKGEYMSPRDAEGHGTHTSSTAAGNVVGNVSFHGLAAGAARGGAPRARLAIYKACWGAPPLSGSCDDADVMKAMDDAVHDGVDVLSVSIGGPSETPGTLHVVASGVTVVYAAGNDGPVAQMVENSSPWLFTVAATTVDRMFPTAITLGNNQIVHGQSLYVGTQGREDHFHEVVPLVNSGCDP…
	Zm00001d037890	NP_001130859.1	Zea mays	Peptidases_S8_3	MARFTILPLPYALILVAAACSVLGYVPYDAAPRSTGGAGHHASARTYIVLVEPPPAHTHEDDEAAHRRWHESFLLSSGAGAGSRRRVRHSYTSVLSGFAARLTDDELAAVSRRPGFVRAFPERRVQLMTTRSPGFLGLTPDGGVWNATGYGEGTIIGFLDTGIDEKHPSFHDDGMPPPPPRWKGACQPPVRCNNKLIGAASFVGDNTTTDDVGHGTHTTGTAAGRFVEGVSAFGLGGGGGTAAGMAPGAHLAVYKVCDAQGCFESDLLAGMDAAVKDGVDVLSVSLGGISTPLDKDPIAIGAFAAVTKGVLVVCAGGNSGPLPSTLSNEAPWVLTVAAGSVDRSFRASVRLGDGEMFEGESLVQDKDFSSKVYPLYYSNGLNYCDYFDANITGMVVVCD…
	Zm00001d040466	NP_001354300.1	Zea mays	Peptidases_S8_3	MVNTGRFVVLVLAYRLLVPLLSGSAEPDHTTKESYVVYMGSPSGGGDPEAVQAAHLQMLSSIVPSDEQGRVALTHSYHHAFEGFAAALTDKEAAALSGHERVVSVFKDRALQLHTTRSWDFLEVQSGLQSGRLGRRASGDVIMGIVDTGVWPESPSFNDAGMRDVPARWRGVCMEGPDFKKSNCNKKLIGARFYGVQPESSASNASSSAVATPAATGSPRDTVGHGTHTASTAAGAVVSDADYYGLARGAAKGGAPSSRVAVYRACSLGGCSASAVLKAIDDAVGDGVDVISISIGMSSVFQSDFLTDPIALGALHAHQRGVLVVCSGGNDGPNPYTVVNSAPWILTVAASSIDRSFQSTIALGNGDVVKGVAINFSNHSLSGEQYPLVFGAQVAAHYA…
	Zm00001d043211	ONM37216.1	Zea mays	Peptidases_S8_3	MALCSSMRAHLALLLCFCLLLSGVNGRSRKTYIVYLGDVKHEHPNDVIASHHDMLTAVLRRLAQQDLAGAIAAQTNCAFLPWLNPTEFPEVISVEPSRSYTTMTTRSWDFLGLNYQMPNELLHRSNYGEDIIIGVIDTGIWPESRSFSDEGYGPVPSRWKGVCQVGEGWGSNNCSRKIIGARFYSAGVAEEELKIDYLSPRDANGHGTHTASTAAGSVVEAVSFHGLGAGAARGGAPRARIAVYKAIWGSGRGAGAGNTATLLAAIDDAIHDGVDVLSLSLASVENSFGALHAVQKGVAVVYAATNFGPASQVVRNTAPWVITVAASQIDRSFPTTVTLGNKQQIVGQSMYYYGKNSTGSSFRPLVHGGLCTADSLNGTDVRGQVVLCAYITAPFPVTL…
	Zm00001d043216	ONM37219.1	Zea mays	Peptidases_S8_3	MEDLASKEDTLDSIIHNYKHGFSGFAALLTEEQAKQLAEFPKVISVEPSRSYTTTTTRSWDFLGLNYQMPSELLHRSNYGEDIIIGVIDTGIWPESRSFSDEGYGPVPSRWKGVCQVGEGWGSNNCSRKIIGARFYSAGVAEEDLEIDYLSPRGASGHGTHTASTAAGSVVEAVSFYGLAAGTARGGAPRARIAVYKALWGRGAGTGNTATLLAAIDDAIHDGVDVLSLSLVGVENTFGALHAVQKGIAVVYAAGNSGPASQTVRNTAPWVLTVAASQIDRSFPTTVTLGNKQQIVGQSLYYYGKNSTGSSFKPLVHGGLCTADSLNGTEVRGRVVLCASDIESPLAPFLDALTNVLDAGASGLIFGEYTKHIIDATADCRGIACVLVDSTTALQIDRY…
	Zm00001d043327	ONM37556.1	Zea mays	Peptidases_S8_3	MGVARREEHRAAAAAFLYALTVLGVLAGGAGVRAFEDGTAVYIVTMKQAPVSHRRLNLEKFGSSKAATAVGRGGSGGGGGGDTPTTSVLRKPRQSSPKPMNYGSYIVHLQKSLLKRTLRGEHYVKLYSYRYLINGFAVVITPRQKIIWIYPPLIAITCFLLVRKADKLSGRKEVANVMLDYSVRTATTHTPEFLGLPQGAWVQEGGPQFAGQGVVIGLIDTGIDPTHPSFADDLSTDSYPVPAHYSGICEVTNDFPSGSCNRKLVGAQHFAASAITRGVFNASQDLASPSDSDGHGTHTASIAAGNHGIPVVVAGHQFGNASGMAPRAHIAVYKALYKSFGGFAADVVAAIDQAAEDNVDIISLSITPNRRPPGLATFFNPIDMALLSAVKAGIFVVQA…
	Zm00001d043581	ONM38520.1	Zea mays	Peptidases_S8_3	MTRRIQREKMRATWALPSLLLFLAFSSSFCKASASASTKQDKVYIVYLGKHGGAKAEEAVLEDHRTLLLSVKGSEEEARASLLYSYKHTLNGFAAILSQEEATKLSERSEVVSAFQSEGRWAPHTTRSWRFLGFEEGLDRRPPDDGGDQWLLPSSLDKASEDIIVGILDSGIWPESRSFSDQGLGPVPARWKGTCQGGDSFPSSSCNRKIIGARYYLKAYEAHYNGGLNATYAYRSPRDHDGHGTHTASTAAGRAVAGASALGGFARGSASGGAPLARLAVYKACWPIPGPDPNVENTCFEADMLAAMDDAVGDGVDVLSVSIGSSGAPPRFADDGIALGALHAAARGVVVSCSGGNSGPRPATVSNLAPWMLTVAASSIDRAFHAPVRLGNGVTVMGQ…
	Zm00001d046793	XP_020399637.2	Zea mays	Peptidases_S8_3	MESSTAVASAALLLALLGSLLQQTPAALASVSGKPRSSYVVYLGGHPPRADGVSLEVASRRATDSHYDLLGAVLGDREKARQAIFYSYTKHINGFAANLDPGAAAEIARYPGVVSVFPNRGRKLHTTRSWQFMGLERDGDVPQWSAWEKARYGEDTIIGNLDSGVWPESESFDDGEMGPIPDYWKGICQNDHDRAFQCNRKLIGARYFNKGFGDEVRVPLDAAFKTPRDENGHGTHTLSTAGGAAVRGASAFGYAAGTARGGSPRARVAAYRVCFRPVNGSECFDSDILAAFDTAIDDGVHVISASVGGDATDYLNDAVAVGSLHAVKAGVTVVCSASNEGPDLGTVTNVAPWILTVAASSVDREFSAFAVFNHTRVEGVSLSARWLHGKGFYPLITGD…
	Zm00001d050092	NP_001309983.1	Zea mays	Peptidases_S8_3	MPLQLMPPHYYPVLLPLLVLAAVAGVSAGGGGDGDVVERTYIVRVDADAKPSVYPTHAHWYEAAVLAAAGDGSEWPEGGPLIHTYSAAFQGFSARMSPAAAEALASAPGVAAVVPERVRQLATTRSPRFLGLLSSPPSALLAESDFGADLVIAIVDTGISPAHRSFHDRGLGPVPGRWRGLCASGPGFPPSSCNRKLVGARFFSKGYEATSGRMNETAEVRSALDTDGHGTHTASIAAGRYVFPASTLGYARGVAAGMAPKARLAAYKVCWVGGCFDSDILAAFDAAVADGVDVVSLSVGGVVVPYYLDAIAIGAFGATEAGIVVSASAGNGGPGGLTVTNVAPWMATVGAGSMDRAFPANVRLGDGQVLDGVSVYGGPALESGKLYELVYAGASGGGA…
	Zm00001d052104	XP_008679257.1	Zea mays	Peptidases_S8_3	MARLAICALLAAAVVVSAAVATMESEAEEPVSTYIVHVAPAHAPRATRPRALSGAYRSFLREHLPARVARPAPRLLYSYAHAATGFAARLTGAQAAHLASRRSAVLAVVPDATQQLHTTLTPSFLRLSDSSGLLQASGGATDVVVGVIDTGVYPKDRASFAADPSLPPPPSTFRGRCVSTPAFNASAYCNNKLVGAKFFGLGYEAAHGGGAVDETDSRSPLDTNGHGTHTSSTAAGSAVPNAAFFDYAKGTAIGMAPRARIAAYKACWARGCTSSDILMAFDEAIKDGVNVLSVSLGAVGQAPPFYSDSTAVGAFSAVRRGIVVSASAGNSGPGEFTAVNVAPWILTVGASTVNRRFSANVVLGSGDTFAGTSLYAGTPLGPSKIPLVYGGDVGSSVCE…
	Arthrobacter_crystallopoietes_BAB_32-WP_005267086.1	WP_005267086.1	Arthrobacter crystallopoietes	Peptidases_S8_S53 superfamily	MRRRSFRAATALALGLPLILSSVAGPSAALALAAETQPPGVEIFKDGQYIVMLKGKPVATYDGGVAGIAATKPDKGKKVKTDSPEARQYAAHLGERQQQVAAEAGTSVGQSFTTAINGFTADLTAEQAGVLAKHPDVLSVSENVQHSPDYSSTEFLGLPGADGAWEQQYGGVDNAGKGVVVGVIDTGYYPDSAFFAGDEPVRLGPGETPEPGEPYLTNNGQIAMLKSDGETFIGECEKAQGSSNSTRAWTGEECNSKVLSARYFAEDFLRLVPPEQRDPRESISPLDINSHGTHTASTAAGNNGVAAAVDGREFGEGSGVAPEAKVSVYKICWEDTNPATGGCFSSASVAAIEQAVKDGVDVLNYSISGNNNSVLDPVALAFFNAAATGIFVSASAGNS…
	Clavibacter_sepedonicus-WP_012298035.1	WP_012298035.1	Clavibacter sepedonicus	Peptidases_S8_S53 superfamily	MPIHRDPLMPDRRRRLRAGRPLAACALAFALVAAGTTTASAADTPTAAVPVGAGDGNYLVTLRDQPASAYDGTLDGLAPTRVEPGARLDAQSDAVQRYSDHLTQRQDSAADAAGVTPTNRYSLTVNGFSAKLTAAQVQELSHDRDVLSVEPDQALHTTSTPDSRFLGLEGDHGLWSKAGGVDAAGKGTVIGVLDTGIAPDNPSFAGKPLGSTPGADPYLDGSRIDFRKGDGTVFHGTCQTGDGFTADDCSTKIVGARAFEAGWAATGSPIGPQEKVSPLDTAGHGSHTTSTAAGDAGVTATTGAVQEAIAGIAPAARIAAYKVCWSGPDPEVETDDGCATSDIVAGIEQATSDGVDVINMSLGGAGKAEDTFQRALLGAADAGIFVAAAGGNSGPDAGT…
	Herpetosiphon_geysericola-WP_054533605.1	WP_054533605.1	Herpetosiphon geysericola	Peptidases_S8_S53 superfamily	MNRFLPRWAVIFSLLTLVISLFAQPVATTAQKAPVTVDTNPITSDGVAEAVKASPRLIVELESPALAAWSKSTNKARTANQRLDLKAADAKAYLAQLEAEQTLFVADMSKALPGSSVATFIDEFGAKDELRYSVVFNGMTVNVGDAKRDDARKILASLPNVKAVHLDLPQQADLHLSNTLIGSPALWNSAEIGGRSNAGAGIKIASMDGGVHKDAPMFSGVGYSYPPGYEPNGLGDTQNNNGKIIASRTYFRDWDGPANGDQNPWPGVNGTPHGVHTAGIAAGDVVTATFSGLTLPSMSGVAPKAWIMSYRVFYASVNGIGSFYNAEGIEALEDIVADEADVVNNSWGGGPGSIGGEFDALDTALINTSNAGIFVSMSAGNAGPNKGTSDHPSDEYIVV…
	Intrasporangium_calvum_DSM_43043-WP_013493874.1	WP_013493874.1	Intrasporangium calvum	Peptidases_S8_S53 superfamily	MRSNRALAVTATAALALSLGMAASSAAQPEANTRQSAPEVDSSYALVRLASEPLATNPRTAPAKGKKIGFANQSVKAERDRIRAEQAAFKDWLRVNAPQARVTKQFDVAVNAVGVQLNGTSLSTVRSAPGVTYAELQGVFTPLAHEDPDLELVDAFEGWTAVGGAAEAGKGVKVAIIDSGIDVTHPCFDDTGYPAVTPIGDAKYTNNKVIVSRTYGNKVAKNGFDGRDLNGHGTHVAGTVACNPHTTAVVDSTVIPYAPSGVAPAATLGSYNVFPGTAGSARSEDILEAMQDAYVDGFDVANMSLGGARNDGGGAFLLDNAVDNLDKANMVVAVAAGNEGPGYWTVHYPGAAPRALTAGASTVGHALVNTVTVAGTDYDVVVGDFGKLTEDITAPLAVA…
	Kytococcus_sedentarius_DSM_20547-WP_081439746.1	WP_081439746.1	Kytococcus sedentarius	Peptidases_S8_S53 superfamily	MGNVVLNSTSRRALSAVGVFGLTLGMVPVAAVATGDSAQPAAKDASSEASTAKADTKRYIVTMAKPSLSATFKNSGATGRLNTQTAAAQSYTQKLEAQHATAAKAVGADMVFEYSTVINGFSADLTETQVAALTARGDVVSVTPVRIERLLDGPAAPSAFSANKPQTDVSRDVIGLTGENGLWNQVGGPTEAGKGQVVAVIDSGITPDNPSFSDEGMPQAPSTWNGECEAGNDPANWSADKCNNKLVGARSYVDEMMAAYPGQEFGPDESNSPYDKNEQSHGSHVAAIAAGAPVSVQGYDMVGVAPAAHIAAYKVCMDIVQDGQVFQGCLGDASVMAYEDAVQDGADVINFSISNDDQYANDPVDEAMKGAADAGVFVAAAGGNYGPGTSNPVNVNNGL…
	AT2G39850.1	NP_565915.2	Arabidopsis thaliana	Peptidases_S8_S53 superfamily	MAIAFHTFLLQLLLFFFASFAEANDSRKTYLVQMKVGGHRYGSSSGHQELLGEVLDDDSTLADAFIYSYKESFTGFSASLTPRERQKLMRRREVLEVSRSRNLKLQTTRSWDFMNLTLKAERNPENESDLVVAVIDSGIWPYSELFGSDSPPPPGWENKCENITCNNKIVGARSYYPKKEKYKWVEEKSVIDVTGHGTHVASIVAGRKVEKAGYFGLAEGTMRGGVPNAKIAVYKTCWRVIRKNGREDSVCREDNILKAIDDAIADKVDIISYSQGFQFTPLQKDKVSWAFLRALKNGILTSAAAGNYANNGKFYYTVANGAPWVMTVAASLKDRIFETKLELEGEDKPIIVYDTINTFETQDSFYPLLNEKAPPESTRKRELIAERNGYSILSNYDEK…
	Colsc11670S0T19028	Colsc11670S0T19028	Coleochaete scutata	Peptidases_S8_S53 superfamily	NFSNGFDQPKGIEAFLTPLEIQFLVASRAGVLISVSAGNNRFPGASNDDGGSIPFVSPWYLSVASASTPRVFMKTVTVTYQRRTLTLSGVSPTAAVRRARVVRAEDVYDFTESFQSPYCDEGISAELAKGKIVMCKYEFARYSNNIVTSYMKEQGAIGIIFLQTVTGGNRDPLEESANLDLPVIFLNVATAYRLDTFITSILSTAPAPPPADCSGRGTPTDPGTDPSDAVPDPNDPGTDPTTGCEASTQTVEIFASISRTTIARNGTAPSVSFYSSNGPDIGTPDVLKPDILAPGETILSAWTPQAATGAGMFKFASGTSMAAPHVAGMLAIMRQRFRTWSAAAIYSAMRTTATTFNNQRKPIISQESGRAGDSFDFGYGFVNTKGMVNPGLIYDAGMA…
	Colsc23052S0T22204	Colsc23052S0T22204	Coleochaete scutata	Peptidases_S8_S53 superfamily	AFFHLHSVMNVKACLRGITWLVFGLSVLLLLLFSGADAAGGPPDSEVYLVMLKQQPVMAYRGTIPGFAATRVRPGYRLNVGEPNVVAYREHLLERHNRVFTSVCGNDVKKKISSVTNTLNAFSASLTQKEVQALQQEPDVERVTRAPLFRTQMTNSPSLLNLPKTLWKMNGSNTLGEDIVIGVIDSGIYPEHPSFNASGYGRLWRWKGRCTVTRDFRCNNKIVSAAFFNGAILAEDNTIDRSSDFASPRGKNGHGTHVAAIAAGNSNVPVKYQGVDYGRMSGVAPRARLAIYKAMWNYKGDKIGGV
	Colsc31953S0T22530	Colsc31953S0T22530	Coleochaete scutata	Peptidases_S8_S53 superfamily	NANILKPDILAPGQAILAAWSPQAVEDPGLFVAISGTSMATPHVAGILALLKQQYKTWSPPAIYSYLLTRATTVNNRKTPITSQAYNNAPATSMDMGHGFINPSNLTQPGLVHDMNFLSYAGFLCSLGIDANVLFSSTGLTCNAKTRPWDLNVPSITASPISTKMKFTRTVTNLGPKATYRVTTIPPEGFSLQVSPASFTLNT
	Colsc9768S0T17345	Colsc9768S0T17345	Coleochaete scutata	Peptidases_S8_S53 superfamily	VLVFLQQLGQCEGQQDIYVVLLKQAPVISYDGSISGYTATRPSSGQAFDSTSAAAGAYRTLLRSRQTDVLRNVVQKTPIYSVTNSINALTLKLSPKEVELLEGRSDVLAVVKNELHEKATTHTPEILNLPNSQWKAVGGQKSAGEGIVIGVIDTGIYPEHPSFDASGYAPLKGWKGKCMETKDFKCNNKIVSAAYFLDGLESIVKLGGGSFNRSAEFISARAKQAHGTHTASTAAGNAGVPVIFKGEKYGVASGIAPRARLGIYKVLWDDGYYQSGTTADIVMGIDRAISDGCNVLSYSIGRSIQNTGSQNFLNPIELQFLIANRAGILVAAAAGNYGPYATDKVGPWYLSVASSNTPRTFSRTFTVKGPTGTSVTLNGVTSSNVAFSGRILQVADVVY…
	Mapoly0004s0174.1.p	PTQ48917.1	Marchantia polymorpha	Peptidases_S8_S53 superfamily	MIVGNAWSLGDHTVEAEEFVLPAVYITATDSQRVQDYLTRCDLDACNFRNTRATIFTGKTLLGVSPAPVVADFSSTGPSGVTQDILKPDIAAPGVKVLAAWIDGTYNAIDGTSMATPHISGVVALIKSIHPRWSPAAIKSAIMTTAITVDNSNHKIQNIQNEPAGPFSTGSGLVNPNAAVDPGLVYEAGPRDYTLFLCALNYTDQMAEVVTGEPNSCSSQKDFPSASSLNYPSVSIGDLKEITTVTVTRRVTNVGAARSVYKVSIQAPKGVRVSISPSRLSFSNVDETKSFNIRLQRTLKTDADSETYVFGSYTWSDGRHKVRSPIVVGHQTQ
	Mapoly0040s0057.1.p	PTQ40377.1	Marchantia polymorpha	Peptidases_S8_S53 superfamily	MCYRKLIGAKYFFAGNPEITNATFDDGLEYRSARDINGHGTHVAATAAGSFAPASWKGFANGTAKGGAPQARIAVYKVCWDVGGCSTADISAAIDEAIADGVDIISISISGSNDQPFYQDAVTISAYQAMKAGIVVAFAASNDGPAAKTVNHVEPWSVTVAATTHDRFIGSDVFIRLADGPQPRLRLRGATLNSNATTTAPLVLASEVKLANASIPFATSCFKSSLDPEQVAGKIVFCLKLSPLEIITSKAEEVLNAGGVGMIVGNGWSLGDHTVEAEEFVLPAVYITATDSQRVQDFLTRCDLDSCNFRNTRATIFTGKTWLGVRPAPVVAEFSSTGPSGVTQDILKPDIAAPGVKVLAAWIDGTYNAIDGTSMATPHISGVIALIKSIHPKWSPAAI…
	Mesen157S03010	Mesen157S03010	Mesotaenium endlicherianum	Peptidases_S8_S53 superfamily	MRGAGLALSWQALWYSASNAGQQSGSEADVVAAVEEAVRDGVDIINFSISGGGGSPDFFDPIARAALNAARAGVLFVAAAGNSGPRAGSLQHISPWYLAVGASTIDRQMAHKVTLGSGAFFYGQSLTRGTIKSYPLISGESAALPGKKAVAAGQCLGGALDPAKVRGRVVVCKRNGSERLAKSAAVRAAGGAGMILANLSPADDIQADAHSLPAVHVSFSSGAAILKYIASTRRPTVTIGPLAISLTGVAGQVAPFSARGPVDATDASKYSGGRDILKPDMIAPGVGILAGYSPLADNKKGDLFAMLSGTSMAAPHVAGCAALIKQINPSWGPFRIMSALMTTASLSDSKKKPIAGNAFAVGSGFIKPPAAAYPGLVYDSSYSDYLAFLYSIDARQASL…
	Mesen157S03016	Mesen157S03016	Mesotaenium endlicherianum	Peptidases_S8_S53 superfamily	MSWCSYTVLVNRFSAALTEAEVEALRRDPAVGRIEKSRLLRLHSTHTPAFLNLPCTLWKASGGDANAGEGLVIGVLDSGIWIESPAFADHIRATAGGNHGYPINFLGVPVGKASGMAPRARLAAYKVAWMAAGSSDATAATNDIVAALDQAVADGVDVINYLLGGAPPTFLRTHGRGDYVNGVRLRTGKAFSGAGFTVGTGAKLLPLVYADKAARTRGSASVKGKIVICMHSEAGGDIEKGDVVRAAGGVGMMLANEAVSGSVLVYYNVCSLPTVHVTYHDGQAILQYARTKGAPALTDFSTRGPLSSTAGSVLNYVLKPDVAGPGVDIWAAWPGGEANMLSGTSMAAPHLAGVAALIKQKHPHWSLFAIKSAISTTSSMRDNKKLPIRDGSGLATPFG…
	Mesen225S04576	Mesen225S04576	Mesotaenium endlicherianum	Peptidases_S8_S53 superfamily	MLDFHSPASLSYAAELTRGHDSTLTRAGVPVGRKIYSYTALVNGFAASLTEGKVAALRADADVARVEESIWLELQTTRTPSRTPIFLNLPDTVWKANGGVESAGEGVVIGVIDSGIDIGSPAFADNASNPYGPPPKGWQGVCKTSSDFPACNAKVIGARFFKAGFEELYGSVIAAGSYGYPIGFFANTASGSGMAPRARLAVYNFVWSAPGSNNVGASTLDAIFAAEKAVTDGVDVLSFAASNGPPYFATALSVAFLNAADVSATRPAVRCERTLAVHLHHTRTSRRHARGQKEVRDVGDVRLCIVLDVRAGVLVSCAGGNDGSAAPISNSAPWILTVAASTIDRDYQNIVRLHNGKNYSGLGRTLGTGPRQLPLIYAKDAVIAGGNVCLQLLGLLVMV…
	Mesen280S05680	Mesen280S05680	Mesotaenium endlicherianum	Peptidases_S8_S53 superfamily	MMDSSTYYSMLLLPALALLALIPSAAAGESVYLVRLNTPPLLKQTGGEIGIHSRAAAAFRSRAIAAHSSLLRRTTGRSNSKVYSYTDVCNGFAARLTAGEAAALRASPEVFSVEKDAVHRPATSFTPSYLKLDSKSPPGAWSKSTGKGAILAVVDTGIWPEHEQFNDANMDPPPASFKGICQLGSGWNKTHCSKKIIGARYFPDGFEAHYNVSLGDGKLDEIRSARDALGHGTFTSAVAAGNVVTNVVSDGAALGTVRGVAPDAHISVYKVCWTEGGVAPIDASLTCLSSDILAALDKVVADGATAIVVALVGPPSFVDTVSQGGFTAAGLNVPLVTPAGNDGVDISYKSHSTVANNAPWYITVAASTVPREFVNSVKLGNSASYQASRILLPRVQVTV…
	Mesen289S05813	Mesen289S05813	Mesotaenium endlicherianum	Peptidases_S8_S53 superfamily	MKGAPSVLAKSALSPDLFPRQKLSAALEQRGKSASLDLKSASVKAFVADLEKGHSEPVRASQCYPGTLDAAQVNGKIVICNMGGNHAVEKGQAVLDAGGRGMILVNEMSDARSMAWDFHRLPAVNVDYYSGQAIIEYANTERLPKASIAEVATSYGGRAPMIDGTSTRGPITSSRNSGLNYVLKPDLAAPGVEIWGAWTGDQTLRGAPMTSNVLSGTSQAAPHVAGAAALVRQAHPGWSAFAVKSALMTSARSNDRGGDRIRVQPESPIALATPFAMGSGFLDPAQALDPGLVFESTREEMVQFLLGVDPVGTHANLYVPPGVEPISPRNLNLPNVALTGLDGNGYTAQITRVVKSVSTVTETYTAQAYAPPGTAVTVTPRTFTIAPGGRVTYVIGIQR…
	Mesen96S10126	Mesen96S10126	Mesotaenium endlicherianum	Peptidases_S8_S53 superfamily	MRAQSAYVVMLDSAPSVVEKARSAPSLFPRVAGASHKLDFHSPASLSHAAALTRGHVSTLLRAGIMAERMIYRGPCLQLARPHNGVKLPTGKAYSARGYSPNTKLLPLMYSADAAHAAQSEDISAETYFCLLGSLNASLVKGKIAICSLDTGYEQSDEARRAGGLGITLTNHEDLFDRVDTEPGALSLPAARVTYSDGRAIIKYATTAESPRASFTRLTANFGLRALAVADFSTRRPVKNDVSNVFNYVLKPDVAGPGVSIWAAWTGHEKLNGRPLTSSMESGTSMAAAHLAGVAALIKQRHPGWSTFAIKSAMLTTASMLDNKKLPIQGFLNPATPFDIGSSQINPARVLDPGLVYNSSTSEMLAFLLGVNRDLTGNYFVVSAGLKAVKPTELNVPNI…
	Os01t0702300-00	XP_015634809.1	Oryza sativa	Peptidases_S8_S53 superfamily	CSKFSGEKLTCRTCSKLIGAGFFNLGFLASGLLQGKPPSQAAELYTPRDYIGHGTHTLSTAGGGFVPDASVFGHGKGTAKGGSPLARVAAYKACYAEGCSSSDILAAMVTAVEDGVNVLSLSVGGPADDYLSDPIAIGAFYAVQKGVIVVCSASNSGPQPGSVTNVAPWILTVGASTMDRDFPAYVTFGGVTVQDVVLPWLPGQRQGARQDSCLHQRGERQS
	Os01t0727800-01	XP_015621996.1	Oryza sativa	Peptidases_S8_S53 superfamily	PLVYAADAVVPGTPANVSNQCLPKSLAPEKVRGKIVVCLRGTGLRVEKGLEVKLAGGAAIILGNPPAFGGEVPVDAHVLPGTAVSSVDVNAIIRYINSSSSPTAVLDPSRTVVDVKPSPVMAQFSSRGPNVNEPNILKPDVTAPGLNILAAWSEASSPTKLDGDNRVVKYNIMSGTSMSCPHVSATAVLLKSAHPGWSSAAIRSAIMTTATTSNAEGGPMMDADGTVAGPIDYGSGHIRPKHALDPGLVYDASYQDYLLFACASGGAQLDHSLPCPATPPPPYQLNHPSLAIHGLNGSVTVQRTVTNVGQGSARYSVAVVEPMGVSVKVSPRSLSFARTGEKKSFRIKIEATKGRGGWRVNGQFVAGSYTWSDGVHVVRSPLVVLVA
	Os01t0795200-01	BAF06423.1	Oryza sativa	Peptidases_S8_S53 superfamily	MAFHFSSRLFSSCLLFSFCLMLIRAHGSRRLYIAYLGEKKHDDPTLVTGSHHDMLSSIIGSKEEAKASITYSYKHGFSGFAAMLTEDQAEDLAELPEVISITPNQKHELMTTRSWDFLGLKNEPPSEFLQRSNYGEDIIIGIIDTGIWPESKSFHDHGYDAIPSRWKGVCQLGEAWGPSNCSRKIIGARYYAAGLDKANFKKNYMSARDNNGHGTHTASTAAGVAVEGVNLHGLGAGVARGGAPRARLAVYKVGWEEGGAGGVYLATAAVLAALDENSFGALHAVQNGITVVYAGGNRGPRPQVLYNTAPWVITVAASKIDRSFPTAITLGNKQTLVGQSLYYKLKNDTESRFESLVNGGNCSREALNGTSINGKVVLCIELTFGPIGRIFKDVFAGVI…
	Os02t0270800-00	XP_025878831.1	Oryza sativa	Peptidases_S8_S53 superfamily	MVSLLVKGEYMSPRDLSGHGTHTASTIVGGQVWNVSHRQSGLAAGMARGGAPRARLAVYKACWGDSNSTCGDASVLAAIDDAINDGVDVLSLSLGGYGEVAGTLHAVARGITVVFAGGNEGPVPQSVSNAVPWVITVAASTIDRSFPTVISLGNKEKLVGQSLNYNATMNSSNFHMLVDGQRCDEDSLASVNITGKIVLCSAPLEAANSSPNSSFAATFVAVVKRRAKGLIYAQYSANVLVGFEDFCHLYLPASCVLVDYEIASRIASYAKSTRKSVVKISRVVSVVGNGVLAPRIAMFSSRGPSNEFPVILKPDISAPGVSILAAVGDSYKFMSGTSMACPHVSAVAALLKSVHPDWSPAMIKSAIVTTGIIGDRSFWYANTS
	Os02t0778900-01	XP_015624097.1	Oryza sativa	Peptidases_S8_S53 superfamily	MVIKPMGKPLVVILLLSSSLLAVAAAAASPPSSTAAGHAGEPDDDVVSTYIVHVMPAHAPRRLPTHRASRRLTRGYASLVRGLLPRHIADPAPRLLYSYAHAATGFAARLTARQAAHLEAQPSIAAVVRDTAYQLHTTWSSDFLNLSPSFGLQAESNGAVDAVIGVIDTGIYPKDRASFAPDPSLPPTPPPTFRGSCVSSFRDSNASAYCNNKLVGAKTFYRGYEAQNGPIDERVQTKSPLDQES
	Os02t0779000-00	BAS81198.1	Oryza sativa	Peptidases_S8_S53 superfamily	RSARRRRVHLHRARHARARATPRHAPHRPRPLRPLPPRAPPPPARRPPAAAPPLLLRARRDGVRGAADGAAGRAPRGAPLRRRRGPRRGLRAPHHPLLLVPPPLAVFRATGGVEQCHRCGDRCHQQYHASFVSDPSLSPTPPPTFRGECVSTPEFDASIYCNNKLVGAKMFYEGYERASGKPINETEDSKSPLDTTGHGTHSAAIAAGSPVSDANLFGLANGVAKGTAPGARIAVYKVCWKMGCFGSDVVAGMDEAIADGVDVISLSLAVNRKRTFAQDPTAISGFNAVRKGIVVVASAGSGGPKESTVTNTAPWLLTVGASSMNRQFQTIVVLGDGQTFSGTSLYLGDTDGSMKSLVFGGFAGSAACEIGKLDATKVAGKIVLCEAGQVLDAEKGVAV…
	Os04t0120300-00	XP_025880391.1	Oryza sativa	Peptidases_S8_S53 superfamily	FSLSPQQLISFTSIHALINRENDGTPKVKISLTQTTIGKVSAPKVAAFSSRGPSYIYPGVLKPDIAAPGVTVLAAAPKAFMDAGIPYRFDSGTSMSCPHVSGIIAVLKSLHPQWSPAALKSAIMTTALTYDNNGMPIQANGKVPKIADPFDYGAGVVNPNMAADPGLIYDIEPSDYFKFFNCMGGLGSADNCTTVKGSLADLNLPSIAIPNLRTFQATTRTVTNVGQANARYKAFLYTPAGVEMTVDPPVLVFSKEKKVQSFKVTIKATGRPIQGDYSFGSLVWHDGGIHWVRIPIAVRIVIEEIYSKIS
	Os05t0368700-01	XP_015638606.1	Oryza sativa	Peptidases_S8_S53 superfamily	KYYGLPMSQVTAGDGAKIMGYAAVGSPAASHNATIVFNSTVVGVKPAPVVAAFSSRGPSAASPGVPKPDIMAPGLNILSAWPSQVPVGEGGGESYDFNVVSGTSMATPHVTGVVALIKKLHPDWSPAMIKSAIMTTSSAVDNDGHAIMDEEHRKARLYSVGAGHVDPAKAIDPGLVYDLAAGDYAAYICALLGEASLRVITGDAAATCAAAGSVAEAQLNYPAILVPLRGPGVEVTVNRTVTNVGPARARYAAHVDAPGSGTTTTTTVKVEPAELVFEEAMERKTFAVTVTASGGGGAGGGGHVVAEGSLRWVSRRHVVRSPIVADSSVGGPSRRSAQDA
	Os09t0482660-01	XP_015610772.1	Oryza sativa	Peptidases_S8_S53 superfamily	CSGEGCAGSAILAGFDDAVADGVDVISVSLGASPYFRPDFSDDPIAIGSFHAVAKGIMVVCSAGNAGPDAATVVNAAPWILTVAASTIDRYFQSDVVLGGNNTAVKGGAINFSNLNKSPKYPLITGESAKSSSVSDTESASHCEPGTLDASKIKGKIVLCHHSRNSDTPKTEKVGELKSAGAVGAVLVDDLEKAVATAYIDFPVTEITSNAAADIHKYISSTSEPVVTITPTITVTEYKPAPVVAYFSSRGPSPQTPNILKPDVAAPGVNILASWIPTSTLPAGEEKPSQFNLVSGTSMACPHVAGAAAAVRAWNPAWSPAAIRSAIMTTAAQLNNDGAAVTTDSGSPATPYDHGAGQVNPAAALDAGLVYELGEEDYLQFLCDYGYDASQIKLVAASL…
	Os09t0530800-00	BAT09097.1	Oryza sativa	Peptidases_S8_S53 superfamily	MISAPQESFWQRQSYAVLVPWRLSLQVYIVYMGERHHGLRPELVQEAHHGMLAAVLGSEQAAMDAILYSYRHGFSGFAAVLTGGQAARLSDWPGVVRVVRNRVLDLHTTRSWDFMGVNPSPSGGGILLESRFGEDSIIGVLDTGIWPESASFRDDGIGEVPRRWKGQCVAGEKFNASNCNRIGK
	Os10t0394200-01	XP_015613211.1	Oryza sativa	Peptidases_S8_S53 superfamily	CSAGNSGPSGATVANSAPWVATVGAGTLDRDFPAYVTLPTGARLAGVSLYAGPSPSPRPAMLPLVYGGGGDNASRLCLPGTLDPAAVRGKIVLCDRGVNARVEKGAVVKAAGGAGMVLANTAASGEELVADSHLLPAVAVGKLAGDKIREYASRRAAGGAGAPMAILSFGGTVLGVRPSPVVAAFSSRGPNTVVPEILKPDMIGPGVNILAGWSGVAGPTGLVKDGRRTHFNIISGTSMSCPHISGVAALLKAAHPEWSPAAIKSALMTTAYTVDNTNSSLRDAAGGLLATPFAFGAGHVDPQKALSPGLLYDISTKDYVSFLCSLNYTTPHIQVITKMSNITCPRKFRPGDLNYPSFSVVFKKKSKHVMRFRREVTNVGPAMSVYNVKVSGPASVSVK…
	PACid_15403003	XP_002977366.1	Selaginella moellendorffii	Peptidases_S8_S53 superfamily	MSTFDLALLSAVKAGVFVTQAVGNGGPYPRTSVSFSPWIFSVAAATHDRTYPNAITLGSITGTGLASGTNGSFSLITAADATNGNVSRILVDECQDAGNYNRSLVSGRILVCSYSLRYLFGVSTLADAVVAAQELRASGLVFLATPDLDGHSFPPSPIGFPAIIIQLQRLRGVAPLLQHIHEKRQVRQALELRGHGHHSRRPRSSFQLLDTKPNRLPPGNLIWAAWSSIGSDEREFEGQEFALISGTSMATPHIAGIAALVKQRFPSLSPAGIASAIHYSHSTPRAMSTRPATPFDFGAGFVNPAAAIDPGLIFDAGFRDYIQFLCSIPALSNSTVSAATGSSCLSSPSSPSSSSSNTTAAASISSSFASDLNTPYVSIASLNGARSVVRIATSVSERD…
	PACid_15404373	XP_002985648.1	Selaginella moellendorffii	Peptidases_S8_S53 superfamily	MCYLAGVGEFQTWDLCPLIGKELASIHHAPKPMRLSTAGSLVPHTSKRRGGAPNPWIAMYEVCWMDSCKEVDIAAGFDDVINDGVDVLSISLGGYPAVYSVDVIAIGAYHAVERGIMVSCTGGNSGPFTGSVSNGALWIFTVGATTIDREINEDAKISAKYNR
	PACid_15404397	XP_002985746.1	Selaginella moellendorffii	Peptidases_S8_S53 superfamily	MPEVLNIYPSKTLHSLTTHSWDFLGLAMPAKSSHTGSPSTDVIIRLLDTARWRGTCINPPGTKANETVNCNKKLVGARYCNGAKVLMGPYKNSRDSVDGTHTSSTAAGSLVPHVSFDDAINNGVDVLSISLGGYPAVYSVDVIAIGAYHAVERGIMVSCAGGNSGPFTGSVSNGAPWIFTVGASTIDREINEDAKIAANCKSRILRGTTIPYKPAPVVAEFSSRGPHTISPDIIKPDVTAPGVEILAAWPINIPDTDNGKEVFVEYTFLSGTSMACPHVSGTIAYLKSIHPTWSPAAIKSAVMTTAITKDNTNKTIVDPSTNKAATVFNIGNGEIQPVKAVNPGLFYDTDPLDYITYLCNSGYTSKQIQNITGDSSSKCPKNNTSFSLNYPSITVLLDG…
	PACid_15405799	XP_002986601.1	Selaginella moellendorffii	Peptidases_S8_S53 superfamily	MNISYVHPTPVFDYTPPASLNAVRGSIERGCRHCLMGEILTDPGAWYFHSHPSTSVRRRNSLSLLSSKPYIVYLGGKKGISADTLTTTHYDLLVKATGSMEVASAAMIYSYKYVFSGFSARLTKEQADKLSRMPEVLSVHPNRVRRLFTTRSWDFLGLPIDAESKAASLLSKHRILDEDSSDVIIGVLDTGIWPESKSFRDDGMKPVPAKWKGSCVNDPKTNASVVVHCNRKLIGAKYYRAGLSPNASVAYSNPRDFDGHGTGTASIGAGMAVANASMEGLASGIARGGLRSARISAYKKLDTVSYKACTGGWRLLFKRTEHYQSRHYKGVSILAAWSSGSVAMDPNGTFVRTNFAIASGTSFACPHATGTAAFVKSIHPSWSPAAIKSAIMTTARYLD…
	PACid_15406121	XP_002960785.1	Selaginella moellendorffii	Peptidases_S8_S53 superfamily	MLTLLLFLTEMPEVLSIFPSRTLELQTTRSWDFLGLPRTPQAALPGIAIPTGSSDVIIGILDTAGIWPESKSFDDTGMAPVPARWNGACENAPGTNASVVVHCNKKIVGAKYYRAGLSPNASIAYSNPRDFAGHGTGVSAIAAGMPVKNVSMEDGLAQGDARGGFPAARIAMYKVCWGFQCYDIDIVAALDDAINDGVDIISLSIGDDPVVYSVDSIAIGAYHAIERGIVVSCACGNSGRVPGSVTNVAPWIFTVGASSIDRKVTP
	PACid_15406195	XP_002977955.1	Selaginella moellendorffii	Peptidases_S8_S53 superfamily	MALSICLYFLLSLSAISISQGRDQGDTHIVYLGNVDKSLHPDAVTSSHHALLGDVLGSVKAARESLGFSYRHGFSGFSARLTEEQAAQLSGLPNVLSVFRNEFHTVHTTDSSEFLGLYGSGEKSLFGASDAIESSWLWKKSKFGKDVIIGVLDSGVWPESESFLDHGMGPIPKRWKGACETGEQLRFSLQQGPRPARWSRGLCKSTPRTSFPKRCSRPWNSRGFYCRRPICEKRKLVWLCERDSRLAIYKICWRNITEGSVRCPDSHVLSAFDMGIHDGVDIISASFGRSAGDYFLDSTSIGAFHAMQKGIVVVASAGNEREEGPGSVKNVAPWVVTVGASTLDRSYFGDLYLGNNKSFRGLSMTEQRLKKRWYHLAVPTSNFSTRQLCMSQSLEPKKV…
	PACid_15406203	XP_002977797.1	Selaginella moellendorffii	Peptidases_S8_S53 superfamily	MALSICLYFLLSLSAISISQGRDQGDTHIVYLGNVDKSLHPDAVTSSHHALLGDVLGSVKAARESLGFSYRHGFSGFSARLTEEQAAQLSGLPNVLSVFRNEFHTVHTTDSSEFLGLYGSGEKSLFGASDAIESSWLWKKSKFGKDVIIGVLDSGVWPESESFLDHGMGPIPKRWKGACETGEQLRFSLQQGPRPARGSRGLCKSTPRTSFPKRCSRPWNSRGFYCRRPICEKRKLVWLCERDSRLAIYKICWRNITEGSVRCPDSHVLSAFDMGIHDGVDIISASFGRSAGDYFLDSTSIGAFHAMQKGIVVVASAGNEQQTVGPGSVKNVAPWVITVGASTLDRSYFGDLYLGNNKSFRGLSMTEQRLKKRWYHLAVPTSNFSTRQLCMSQSLEPKK…
	PACid_15406736	XP_002977798.1	Selaginella moellendorffii	Peptidases_S8_S53 superfamily	MSINPSIQTLLQAPITHSLGIVKAARESLGFSYRHGFSGFSARLTEEQAAKLSGLPNVLSVFRNEFHTVHTTNSWEFLGLYGSGEKSLFGASEATESSWLWKKSKFGKDVIIGVLDSGEGPTLLAWQRAWTNVGFPRSMARVRKLFGSWHGTNPRKMERNLRNWGAIQRFSLQQETYRCQIPYPRPASSMALNISWRKNFLVCFCISLGTISHGFYCRRPIREKRKLASLRKRHCKKICWRNITNGRAICPSAHTLSAFDMAIHDGVDILSASIGGLGDYFQHALSMGSFHPMQKGIVVVASAGNAQQTLGPGLVQNGAPWVITVGASTLDRAYFGDLYLGNNKSFRGFSMTEQRLKKRWYHLAAGADVGLPTSNFSARHELVFGSQESPGKDCGMLER…
	PACid_15407880	XP_002962839.1	Selaginella moellendorffii	Peptidases_S8_S53 superfamily	MWGMSPEAYLAEAAAKNKEKFFFFTPCWGAIITGDMQWTKDMDFFAGFHPLSGRAGQGLHVGSSVQVGSCVGIWRNQIEYLTRWLTAYAQNCHLKRSCLRLLRRSSKRGKRNACCCCCLGPEAPRSFHIDVADTKITPQDGGVHAASPTSRGSCEGKARGGLPKARIKVYKVCFFGDFMDHPVLTAFDNAVRDGVDILLLSLGGQTVPYDEDTIAIGSFHAMRHGILVSCSAGNSRPLKSTVTNATGLNIKKMKESKYGLVNSVDAALKHSSKDSAWYWYRDLS
	PACid_15408079	XP_002986913.1	Selaginella moellendorffii	Peptidases_S8_S53 superfamily	MGCPPELDQFVFFCRKCALCDIAQERINELSKLQKPDPHRWCQPLATVPGHPEVEAFLRGPQETFTGPRREALLAATSMGSLGAASVQRLPSDTRNAYAEMRKLVRPTRDEKSKIWQRHYHRCFGFRSMARVGKLFGSWHGTNPRKMKGACETGEQFNASHCRKKLIGARFFTHGLQDGPEAYAKAHQEVLSPRDVQGHGTHVASTPGGRFMRNANWFGYAKGTAKGGAPDSRLAIYKICWRNIVRCPDSHILSAFDMGIHDGVDIISASFGGPAGDYFLDSTSIGAFHAMQKGIVVVAAAGNGQEREGPGSVQNVAPWVITVGASTLDRSYFGDLYLGNNKSFRGFSMTEQRLKKRWYHLAAGADVGLPTSNFSARQMCMSGSLDPKEVRGKIVACLR…
	PACid_15408109	XP_002986915.1	Selaginella moellendorffii	Peptidases_S8_S53 superfamily	MEASGIDQRELCSLRHSPGEDQRALEAPEAGSTQVVSTFGNGSGSSRGGGVSPGSPRDVHRSQARSFASSYFDGKFRSGFNAKQRLPSDTRNAYAEMRKVYIDGAEAPSATHSRGEDWQEESYHYSCGKKGTRSRRHSHCDKSLHPDAVTSSHHTLLQDVLGSVEAARDSLGFSYRHGFSGFSARLPNVLSVFPNKIHTVHTTLTSWEFLGLYGNGQKSLYGASEATESSWLWRKAKFGKDIIIGVLDSGARFFTHGLQDAPEAYVKAHQEVLSPRDVQGYGTHVTSTAGGRFVRNANWFGYAKGTAKGGAPDSCLAIYKVYWRNVTASTVRCENAHILSAFDMGIHDGVDIISASFGGSAGDYFLDSTSIGVPCHAERHCGGGFRWKQMAGLGGKCSP…
	PACid_15408337	XP_002991076.1	Selaginella moellendorffii	Peptidases_S8_S53 superfamily	MDINIFVLCRSPRAKISKIKTITELTPASRVAAFSSRGLPEESIIKPDVIAPGVDILASWLPKDNTKRAFEFSSGTSMSTPQVAAIVAMLKTLHPTWSPAMIKSAIMTTASPLDNTGKPIKDYNGDVATHYAIGSGFINPRQAIEPGLVLDYTGNYENCIDDCNYPSIVVDLSGVVQKVVVNRTFTLVSFPPLPKDYLLYHFLKHDIPPELNVDALRYMSFDLEEGQRIVTTSITFSLHDTDQRIFGSLLWKCYAHPGYNVRIPFVVKT
	PACid_15408665	XP_002969830.1	Selaginella moellendorffii	Peptidases_S8_S53 superfamily	MTLLNAYRPEWSPAAINSAIVTTGFVTVESRSKTQHCSPPPLSTSVEATSIQTRLLTRASSTIGARLHGLSVWIEAGKTKRPLSRTCSIRRRMASRNLNYPSIAISSLKGKRTIHRRVTNVDDDATTYRASVESPDGVLGLSKAIYVFSKSDDVNAHSSRKKSYQSALVIPGSTEVAKHGKTESTQSSEFCSLPQRFLVMVLYRNSKILDPVSRRDADLIKSRRWMTALNFSIFLLDNMIFEQKAIHIVYLGDLDATLHSDPDAVSDSHYQLLENILGSYRHGFNGFAASLTSEEAAHISRIPNVISVFPTQNLKLHTTNSWSFLGFDEDGGKNVQSLFGDSESKSLRRKANYGEDIIVGVIDTGTNIARVQELCGRFNGSNIAEMEGHLRARRELHFL…
	PACid_15409140	XP_002974945.1	Selaginella moellendorffii	Peptidases_S8_S53 superfamily	FPPFLVTLLCVTDQAVPDGVDVLSLSVGPNGLPRRNLTFMSTFDLALLSAVKAGVFVTQAVGNGGPYPRTSLSFSPWIFSVAAATHDRAYPNAITLGSITGTGLACKIHATGTNGSFSLITAADATNGNVSRILVDECQDAGNYNRSLVSGRILVCSYSLRYLFGVSTLADTVAAVQELRASGLVFLATPDVDGHSFPPSPIGFPVIIIPSSKDSAVKFIRHLSWILTISLHLPPGVAPLLQHIHGHGHHSRRPHQGGDVLVPDVNSNNLDVADVLKPNILPPGNLIWAAWSSIGSDEREFEGQEFALISGASMATPHIAGIAALVKQRFPSLSPAGIASAMSTTALTLDSNGQPLLAQHPSSNVDSILGPATPFDFGAGFVNPAAAIDPGLIFDAGFR…
	PACid_15410489	XP_002979430.1	Selaginella moellendorffii	Peptidases_S8_S53 superfamily	LTNQKPAPLMAAFSSSGPNLVDPDILTPDITAPGVHILAAYRQFNNSKVPYKLVSGTSMSCPHVSGIVALLKSYYPTWSPAAIKSATATTASPFDSGGGHVNPNAAAHPSLVYDADEQDSIGYLCGLGYNQTKLQILTQTAAKCPDNPTDLNCPSIAISNLSRSKVDELHGSYRSTRECVGVGSSICAAVQAQRRDESIPGDI
	PACid_15411837	XP_002988956.1	Selaginella moellendorffii	Peptidases_S8_S53 superfamily	MALSIYLFILLSSSAISIAQGRDQGDTHIVYLGNVDKSLHPDAVTGSHHALLHDVLGSAEAARESLGFSYMHGFSGFSARLTEEQAAKLSGVWPESKSFSEHGMGPIPERWKGTCKTGAQFNASHCNEKLIGANGLQDGPEAYAKAHQELLSPRDVHSHGTHTASTAGGRFVRNANWLGYAKGTAKGGAPDSRFLRIRRLLPARTVDRYDGAKIKKVVVSSCCGSRWWLANFQLYSQAIVYEPVFGSRESPGMVERADAARVPITRS
	PACid_15412711	XP_002973107.1	Selaginella moellendorffii	Peptidases_S8_S53 superfamily	MPQESLCSTATADSMPLLPSLSHTKLLHWKVRIFLQALLVFVKLRPNHAIVGISWSRGRARKCPQNSLWSATNYGQDIIVGVIDTGIWPESPGFDDSVFTPKPTRWKGTCVGVPCNKKLIGAQYFLRGNEAQRGPIKPPEQRSPRDVAGHGTHVASTAAGMPVSGANKDGQASGVAKGGAPLARLAIYKVIWNEVVVDADLLAAIDAALTDGVDVINLSLGKKISTAPYFAYLQDALSIGGFHAVQAGVPVIVAGGNEGPAGYTVVNIAPWVLTVAASTVDRYISSYVVLGDNQVFSGVSWSRSSLPANRSYPLVYAADISAVSNITAATLCLPGTLNLAKAQGKIVLCRSGQNDGDDKGETVRRAGGAGMIMENPKNLRSEAKSSLPATHVGSKAAEA…
	PACid_15414944	XP_002965751.1	Selaginella moellendorffii	Peptidases_S8_S53 superfamily	MHTASLRRNHDAFLESLLEEGSYEKLYSYTYLMNGFAVKLRDEVHVDSIRAHPDVLSLEHEVHFRKTTTYTPFFLGLDPRAWKNVGTFAKAGEDIVIGVLDTGIDPRHPSFANTTSRPYSFNRHWEKVCAASPTFPKGSCNGKIIGARHFSKGIVAANAFNASNDYDSPLDGDGHGSHTSSVCAGNNGVYVSVDKYIYGRASGMAPRARIAVYKVIYRDGGYLSDVLAGIDQAVQDGVHVLSISLGATSGAYGVPFLNSFDIMMLLAFKANVFIVHAAGNNGPAAFSMNSFGPWVLSVAAGMTDRTYSTPIILGNGQWVYGTGLTAGTSARKLYPLIYSQDAYIAGVTSFDQEFYSYCSDPSPFNKTLVSGKILICNFVDYFSGGAVTQIEGALATAIA…
	PACid_15415636	XP_002982546.1	Selaginella moellendorffii	Peptidases_S8_S53 superfamily	MSKRFEVIVCKRMLVPLRCKFGTNFLKWDFTRRIRTQAIAEWKEVVLKDSTITKASHDDTFKKKTTFQKEMLETILHELTSNALSTVIAVEDSRVYIVHLGHSDGTKHPDAITDTHNSLLATVLNQPSYEARDHIIYSYKHTIDGFAVRFTTKQAKHMSELPDVVSIHENHVRKLHTTRSWDYMGVSGISGEGYVKKEMPSTLHTATGKKLIGARYHLRGYLEGLSKKENKVPGILSARDDDGHGTHTASTLAGRLVQNASVVGRFAQGTAAGGVPGARLAAYKACWGGDDGYCHESDLIAAMDQAVHDGVDVISMSNGGEEYVNDVVALAALSAVKKGVTVVASAGNEGVKGMGNSDPWFITVGASSMDRWGSARLSLGNGMTFTGKSRLSIGTESFL…
	PACid_15416801	XP_002965274.1	Selaginella moellendorffii	Peptidases_S8_S53 superfamily	MLRRPLRWAPTRHRAARKHIGVAFECKAAKTLHFDEPAVDLFGVLLGPREKFLRKSTNEVLITNVLCCPPDAPEESCQWSEGRAGASMNISYVHPTPVFDYTPPASLNAVRGSIERGCRCLVFSFPSFNLVRTHRQCRFIQIDTLASRACGTKSKMRLFLFVFFVCCCKGDVSSSLKPYIVYLGGKKGISADTLTTTHYDLLVKATGSMEVASAAMIYSYKYVFSGFSARLTKEQADKLSRMPEVLSVHPNRVRRLFTTRSWDFLGLPIDAESKAASLLSEHRILDEDSSDVIIGVLDTGIWPESESFRDDGMKPVPAKWKGSCVNDPKTNASVVVHCNRKVIGAKYYRAGLSPNASVAYSNPRDFDGHGTGTASIGAGMAVANASMEGLASGTARGGL…
	PACid_15417548	XP_002965690.1	Selaginella moellendorffii	Peptidases_S8_S53 superfamily	MTRIWPEAKSFSDAGMSEAPARWKGTCNNKAATRKFRAHLLETIYNLFSRKLVGARNYMIYGNFINARDEVGHGTHTTSTIAGALVLQPATASLPAIDDGVDILSVSLGGFPSAYDEDPNAIGRKRKKNYPSMTIPELKSQTSVVSTVTNVGAPKSVYRAIGSPPLGIELIVSPGTLVFNATGQKIDYSLTFVPLPTLSKNWAFGELIWTSREGLKIFSRPNLTAEIADLDGSDVEYINRSWMAETLATRVWTRAGSSLGDVSVAAA
	PACid_15418898	XP_002974275.1	Selaginella moellendorffii	Peptidases_S8_S53 superfamily	MDSRLRPGREEPGQQVELEAESQQAEETQGIVIPNWDDNEAWEFVNYLEDPNIQQRFRNIRRHPAAPVILMCYLAGVGEFQTWDLRQLIGKELASIHANKTVKYYNGAKVLTGPYKNSRDSVGHGTHTSSTAAGRLVPHTSKRRGGAPNPRIAVYEVCWTDSCKEVDIAAGFDDAINDGVDVLSISLGGYLAVYSVDVIAIGAYHAVERGIMVFYAGGNSGPFTGSVSNGALWIFTVGATTIDREINEDAKISAKYNR
	PACid_15419146	XP_002991077.1	Selaginella moellendorffii	Peptidases_S8_S53 superfamily	TSLWAKTGYGSDSIIGVLDTGLCYSPGFFQDKDMSRAPRRWRGICEAGQYFKSYTCNRKVIGARFFLRNARRVQTYLDVNYSLAASDVILSPIDTDGHGTHCASTVGGRQVHKTGLASGMAVGGAPLSRLAIYKVCWGRCNYADILDAFVAAIGDGVDVISMSLGSSLKDDAGSRGGLLAFQRGIPVIAAAGNRGPDGYLSNASPWLLTVGACTLDRDFVVEMELWDDEQ
	PACid_15422486	XP_002968379.1	Selaginella moellendorffii	Peptidases_S8_S53 superfamily	MYLASLPFQCLLMFEFHPVEAVTSKQDSLLVISQFTLGEASLRCGHRSAIRNLQGGYHGVPLARLAIYKVCWGIGCEESDILAGYDAAVGDGVDVISVSIGGPAVKYSLDGLAIGAYHAVEKGVAVAAGAGNFGIWTMQVINAAPWIFTIAASTIDRSIDKANAFISILKAS
	PACid_15422720	XP_002985649.1	Selaginella moellendorffii	Peptidases_S8_S53 superfamily	MEPVPAHWKGTCVNPPGTKANETVNCNKKLVGARYYNGAIVSTGSYKNSRDSVGHGTHTSSTAAGSLVPHTSKRRGGAPNPWIAMYEVCWTDSCEEVDIAAGVDDAINDGVDVMSISLGGYLAVYSVDIITIGAYRAVERGIMVSSAGRNSGPFTGLVSNGALWIFIVGATTIDRKINEDAKIAAK
	Phypa156_69V6.1	Pp1s156_69V6.1 (Phytozome v9.0, https://phytozome.jgi.doe.gov/pz/portal.html)	Physcomitrella patens	Peptidases_S8_S53 superfamily	MSSIIVAAANGLGPSLISTTSARSVGPSSTRMAIVAMVALEPGHHELLDLLLRFLVKNADETGNVNESSLPGAHLTILRKFARNGLRKLQGTMQFTPRVDLTCNLSSFQTVLTALTFFHGLKRSVLKMVAGFSSRGPLSRTGSSQWLKPDIAAPGVDILAAGVGKEDYAFMSVTSMACSHVSGIAAMLKAVHPTWSPGAIRSAIMTTATAKDDLGNTITVEEQAPEKAMHPGLIYDTNPDDYFQFLCALSYDTPQMQKFIHGPFTCPPRLLIEHLNLPSFTTVFNNRTITNKTPVRFIRLVTNAASSKEFTLFRWSIPRDFQFQSSPPHSTFLYSRWQGLKSL
	Phypa232_23V6.2	Pp1s232_23V6.2 (Phytozome v9.0, https://phytozome.jgi.doe.gov/pz/portal.html)	Physcomitrella patens	Peptidases_S8_S53 superfamily	GTAPKARIAVYKALWGPEGVGSTADLIKAIDWAVADGVDVISYSVSGSTGEYFTQDYLMNIAMYNAVKRGIFFSVSAGNEGPAPGTVAHVAPWVTTVAATTQDRDIDTNVELGDGTVLKGRSDYDGTALAEQVPLVFGGDIAVSALYADNATFCERDTIDESKAVGKIVLCFQDDVERNRTIPAGAVGFVSAKAVGEDLSVLHVDFPYTIVGNKAGQTMVSYVRSTAAPTATIRGAKTVLGVTPAPKVAGFSNRGPHTFPQAQWLKPDIGAPGVDILAAGIKNERWAFMTGTSMACPHVSGIGALIKASHPTWSPAAIKSAMMTSASIADNTRNIITLEESGETGTFFDFGAGLMRPERANDPGLIYDMGTTDYLNFLCALQYTPEEIKLFEPNGYACP…
	Phypa65_308V6.1	Pp1s65_308V6.1 (Phytozome v9.0, https://phytozome.jgi.doe.gov/pz/portal.html)	Physcomitrella patens	Peptidases_S8_S53 superfamily	MKLNPLIRSMELGATVYATTTHSHDYMLLPIPLGAWNESGGTHSAGEDIVIGVVDTGIYPDHHSFAATDGVKPYGPHPMYKGQCGTDLRFPNGFCNGKIVSAQQFFRAHLEVNKTAVSDPDYNSPLDRNGHGTHCAGIAAGNYGVPVVVNSVEYGMASGTAPRARLVFQSLDVNVGPSLEQQSRPQTAIRIAVYKVLDKDGTGTMSDTVAAINQAVKDGVHVISLSLGFSAPVGTHTLPNIFEMTILGAVKAGVHVVHAARNAGSKPSSIVSYGPWLTSVGATTMDRSYSAYLYTNDGRGSHVNISNPYQDSHPLSVNFGVSGTLGMMEYPLVSASDAVTEQSYINQDFNCADQTVLVKKLIQGKILVCLYNVIHSSFTGSPQSLARAAAQAMGAVGVV…
	Phypa70_249V6.1	Pp1s70_249V6.1 (Phytozome v9.0, https://phytozome.jgi.doe.gov/pz/portal.html)	Physcomitrella patens	Peptidases_S8_S53 superfamily	MTLSLQYLGIPAPIAAKFSSRGPNVISPDVLKPDLIAPGVSILAGWSPAASPSEDPSDIRTFQYNFLSGTSMSTPHIAGVAALLKAEHPDWSPAAIKSALMTTATPLDSKHNQNSHGDLTWGSGHIDPKGAIDPGLVYNTTSGDYKLFLCSMNYTDSQIRVVTGTDTAHVTCPKARVSASSLNYPTIAASNFTNTITVVRTVTNVGAPTATYRAEIDNPAGVRVRVSPDVLNFTPDTEVLSYTATLEPMDTQPWLKNWVFGALIWDDGRHRVRTAIAVGPTVDSPFF
	Sacu_v1.1_s0015.g006699	Sacu_v1.1_s0015.g006699 (https://www.fernbase.org/)	Salvinia cucullata	Peptidases_S8_S53 superfamily	MEEVVSVFPSKKLQPQTTRSWEFLGLVNPINDTSTNNYSSKLWDLAKQGQDVIIGVIDSGIWPESRSFMDDGMEELAKGDDVTQDATALAALHAMQAGVLLSASAGNRGPEPSTIVNREPWMITTASSTSDRRFVARLELQSRIPKFIERECGVDGTLDPSRVKDKIVFCLASQSVSEYNQSLLMKSAGGVAMIVG
	Sacu_v1.1_s0023.g008961	Sacu_v1.1_s0023.g008961 (https://www.fernbase.org/)	Salvinia cucullata	Peptidases_S8_S53 superfamily	MSQYLAQVLYGESNRYAFCELNTMEIGGTTNSISTAQVVGSTVFCCRITESRHVQTWFRMWPHGIAAVPFQFMIVLLLLLICIDLKNYASAAENRDEGSSYIVYLGHHGNRDKDLIVNQHLELLSLVKGRIGIERASEYILYHYKHSFSGFAATLTADEVDQLSRMEEVVSVFPSAGFGLHTTRSWEFLGLANPITDMNNKTYSSEIWDLAKQGQDVIIGVEFGRNRRALGTTEWRQCLQQTLGKGNVKWGNASTNPIATAQEDNRRPVVFDGVREEARPVQMNFRNPRSARDTVGHGTHVAAIAAGRIVQNVTGYGGEIAEGTATGGFPFARLAIYKACWCGTCRSRSRKDILAAMDSAVGDGVHVMSVSLGGKLDREAAQLHKDPIVIAGLHALQAG…
	Sacu_v1.1_s0035.g011346	Sacu_v1.1_s0035.g011346 (https://www.fernbase.org/)	Salvinia cucullata	Peptidases_S8_S53 superfamily	MNWIRKIIGARTFRKGFEQNFGPVEQITTNFRSARDAYGHGTHMAAVAGGRMVPNVSGYGNGPIAEGTATGGFPLARLAIYKACWFRHDSNPLQGAIDVCMAADMLAAVDVAIADGVHILSVSLIERPSGSDSDRPFHLNSIAIGGLHAIQAGVLVSTNVGNFGPAPGSARNLAPWVISAASTSIDRRFLARIQLLSEGSVTGLVEGESLTPFNGIQLRSIPIVRGKDALRKDLTLEQLQSAIARWSVTSIDDESPA
	Sacu_v1.1_s0080.g017946	Sacu_v1.1_s0080.g017946 (https://www.fernbase.org/)	Salvinia cucullata	Peptidases_S8_S53 superfamily	MAASRSFPRLRILITTASLLILFLLIFSPSSIAQTTSGSVYIVRLRGHSPLVSHTIDSGDGNIDLLSPTSQAYSAFLSDLHDSVLEESLRHIPLAHSYHKLYSYTTLLNAFAVKFSHPELQVEAVGSHPQVASVEADGRVEKATTHTPAFLELPGGAWRARRGSVRDAGKGVVIGILDTGIDPSHPSFSDPLNPSPPKRWLGMCPSSPSFPLRSCNGKIVIARHFSKGIIAANAFNSTHDFDSPLDGDGHGTHTSSIAAGNYGIPVIVGGFNYGLASGMAPKARQVNFCCLYEFLFLGCSYRGDKFVYPALQAIQDGVDILSLSLGSTTSTSNVPFLSTFDIALLFAVKAGVLVVHAAGNSGPSRSTMNSFGPWLLSVGASTTDRAYLNPVILGNKEEL…
	Sacu_v1.1_s0140.g022696	Sacu_v1.1_s0140.g022696 (https://www.fernbase.org/)	Salvinia cucullata	Peptidases_S8_S53 superfamily	MHSNRLTTELSPAAAAAAAAASPGGAGRICPSQGRHEENLSSATETRAWHLSLIANASLLQQSWRTASSTPSYSLVIGASTPSLVLLIRHNGLLGGPPHDTHSLFPLTLRFRQLSWFRRPLGRLWAWRQCHNRCHRLRDAGLGPIPNCWKGYCHPSISCNDKIIGARFFSAGYLAHIRHRNNESLEANSPLDIDGHGTHTASTVAGSPVLNASFFGLANGTAPPLARLSIYKVCWNDVQTCTDVDVLAAH
	Sacu_v1.1_s0221.g026196	Sacu_v1.1_s0221.g026196 (https://www.fernbase.org/)	Salvinia cucullata	Peptidases_S8_S53 superfamily	MIWEMKCRKIIGARAFYKAFERFIAPVDSASANFKSARDASDHGTYVAATATGRIVANVSGYGNGRLAHGTATGGFPLARLAIYKVCWFRHDEGNEVSSACATPDILAAIDTAVGDGVHMLSISNVTKEKHFHRDPISLGGLHAMQAGVLVSAAGGNDSPYPSTVSNLVPWIITAAATTIDHQFVARLQLGSGDILQGESLTGFDDIQLKKYHVVRGRDNAIVFCLSTHDTNPYYQSLEVQRAGGVAMISGMAHIYSGPIRNLKVYQMPTITVSVDASEEIQQYIANTSNPIAKFLPLTTTIPDRPSPVVAVFSSQGPNKVERNILKPDISAPGVKILSAWPTSIGPSSFVEDSRSTNYNFQSGTSIACPHVTAVAALLRSIHPIWSPSAIKSAIMTTV…
	Sacu_v1.1_s0229.g026396	Sacu_v1.1_s0229.g026396 (https://www.fernbase.org/)	Salvinia cucullata	Peptidases_S8_S53 superfamily	MIVHVYDNMICASRKIIGARWFKDGFEKKYGPLRSNFKSARDGNGHGTHVAATAAGRVVPNVSSYPNGPITHETAMGGFPLARLAIYKVCWFKQRLHHCDSADTLAAIDAAIADGVHLLSISLSSDRNDAPLHVEAISLGSLHAIQAGVLVSTAVGNTPSGPAFYSASNLAPWVISAAAATIDRRFVAQLQLGSGPDAVIVEGESVTPFTGIELKQYPLLRGNEALRPFMNRTIYKLALARECQIPGTLDPAKVENVTVICLAGPGTDQYLQSVEVKRAGGVAMISAKNDSSPLLDLKVTQVPTISVAHDATVVIKRHYATSMSRVAEFFPITTTLGAKPAPVVAEFSSQGPNLLVPSVLKPDVSAPGVQILSAWSEAIGPSSQIGDNRVTKYNIMSGS…
	Sacu_v1.1_s0240.g026620	Sacu_v1.1_s0240.g026620 (https://www.fernbase.org/)	Salvinia cucullata	Peptidases_S8_S53 superfamily	MISSPAAKLIKLKMLSSSNSNSYSGGSSSIVIFCCRTAAAFLLAFSQAISIRSIAVVAAAPKQQHMHVYLVLLNQAPPVVHLFEEKELRSRDDIYMRGRYTPEQHAAYLTDFHDRLLERALTPAAGAYTKLYSYTHLINGFSVLMSEEQAGLVAKVEAVWAVEKDDEGKRVRKQTTYTPSYLGVRDGAWAELERGAEEAGQGIVIGVVDTGIDPSHPSFSSSNNSEPYPNATSFTGFCEVVPPEFPLGSCNRKLVGARHFAAAAIASGLFNATIDFASPLDADGHGTHTASTAAGNNGVEVVVDGLSFGFASGMAPRAHIAIYKALYYGLGGFMSDVVAAIEQAVKDNVDILSLSIGPSSPPTGVATYVNVFDMALLSATKAGVFVVQAAGNSGPARQS…
	Sacu_v1.1_s0263.g026913	Sacu_v1.1_s0263.g026913 (https://www.fernbase.org/)	Salvinia cucullata	Peptidases_S8_S53 superfamily	MAAFICIARCSCRSICVILFLCHCLIFHHSRPATAADFDTYIVLLHGSPLLHYDGSLPELPPPPLRPNGRPDSLSTEAQKFASFLSDRHDNLLRSVAEDPDTYYSTSDVDAARTNLTVGQRNSGNLKLYSYHYLINGFAARMTTEQADAMRNKEGVVRVEKDGQVRKWTTYTPEWMGLEAKGGAWAEATPRGAAGAGEGVVIGFVDTGIDPTHPSFSDKTTASGGQNHPYGRPAHFTGACEFTAPPSFTQHSSGTKHSCNNKLLAARRFSAAIVASGLLSSSSPDNTPFDGDGHGTHTASTAAGNAGVPVHVNGLYFGTASGIAPRAHIAIYKSMFRDVGGYFSDTVAAMDQAVQDGVDILNLSIGPAEPPSGLATFFSAMEVAALSAVKAGVFVVQAA…
	Spisp1055S04893	Spisp1055S04893	"Spirotaenia sp."	Peptidases_S8_S53 superfamily	MAPPPLAAALLAVLVAAAAAAAEVHLVVLNRHQPVAAYAGNLDGFPHTAGSAGSPKLDPHSPHVAAYRGLLTDLHDQVLGSISGTATKLYSYTNSLNGFAVSLTAAQVEELREHPEVAHVVRDTRMITTTTYTPQFLNMATAWGAVGSANGNNAGEDIVVGVVDTGIYPEHPSFCDRGYKKLKNWKGKCNTTADFPSCNNKLVSANYFINGFLADGQANGYTLANSEFRSPRDILGHGSNTASIAAGNQGVPVIQKDVLYGYASGMAPRARIAAYKIRWENSNGLGLIFLSDVMAAIDQAVADGVDVINFSISYAHVPSNPTSVDLSELALLTASKAGIFSAQAAGNLDQVVSWSPWQITVGGSVTDRTYTAYAQVGGWNLTGGSITASTRGTSTLYSI…
	Spisp211S00959	Spisp211S00959	"Spirotaenia sp."	Peptidases_S8_S53 superfamily	MITTTTYTPDFLNMATAWGAVGSANGNNAGEDIVVGVIDTGIYPEHPSFSDRGYKKLKKWKGKCNTTADFPSCNNKIVSANYFINGFLADAQANGYTLASSEFRSPRDILGHGSNTASIAAGNQGVPVIQKNVLYGCASGMAPRARIAAYKIRWENSNGLGLIFLSDVMAAVDQAVADGVDVINFSISYARVPSNPTSVDISELALLTASKAGIFSAQAAGNLNQVVSWSPWQITVGGSVTDRTYTAYAQVGGWNLTGGSITASTRGKSTLYSIITADKAKASGVSSTDSDLLFCQNPALFNATIVRGKILVCQATSEYLSNSFHTLLSSTADAAANTSLALGAAGAIFTTSDSTDVHPGARWPLPAIYLTSASSTSLYAYVSSSSKPEGRIQGITPIY…
	Spisp255S11619	Spisp255S11619	"Spirotaenia sp."	Peptidases_S8_S53 superfamily	MITTTTYTPQFLNMATAWGAVGSANGNNAGEDIVVGVVDTGIYPGVPVIQKDVLYGYASGMAPRARIAAYKIRWENSNGLGLIFLSDVMAAIDQAVADGVDVINFSISYARVPSNPTSVDISELALLTASKAGIFSAQAAGNLDQVVSWSPWQITVGGSVTDRTYTAYAQVGRWNLTGGSITGQPMRVLHAARTSSEAPSFPLVRLARSQQSGAL
	Spisp255S11620	Spisp255S11620	"Spirotaenia sp."	Peptidases_S8_S53 superfamily	MHTEASTRGTSTLYSIITADKAKASGVSSTDSDLLFCQNPALFNASIVRGKILVCQATSEYLSNSFHTLLSSTADAAANTSLALGAAGAIFTTSDSTDVHPGSRWPLPAIYLTSASSTSLYVYISSSSKPEGRIQGITPIYTLESPTVGIFSSIGPNPATREILKPDLIAPGQSIWGAWSPFNMDGVEAPAGSYFAQTTGTSQATPHIAGIAAVLRQLHPTWSVSMIKSALVTTTTVVDRWNMPLRTAHTSGDVGTFATATVEDMGAGHVRADKAIQAVLVFDSGYPEWVKYMCGAPNITPQQVMSAIGENCTLTGKYANPSELNAPYISTISNQGVTIVRTRTITNTGPAAVYTVSVQQPPSVTLVVSPSRLAFPALGKVSFNVSITVNGPVGGASTG…
	Spisp567S01971	Spisp567S01971	"Spirotaenia sp."	Peptidases_S8_S53 superfamily	MNSGVDLAGSGETLSPRDVAGHGTHVASTALGAACPGANIGGNIFGTSKGMAFGARLSMYKVCWAPDPSTTTDGNCASSDIFMGLDQAIRDGVDVISMSLSGGNEAFLGDFIAEGALNAVLSGIPVVAAAGNAGPDPRTVANVAPWLITVGASTIDRTFQNAVVLGNGVSVLGVSLTGGTLPAKQFYPLVQSSSIAIKGATIADAKTGFTCIYLYIKNVRVLGLEHPHYVCPLDRIGIKVTLQGQGLDQSTCLCLNGTLDPRKAAGTIVMCTRGVNGRVEKAAIVQAAGGVGTILREDFNGSESGLADLKPIPSTHVGVTAGKRIMQYILSTRNPSAYITASEQTLGQRSPQIADFSAAGPSSLTDDLLKPDIVAPGVSILASGFGQGMQFKIMSGTSM…
	Zm00001d019064	ONM52080.1	Zea mays	Peptidases_S8_S53 superfamily	MPRLLLLLLVTAIAAKDLSASETVGDGDQVRSDGSIVRSSNIDLGNNFIKYILCCLIVRVISMQVYIVYLGHLPSSADASEHTEGFSAVELAHHDMLDQVLDGGSSASDRILRSYKRSLNGFAAKLSKEEAHKLSGMNGVVSVFPSRTLDLLTTRSWDFLGFPQTPIQELPLEGDVIVGMLDTGVWPDSPSFSDEGFGPPPSSKIIGARAYNGGSSSSGQSPLDDDGHGSHTASTAAGRAVGNVSMYGLAGGTARGGVPGARLAIYKVCCGEADILAGFDDAIADGVDVISISIGSPFPFDYFGDVIAIGSFHAMRRGVVTSAAAGNSGLDLGNVCNVAPWMLSVAASSIDRRFVDRIVLGNGKTIVGASINTFPTLSNATLAFPVNGSCDPENLAGGS…
	Zm00001d019066	ONM52082.1	Zea mays	Peptidases_S8_S53 superfamily	MPRPRTVPPLLLLLLLLLVAVFATSEVPTSDGGQVYIVYLGHLPSTDADASEPGGFSAVEFAHHGLLNQVLDDGSSASDRILRSYKRSLNGFAAKLSEEEAHKLSGWAINKPFFSLLLFCMNGVVSVFPSKTLRPLTTRSWDFLGFPQTPKEELQLEGDVIVGMLDTALRMCSKIIGARSYDLTGSSSESSPLDDAGHGSHTASTVAGMAVANVSFYGLAAGTARGAVPGARLAIYKVCQGEGCSDADILAGFDDAIADGVDVISFSIGSSSPSDYFSDAQAIGSFHAMRRGVLTSAAAGNSGLDGGYVCNVAPWMLSVAASSIDRQFIDKIVLGNGQTIAGSSINTFATITNATLAFPANGSCDPESLVGGTYSYKGKIVLCPPQEGHLNDGSGPLLA…
	Zm00001d020897	ONM55774.1	Zea mays	Peptidases_S8_S53 superfamily	MRVDPSHSAGILPESRFGEDSIIGVLDTGIWPESASFRDDGMSEAPRRWKGQCIAGDRFNATNCNRLASRLGFFHLVVLPAKDFITCLKVTRRILLVVSDIKFMIG
	Zm00001d020995	ONM56054.1	Zea mays	Peptidases_S8_S53 superfamily	MNGVVSVFPSRTLELLITRSWDFVGFPQTPIRELPLEGDVIVGMLDTGVWSDSPSFSDEGFGPPPSRWKVKSSEHALTTEDPAALASRHWTMTATAVTRHPPRPAGSAVGNVSMYGLAGGTARCAQCQARHLQGSLSINTFPTLSNATLAFPANGEPRRRLIHRQDRPLPEGRCKRRFRSSLGRCSTAAGVVIVSRIPDVAFALPLPGLTVSQDQFDQTMAYVNSTSHPVCTIDRTERDYCGSTSSGSRLLLFSRPQPDHPSSLEATPMDTAANSNASALKYGAGQLNPVSAHDPGLVYDASESDYVAMLCAQGYNATQLALVTGSNATAACSNGSTPGSPGDLNYPTMAVPVEPGKNFTAVFPRTVTNVGAATAVYDVSPARLVFSEQNQKVSFTVTV…
	Zm00001d025019	XP_008663063.1	Zea mays	Peptidases_S8_S53 superfamily	MSALPWCILIPMLFAAAAVVASSAAAAGLIVRERPDDEHEEKPSIYIVSLHGEPPLAATRVVDRNATWYGAQKRRVARLHDQLLQHAMEHEGAAGSRCCWRIYSYHRSVNGFALHATASLAERLRAAPEVAAVEEDVGTRLMTTYTPRLLGLPDGVWRPRRGGKGEEDDGAGVVVGVVDSGVDPEHPSFAYAPRPRAAPADPRGDDGGPFAGARGCVVGPRFPPGSCNGKIVTARYFAAGAAAVLPLDPSRDLSPFDAEGHGSHVASIAAGNRGVPVVVGGAMYGFASGMAPSARLAVYKAVYPAGGTMADLIAAIDQAMEDKVDVLVLSIGPDERPASEVTFLSMLDVALLSARRAGVFVAQAAGNSGPAESSVVSYSPWVTTVAAATTGRSYTSWLV…
	Zm00001d043731	ONM38914.1	Zea mays	Peptidases_S8_S53 superfamily	MKASGALGDGGTPPPSQADLSSPRDYVGHGSHTLSTAGGSLVPGASVLGHHGRGVAAGGSPGARVAAYKACYGPGCSGVDILAAIVAAVADGVHVLSLSLGAPPADYLTDLTALGAFFAVQSGVTVVCAAGNSGPQPSTATNLAPWILTVGASTMDRDFPANVSFNGDTIQGQSLADSTLPIGQPYPIISGGKANAANQPTGNSCASDSQPAVCCSDRRVPYELNVLLVPACLPACRSLCLPSSLDPAKVKGKIVVCVRGVNARAEKGFVVKQAGGVGMVLCNDASTGDTVVADAHVLAAAHCSYSQCVRLFNYLQSTNDPLGYINATDASFGVKPAPKIAAFSSRGPNAITPQILKPDITAPGVSVIAAYSGAVSPTELPFDDRRVPYNIMSGTSMSC…
	Zm00001d048495	AQL09933.1	Zea mays	Peptidases_S8_S53 superfamily	MRTQRNLLPLLLLLSAALLAVADAQERKNYVVHLEPRDDDGGGGSVEEWHRSFLPEATLDSAADDGPRIIHSYSHVLTGFAASLTDAEAQTLRRKEGCLRLYPEEFLPLATTHSPGFLGLHMGKHGFWGRSGFGRGVVIGLLDTGILPTHPSFGDAGMPPPPKKWKGACQFRSVARGGCSNKVIGARAFGSAAINDTENAGVRGNAHGRASGMAPHAHLAIYKVCTRSRCSILDIVAGLDAAVRDGVDVLSFSIGATDGAQFNYDLIAIATFKAMEHGIFVSAAAGNDGPAAGSITNGAPWMLTVAAGTTDRAIRTTVRLGNGQEFHGESLFQPRNNTAGRPLPLVFPESRDCSALVEAEVRGKVVLCESRSISEHVEQGQTVAAYGGAGMVLMNKAAE…
S8 cluster 1	Chaetomium_thermophilum_var._thermophilum_DSM_1495-XP_006694395.1	XP_006694395.1	Chaetomium thermophilum	Peptidases_S8_5	MVRLTSLLAAAGIARAAVASSSTTAPAAPEIVPGAYIVEYEGDQDTNAFVKELGGEASLRKDLRFKLFKGASIQFKDTKNAEKLAAELADLPKVKNVFPVRRYPLPRHTIHSVGSTVANIAESLKKRDNGTDTFSTHLMTQVNKFHDAGITGQGIKIAVIDTGIDYRHPALGGCFGPGCLVSYGSDLVGDDFNGKNTPVPDPDPVDSCNGHGTHVAGIIAAQSNNPYGIIGAAQGVTLGAYRVFGCDGDVGNDVLIAAYLMAYEAGSDIITASIGGPSGWGEDPWAAVVSRIVEAGVPCVVSAGNDGATGIFYASTAANGKKVTAIASIDNTETPALLSNASYTVAGGPATAFGFTAGEPGEWPDVTLPLWTVNYNTSDPAHGCDPYPDDTPDLSDRIV…
	Cryptococcus_neoformans_var._grubii_H99-XP_012046191.1	XP_012046191.1	Cryptococcus neoformans	Peptidases_S8_5	MVAFHASSALLSFALLATGFANAFSLDDIKRGSDSVIPGRYIVEFDSKAHLTSAGIKRAATPHEYIYRELDARSSSYTVHQEYACDLFFGASLSIFSDADLAVLLDIAGVIDLRAVHLLTLPAEPLSKENTQWPANSPHSPSSSSASATASATSTSAPFSNLPQIQADAVQATGNKGKGIKIGIIDGGVDYTREPLGGCFGSGCKIAGGYDFVGDNYDGSNDPVPDNDPYDNCYSHGTFISGIIGANQNIYGAVGVAPEASLYVYRVFGCNGAASDDIVLAAMQKAYDDDMDVINLSLGEPSGWTESTLSVFASRVVAKGTVVTVSAGNQGQVGGFYSSSPAAGKGVINVGSSDSSIYPAHLATVSTGYGPIAYYNYKAYSDKTLPLYTFDSDIYGCTL…
	Lichtheimia_corymbifera_JMRC_FSU_9682-CDH52730.1	CDH52730.1	Lichtheimia corymbifera	Peptidases_S8_5	MKFFSPLWGLAAAATLLLESNPVFAANVHPSQISKKEFEVVPGRYIVEFSGGNVDASSKKLTELLNGKFDDTKVSIVRSWNHSFMRGISLQIDTVKNSKTKSKSNDDDEDLVVESMSTSNDNVLDSVMKALQDEALVANVYPVRIIPRPQLTATPLSSGAKGIDTGLLEPHSMTQVDRVHKELKNKGKGIKVGVIDSGVDYKHEALGGCLGKGCKVAYGYDLVGDDYNAEIPGSTPKPDDDPLDDCGKDSGASGHGTHVSGIIAGKSENFTGVAPEATLGMWRVFGCKGSASNDVIIQAMLDAYEAGVDIISMSLGDSLGWSETADSVVAQRIVESGVPVIIAAGNEGASGAFTAGTPSVGHGPVSVASFDNNYFIAKQFSADGLDGKQIYSPSESSGQ…
	Lichtheimia_corymbifera_JMRC_FSU_9682-CDH52731.1	CDH52731.1	Lichtheimia corymbifera	Peptidases_S8_5	MKLLNPFCGLAAAVWLFTIVSAADDKQRPHPKYDPSGLLDIVPGRFIVEYAEPNVQATSKKLLDLLHGKFDSTNVSVSQSYDHPLMRGVTLRIDSTKKKDDDDDENVVESMSTPKDDIVKEVIEMLEKQSMVSTVYPVRLVRRPELVPTPMKELDRRDGINMNAMQPHAMSQVERVHRELKNTGKGIVVGIIDSGIDYRHPALGSCFGKGCKVAMGYDLVGNAYDARNPASRPQPGPDPMDNCGRGSGANGHGTHVAGIVAGKSENFKGVAPDATLGMWRVFGCQGLTSNDVIIQAMLDAYEAGVDVISMSLGFGSGWADTPTSVVAQRIAAKGIPVIAAAGNEGEQGAMTLGAPSVGHGVTSVASMDTESARVSVFSSIGPSSEIDFKPDIAGFGGNV…
	Lichtheimia_corymbifera_JMRC_FSU_9682-CDH56430.1	CDH56430.1	Lichtheimia corymbifera	Peptidases_S8_5	MVWLLIFSLLACTAAVVFANDSQQQRLFLPNTYVVEFQQPQHDDGLFQRLAEHKIEHHLRHRYDMMNAISLSFNTSNDATRFFNLMRQDIHRTWPVNAVARPNAKLLHVGKKPATGLFNYYNNTGVTQLREELGLTGRNIKVGIIDSGLDYTHPSLGGCFGSQCRVAFGYDFVGDDYTGDNQPIPDGDPMDCNGHGTHVAGIIGADDKEFQFTGVAPEVTFGAYRIFGCSGSSADDVIMKAMEQAYFDGMDVINLSLGDLGWAESSTSVLADVLTLKGMMVVAAAGNEGDKGMFQVGAPSLGRHALSVASTDNSVTLAHPIKYNDFQVGYSTSSGKPLSVSEGEIVPVSDTFNAPNDACEPVHSNHLLGKIALIARGGCYFSEKVQNVQAAGAIAAIVY…
	Lichtheimia_corymbifera_JMRC_FSU_9682-CDH58564.1	CDH58564.1	Lichtheimia corymbifera	Peptidases_S8_5	MPAYCVASNKVLLLGLILLFFYCGTAESQENNQQRDNAGIRYTVQFTSSTLPNGTSVEDPEAIQDAFLQYLERNNVNVTVRYRFTDIMNGMSIMLPPDTVLPQWPPPPPSSSSSSDSSLNTTTEHHLHSNASSLVSTDFHPTAFLAQTLQTCPYVNRYWQGKSYRRPQVRRGTLSPDNVPGLPNLPAAHELTGVDQAKLSNWTGDGIRVGILDTGVDYTHPALGGCFGPGCKVAYGYDLVGDASNDETIDGYGINPDDDPMDTCDGHGTHVAGIIAANDTKMGFEGVAPGVELGAWRIFGCQGDTDDDIILIAAEMAVKAGMDIINLSLGGGVSAWEEDALAVALSNIADKGIMVAVAQGNEGRDGIARTPSPAIGEHVMAVASFENAEKFGHVFHIAD…
	Meiothermus_ruber_DSM_1279-WP_015586338.1	WP_015586338.1	Meiothermus ruber	Peptidases_S8_5	MSALLAACGGPRSSKPSLEVIASLPPAPASPMVDETPTRWFVELSGGAVSDGISLQSIQAQHAAFRQAAQAAGVKILFAYTQLFNGFSVEVPGNNRKLLYTLPGVEGVYPIGTYKLPPREAANPDLASAITQTGADIAQNDLGLTGRGVKVGIIDSGIDLEHPAFAGRIVDGYDFVGDAYDASDPAKSTPVPDPNPDDCDGHGTHVAGIVGGKDSQITGVAPGVQFGAYKVFGCEGSTGDDVILAALERAETAGMDVVNMSLGSPFGWSVLGKSITKMVKRGTVVVASAGNNGNLGLFATGDPAATEGVLSVASFDNIAVNAQKAVVNATGAPLGYLVLGGAEAPPTSGTSAEVVWVGRGCNADALLADPNGKVALMERGACTFNEKYQKAVAAGAVGV…
	Rhizopus_microsporus_ATCC_52813-XP_023463952.1	XP_023463952.1	Rhizopus microsporus	Peptidases_S8_5	MKSVVILLFYMILYCLTVEAIKIKHHKFKETNSDIIPGRYIITFQDQKDTAGTFFSQSLHAIKNLKVNQRFNHKLFNGLSVNLSFKNEKDHKSSLLSLLDRPDIKYVYPVRVVRRPKVFAKKLSVPGKKEPSALPHQMSQVDIVHSKLKNKGRGILIAVLDSGVDYMHPALGQGFGKGFKVSKGYDLVGDMFTGTETPEPDDDPIDNCGPDTGSEGHGTHVSGIIAGWDPATNFTGVAPEANLAMYRIFGCVGNSATDVILKGLLMAYDSGADIINLSLGYANAWSENSDVIYPVLQKILARGIHVVAAAGNDGEKSIYSIGNPAISSNAYAVASIENEYKSVTDLRATGISHPILYSGSESSRDFIDGELVFATEDQDDTSAACDPDQILPTVKGKIA…
	Rhizopus_microsporus_ATCC_52813-XP_023465157.1	XP_023465157.1	Rhizopus microsporus	Peptidases_S8_5	MKPSNLTILPLYVAGVCMAVFVLTADAVNIHHPKFKPRTSEIIPGRYIVGFNTDSDSAGTFFSQSLDDFKGADVKINERYNHDFFNGVSININTEDADIHKSALESILDRADVQYVTPVRVVPRPKVKVVKKGKKAKSLLPHSMTQVDLVHSKLKNKGKGVLVGILDSGIDYRHPALGGGFGKGHKVVTGYDLVGDNYTGRNSPKPDNDPLDNCGAASGASGHGTHVSGIIAGWDPATNFTGVAPEANLAMYRVFGCNGVTGDDIIVKGLLMAYDAGVDVINLSLGSTNPWSENTDNPEFKIIKQIVAKGVHVVISAGNDGDNGAYTLSSPSSAPSAFSVASVENNYQATNFLTATGIEQHISFVDGSPTPGNPVDGTLAVAAKVANPTADACKPEDVS…
	Rhizopus_microsporus_ATCC_52813-XP_023467726.1	XP_023467726.1	Rhizopus microsporus	Peptidases_S8_5	MKLVSLLICLSPLALASITIPNVYLIEFDNRTHVKRNIDQRRNQFYEQLDSLHIQYNVRHEYNLIHAVSLEFKSPRDTELFFESAMDVKRVWPVSTVAKPKIHQADSVPSIAPLFSFYKQTGVTKLREKLGLTGEGIKVGVIDTGVDYTHHALGGCFGPGCRVAYGYDFVGDAYTGDSEPQPDDDPRDTCNGHGTHVAGIIGANDKHMNLTGVAPDVTFGVYRIFGCSGGSSTEIIMKAMEAAYLDGMDVVNLSLGDIGWPESPASVLADELSLQGMIVCAAAGNEGERGMFEVGSPSLGKHAISVASVDNANVLSHVIRAGDLTIGYLTATGGSFIPRKTRMIPLSNQFLKANDGCDPITVNLKNIVVLVSRGGCLFTQKIINAEKAGAAGIIFYNNL…
	Rhizopus_microsporus_ATCC_52813-XP_023468119.1	XP_023468119.1	Rhizopus microsporus	Peptidases_S8_5	MKIFSNNESQSIIWLLLFFTLTLVHALPEYGYIFELSTSSSSFVKKHLDNNIKLRYLYDSDIFNGVSLEFASKDAANRFIQQHPDIVNFWPIMSRTHIQAAIKHEQLSSFIPQNKDTIRQLTKENYAYKRLKLTGSGIKVGIIDSGVDYTHPALGGCFGKGCKVAYGYDLVGNDFNGTIQSIHPDDDPLDDCPSNSTSATGHGTFVAGIIAAEDKKYDWTGVAPGVTLGMWRVYSCNYAIVPDDILIKAMDMAYKAGMDVINLSLGSFGGWEETVLSRVASSIVSKGVHVIAANGNIGSSGIFLPSSPATGKDVISVGSIQNEYVPGYVLKVYAKQTLSISYRTYVNSALKLNKKLPIASASTQFNKKQDACRPLKDSNRFRDSILLIHLGGCSPLDQI…
	Rhizopus_microsporus_ATCC_52813-XP_023468576.1	XP_023468576.1	Rhizopus microsporus	Peptidases_S8_5	MRLSLLISVCLIAFAVPSSAVQQDKYVYRNRLLSIIADPKFKPGALGNAIPGRYIIEFEEDYHGSSMEFISRVENDILLAEPHLGPHIKMSVAHDYSTSSAIFRGVSICLQGYSQLLHKRDSTNETIDDAERAEHIILRKILQQHHVKSVYPVTEIPRPSVKVHPYESVLNANEASPAPRIKISDPNIHLPFTHAMAQVDDLRQNSKILGKGVIVGIIDSGIDYRHPALGGGFGPGYLVQYGYDLVGDNYDSSDPFSRVQGETPLDTCTSGSGHGTHVAGIIAAQDSVFNFTGIAPEVTLGAWRIFGCTGSTSNDMVIKALIDAYEAGMLCCDVINLSLGSPSNWGDDPTSIVANRVSESGSLVIAAGGNEGSEGAFYMSAPGTGGSTVSVASIDNTYG…
	Spizellomyces_punctatus_DAOM_BR117-XP_016608095.1	XP_016608095.1	Spizellomyces punctatus	Peptidases_S8_5	MTAVGDRTVTPSLESAHGLTGVLDVHDKLKIYGKGVKVGVIDSGVYYKHPALGGGFGPGFKVEKGWDFVGDAYTGLNEPIEDADPIDECSDVSHGTHVAGIIAANATGMAKEWAPVTPFLGVAPQATLGAYRVFGCDGSAGDDVIAKAIYRGHDDGMDILNLSLGGGSPYPDSPAVFAADRVSSKGTYVIMAAGNDGEDGVFTTGPPAVAPKGWSIASIDNSKLVQFSIFDDAGKSYSYAPSSAGGGWVGKVKGQIVINNPNADPTTTLDDGCKPVTIDAKGKVIIFQQGSACGSAVRCGNAKAAGAAGCLVYNNVPGSINIFGTAGLPGGGLDDQTGLAIVNAVKAQPNRVWTFTNELGISDVPTARTPSSFTSLGLDGDLKMKPELAGIGGNVYSTA…
	Spizellomyces_punctatus_DAOM_BR117-XP_016610385.1	XP_016610385.1	Spizellomyces punctatus	Peptidases_S8_5	MLVVQSKLIGFLIFMVLRQLAIIAGPATSKNLIIKLRLNESISFSMALAKFRAQYEIGGFIKVRSLYPEVFGGLSVELLERNKVNFNETDAVERIWPVENYAGPYPLAPIPPDISGVYPHLSSPLMHLTHRMTGVEGVIGQFDGTGVKVAIVDSAASKELLWTNVAATGVDYTHPALGGCFGEGCRIAHGYDFAGDGFRGENGPDPVPDSDPMDCTGHGTHVAGIIAGLDDRVAGVAPNVTLAAYKVFGCEGGTNSELILKALEQAYADAVDIVNLSIGTSGGWPDTPEAVSATSLARLGVIVVAAQGNYGVQGLWSAPAPAVSPPTLAVASCENTYFLGGFFTLSTNASHNVTYASTSNITMLPTNVPLRVAPTDACTPLPSSASFNSSIVLVKRGGC…
	Lichtheimia_corymbifera_JMRC_FSU_9682-CDH55596.1	CDH55596.1	Lichtheimia corymbifera	Peptidases_S8_S53 superfamily	MLGLVEAVAQFNITNGYTHTTGIDYHHEAFSNEQGKKGCFGKGCKVAMGYDLVGDDYKPHGPDSTPKPDSDPFDSCGKRSTGHGTHVAGIIAGNSTLIHGVAPDVTLGMWKVYGCYPTTSEDVVVKAMMDAYHKGVDIISVSIGSNNGWSESPMSAATQRITEKGVPVVIAAGNEGLNGAYTVLAPAKDATLVGSFDNNNFYTNYFIDQNNTFYPYHPSQRGGAMPNGTIAAGDVHLGSDHDACDPNQVNKKVKGHIALAKEGGCSLDTKLINLHEAGATGVIVYTDDDIEIYDGVKFTTAAANNTNTPLVTTFNRVGVKLVNDLAKGKNVTIHFGKAGIMPYPTGNTVSSFSGVGASYENDLKPDIAGIGGSVFSAVPVDMGNYGVMSGTSMAAPYLA…
	Lichtheimia_corymbifera_JMRC_FSU_9682-CDH55597.1	CDH55597.1	Lichtheimia corymbifera	Peptidases_S8_S53 superfamily	MLGLVEAVAQFNITNGYTHTTGIDYHHEAFSNEQGKKGCFGKGCKVAMGYDLVGDDYKPHGPDSTPKPDSDPFDSCGKRSTGHGTHVAGIIAGNSTLIHGVAPDVTLGMWKVYGCYPTTSEDVVVKAMMDAYHKGVDIISVSIGSNNGWSESPMSAATQRITEKGVPVVIAAGNEGLNGAYTVLAPAKDATLVGSFDNNNFYTNYFIDQNNTFYPYHPSQRGGAMPNGTIAAGDVHLGSDHDACDPNQVNKKVKGHIALAKEGGCSLDTKLINLHEAGATGVIVYTDDDIEIYDGVKFTTAAANNTNTPLVTTFNRVGVKLVNDLAKGKNVTIHFGKAGIMPYPTGNTVSSFSGVGASYENDLKPDIAGIGGSVFSAVPVDMGNYGVMSGTSMAAPYLA…
	Rhizopus_microsporus_ATCC_52813-XP_023468575.1	XP_023468575.1	Rhizopus microsporus	Peptidases_S8_S53 superfamily	MLLLHFIQPVRLTGIVQNAYIIEFDQNTNNSIHQSINDELRFYKNQYELSSSSEGGTSHPIIRHLSKHPAVVSISSVSKLVQPQWFNGSPNYTFPYSNSVSQAYDVHRQLKITGEGILVGIIDSGIDYTHLALGGGLGKDYKVRYGRNLVSAKRDEKLGIKPRGEFDPYDPCTGRNTGHGTHIAGIIAGYDISKNFIGIAPNATLAVWRIFGCDQRAHDDTVIKALEMAYEAGCQVINLSLGSENGWIESPLAAAVERISKAGIIVASVAGNQGMDGPFSISSPGIAESAVSVASINSPYYPAKVFEFSTFPGEYFSYLPSTSTQSFPNGELAYVIVNGSFPYACNNDMQFLTQFSTVGKILLVKRGHCKFNEKLKNAKLLGVKGVLFYDPDTSSHDVA…
	Lichtheimia_corymbifera_JMRC_FSU_9682-CDH52142.1	CDH52142.1	Lichtheimia corymbifera	Peptidases_S8_S53 superfamily	MALVAIILPTNSDATLIPDAYIVEYSDKQQGDSILSSLDGLTHPYHIRQTYASPVFNGLSLHLSAASRNSTSNNNGSITEAIDNIHPILAYLYAHPGVRRVYPVRNVPRPQWVDRKDINETSSLPYDNKLTQLKGMYDQMNLTGAGVTVGIIDSGVDYDHPAFGGFGPAHKIKFGHNFVDPANDDEHAGSHRLENDPYDLCPGNDGGHGTHVTGIVSGVDMSKNFSGIAPNVTIGAYRIFGCTGGAAEDVVIKAMEMAYEAGTTWLGSVRMIGVPFNMLRSFIGCDIINLSLSVESAWPENPMAVVADRLAQKGAIVVTVAGNQGGQGVFMQTSPGSGTRALTVGSMENTFRYDKVLHASVFPNQSYPYALSTSTENMPDGKMLGIVFDEEKHVVDGCS…
	Lichtheimia_corymbifera_JMRC_FSU_9682-CDH52137.1	CDH52137.1	Lichtheimia corymbifera	Peptidases_S8_S53 superfamily	MMTVTKPTAIGQKAFLWLFMLTGMMLVVVAAGSANDIDHPKWVSFANNNNRQLPGRYIIEFSDDYVGTTEQFLDEVEREHQSFRWTMAHDYHSNRHPDSIFRGISIHMEEQPGIRAANTATMSEHQVMRHVMEKHLVKRVFPVFEVPRPKLHRHNIIRAQALDISPEVSGLPFSHAMTQVNRVHSELGLDGEGVLVGIIDTGVDYNHPSLGGGFGPGYKNFTGVAPKATLGMWRIFGCHGSTSTDLVIKGMIMAYEAGCNVINLSLGGPNSWPEDPSSVVADRISRRNVTVVVAAGNEGSSGIYMISSPSTGFDTISVASVDNEYSLHPNVDADNGKHFPYALGSTTKSFPNGTLVAYSNASDNDHDACEGTEPENELEGAIVLVQRGTCHFDEKAGIV…
	Chlre11019	XP_001701645.1	Chlamydomonas reinhardtii	Peptidases_S8_S53 superfamily	MSARGYWAASGVQEVATDVLPDRFLVKLRPKSGKFSTRGSSNVQSRAQQIVGRLRTAKLAVRLTHEFSTAWEGFGLQADDVDSALAALDEEYEVLSIYPVTWLPAPDSNVSEVDAAALRGVFTVADASAPTNGTTARLAAGGFKRLDGWDVKVGIVDTGVDYRHPALGGGFGPGFKVAYGRDFAGDAFKPGGVPAPDADPALIVSSQMDCAGHGTHVAGIIAGSYSSADWSFSGVAPGVTLGAYKVFGCTGGTTSELVVAALDAAAADGMQVINLSLGDEGAWGGPVAEAAARLAGLGVLVVAAVGNAGPSGLFMPTSAASASGVLGVAAVQSRAAPVAATLTVSGVRSARAAGRDFAIAAAFGDVGSLANAIVRPSDAALIAGVAAVPGSTAATGSAD…
	Allomyces_macrogynus_ATCC_38327-KNE63745.1	KNE63745.1	Allomyces macrogynus	Peptidases_S8_S53 superfamily	MAKSSRSPRTGRKSLFTLLLIAALAITTGAVDALKPETTAALKGLQRSSAADVVPGRYIVEFDQAPAIPDRPTESIGSPAAAKSQHQTFSGYLASTGLDEAVKVDKTYSHVFNGAAITVTEESQLLKVAAAPGVKAVHPVFIHSISPIEKKTAAENVRRIEYGLRKRADATPQMVFANNMTGVSAVQNDLGLTGKGIYVGVIDSGIDYLHPAFWVTGKQCTQWKGDGCRVVDGKDFVGDDYNTRDPAHNVPNPGPTPMDCGGHGTHVSGIIGGKDETFTGVAPDVTYYAARVFGCDGSTATDVIIDAIETTFLANVDIINMSLGGGASFNDYVESKVVDKLSRRGLLVASALGNDGTKGLFQASSPGLARQGLGVGSFDNAYIKQDVLSVAGVTGLKDV…
	Allomyces_macrogynus_ATCC_38327-KNE63746.1	KNE63746.1	Allomyces macrogynus	Peptidases_S8_S53 superfamily	MAKSSRSPRTGRKSLFTLLLIAALAITTGAVDALKPETTAALKGLQRSSAADVVPGRYIVEFDQAPAIPDRPTESIGSPAAAKSQHQTFSGYLASTGLDEAVKVDKTYSHVFNGAAITVTEESQLLKVAAAPGVKAVHPVFIHSISPIEKKTAAENVRRIEYGLRKRADATPQMVFANNMTGVSAVQNDLGLTGKGIYVGVIDSGIDYLHPAFWVTGKQCTQWKGDGCRVVDGKDFVGDDYNTRDPAHNVPNPGPTPMDCGGHGTHVSGIIGGKDETFTGVAPDVTYYAARVFGCDGSTATDVIIDAIETTFLANVDIINMSLGGGASFNDYVESKVVDKLSRRGLLVASALGNDGTKGLFQASSPGLARQGLGVGSFDNAYIKQDVLSVAGVTGLKDV…
	Allomyces_macrogynus_ATCC_38327-KNE63747.1	KNE63747.1	Allomyces macrogynus	Peptidases_S8_S53 superfamily	MAKSSRSPRTGRKSLFTLLLIAALAITTGAVDALKPETTAALKGLQRSSAADVVPGRYIVEFDQAPAIPDRPTESIGSPAAAKSQHQTFSGYLASTGLDEAVKVDKTYSHVFNGAAITVTEESQLLKVAAAPGVKAVHPVFIHSISPIEKKTAAENVRRIEYGLRKRADATPQMVFANNMTGVSAVQNDLGLTGKGIYVGVIDSGIDYLHPAFWVTGKQCTQWKGDGCRVVDGKDFVGDDYNTRDPAHNVPNPGPTPMDCGGHGTHVSGIIGGKDETFTGVAPDVTYYAARVFGCDGSTATDVIIDAIETTFLANVDIINMSLGGGASFNDYVESKVVDKLSRRGLLVASALGNDGTKGLFQASSPGLARQGLGVGSFDNAYIKQDVLSVAGVTGLKDV…
	Allomyces_macrogynus_ATCC_38327-KNE71951.1	KNE71951.1	Allomyces macrogynus	Peptidases_S8_S53 superfamily	MAKSSRSPRTGRKSLFTLLLIAALAITTGAVDALKPETTAALKGLQRSSAADVVPGRYIVEFDQAPAIPDRPTESIGSPAAAKSQHQTFSGYLASTGLDEAVKVDKTYSHVFNGAAITVTEESQLLKVAAAPGVKAVHPVFIHSISPIEKKTAAENVRRIEYGLRKRADATPQMVFANNMTGVSAVQNDLGLTGKGIYIGVIDSGIDYLHPAFWVTGKQCTQWKGDGCRVVDGKDFVGDDYNTRDPAHNVPNPGPTPMDCGGHGTHVSGIIGGKDETFTGVAPDVTYYAARVFGCDGSTATDVIIDAIETTFLANVDIINMSLGGGASFNDYVESKVVDKLSRRGLLVASALGNDGTKGLFQASSPGLARQGLGVGSFDNAYIKQDVLSVAGVTGLKDV…
	Allomyces_macrogynus_ATCC_38327-KNE63742.1	KNE63742.1	Allomyces macrogynus	Peptidases_S8_S53 superfamily	MGIAYRRPPIVHVFNGAAITVTEESQLLKVAAAPGVKAVHPVFIHSISPIEKKTAAENVRRIEYGLRKRADATPQMVFANNMTGVSAVQNDLGLTGKGIYVGVIDSGIDYLHPAFWVTGKQCTQWKGDGCRVVDGKDFVGDDYNTRDPAHNVPNPGPTPMDCGGHGTHVSGIIGGKDETFTGVAPDVTYYAARVFGCDGSTATDVIIDAIETTFLANVDIINMSLGGGASFNDYVESKVVDKLSRRGLLVASALGNDGTKGLFQASSPGLARQGLGVGSFDNAYIKQDVLSVAGVTGLKDVPYTVDSDIKVKFALETPLPIKRTPNPVTAADDACTPFPAGTFKDAVALVQRGTCTFAIKAANAVAAGAKGVIVFNNRAGSFSGGLADPAFPVPVGFIG…
	Allomyces_macrogynus_ATCC_38327-KNE71932.1	KNE71932.1	Allomyces macrogynus	Peptidases_S8_S53 superfamily	MAARRSSRSARRATRKSSLLALLLVAALAYMATTTEAALPADVIRRAHKNQLPKGTGIVPGKYIVQFDAEPAIPDTSSTAESFAPVTGSPAAAQAQQADFKNFLATQGIQNNVAVQQSYSHVFNGVAVKVNDEAHLETVAKAPGVKAVFPVLSYKRLPVFASKAGSGSMGSLVKRDTTDAAAAAAGSAHPNLIYAHNMTGVTQLHQNYGLSGKGIKVAILDTGIDYLHPAFWVPGKQCKSFKGDGCRVVDGQDFVGDDYDSNSPLHSTPNPGPSPMDCAGHGTHVAGIVGGNYPGVFQGVAPEVTFYAGRIFGCDGSTATDVIISAIEASFKAKADLINMSLGGGQAFPSYPDSQVVDKLARRGMLVGSALGNDGDKGEFQASSPGVARNGFGVGSFDN…
	Allomyces_macrogynus_ATCC_38327-KNE63770.1	KNE63770.1	Allomyces macrogynus	Peptidases_S8_S53 superfamily	MAARRSRSARCAARKSSLLALLLVAALAYMATTTEAALPAEVIRRARRHRTAESFAPVAGSPAAAQAQQADFKNFLATQGIQKNVAVQQSYSHVFNGVAVKVNDEAHLETVAKAPGVKAVYPVLSYKRLPVFASKTGSSSLGGLVKRDTADAAAAAAGSAHPNLIYAHNMTGVTQLHQNYGLTGKGIKVGILDTGIDYLRPAFWVPGKQCKSFKGDACRVVDGQDFVGDEYDSNSPLHSTPKPSPSPMDCAGHGTHLPVRIVDGNYEGVFQVVAPDVTFYAGRIFGCYGSTATDVIFSAIEAGYKAGCTILNMSLGGGQAFKDYPDAQVMDKLSRRGHLVGSALGNDGDKGIFQESSPGVARNGFGVGSFDNFNLMVDKMTANVPGGPLSIPAGFDNDI…
	Allomyces_macrogynus_ATCC_38327-KNE71779.1	KNE71779.1	Allomyces macrogynus	Peptidases_S8_S53 superfamily	MKSTRRALSYAFLLLAALVAVQAVEVADLTPRPHLIRRAPRKLPLHVSGVSERRFLVEFDAPPAVRTAPAASGFAAMERSGASVDTAAAVVGSEDEAVAQHQGFKGFLAQSTLDVSVDRTFATLFNGAAVTVSSAADVEKLTAAPMVKAVYPVVHYRQAPIEVSAAQAKMAQPMMRYAQNMTGVVMARQNLGVTGKNIKIGIIDTGLDWTHPAFAVPGKKCDKWLGPGCRAVGGKDMVGDAYDSRKKGQDVPKPGDSPMDCAGHGTHVAGIAAGFVTNEFSGVAPDAQLYPYRVFGCEGSTSNEIILAALEAAHKDQVDILNLSLGGSAAFSDAPDARAVDKLSKLGIMVVSALGNDGDKGLFQASSPGIASKGFGVASFDNAMLTINLATVTGVPGLD…
	Allomyces_macrogynus_ATCC_38327-KNE59734.1	KNE59734.1	Allomyces macrogynus	Peptidases_S8_S53 superfamily	MKSTRRAISYAFLLLAALVAVQAVEVADLTPRPHLIRRAPRKLPLHVSGVSERRFLVEFDAPPAVRTAPAASGFAAMERSGASVDAAAAVVGSEDEAVAQHQEFKGFLAQSTLDVSVDRTFATLFNGAAVTVSSAADVEKLTAAPMVKAVYPVVHYRQAPIEVSAAQAKMAQPLMRYAQNMTGVVMARQNLGVTGKGVKIGIIDTGLDWTHPAFAVPGKKCDKWLGPGCRAVGGKDMVGDAYDSRKKGQDVPKPGDSPMDCAGHGTHVAGIAAGFVANEFSGVAPDAQLYPYRVFGCEGSTSNEIILAALEAAHKDQVDILNLSLGGSAAFSDAPDARAVDKLSKLGIMVVSALGNDGDKGLFQASSPGIASKGFGVASFDNAMLTINLATVTGVSGLD…
	Allomyces_macrogynus_ATCC_38327-KNE63789.1	KNE63789.1	Allomyces macrogynus	Peptidases_S8_S53 superfamily	METPSARRGRVPRVLALPLLLTLVSIATAATIHRLPPRSLPRNTGIATRRYIIEFQASPALLDAPGDTVSPSAALAQHASFTSFLAQSGLDEGVAVQRTFVHVFNGAAVEVASDEMVEALAVAPNVKAVFPVVTYRLDPQEMAVARKGASPQLVYANNLTRVAQVHTDLGVTGKGVKVGVVDTGIDYLHPAFWVPGKQCTQWKGDGCRVVDGKDFVGDAYNANDPASRPAPSASPMDCNSHGTHVAGIIGGKDSLITGVAPDVTFYAARIFGCSGTTATDIILDAIEHAYLAGCNVINLSIGQGSTFASYPDARAIDKLAVHGLLAAASQGNAGKLGMFQAQSPAAARNALAVASIDNTFVNLPSMLVNGVEGIDPIPYILDTGVKTPWPKTVPLAIKL…
	Allomyces_macrogynus_ATCC_38327-KNE69048.1	KNE69048.1	Allomyces macrogynus	Peptidases_S8_S53 superfamily	MATTNRGRSHARPSTWRTVLIPVALVATLVALACSVPAAIAADVANSAPVLAEDPNNPLALRRPLAEHLQKTGARPVVLPSTTLESGGDVRDQPVLINVILSTKAVSYGSSEADVRAQQQAFLDALKTSSIGYSLAGEPLTGLVNMVPLKLKRARDVGKVRKMSAFVKTVFPVTQVKLNDAISGQTAVGSGDAATPAGNEHVDLRRRALAPDQIAALMSPHTMTGVADAQRRGLTGKGVKIAIIDTGIDATHPALGGNCFHGNANGTKVPTPTSCLIASWDDLTGDNQPMPMDCGLDGHGSRVAGVVAARAVPKSPATNGTTSGGSPVSVISDWDAQDAAMATKFVGVAPGARLYVYRVYNCAGSATSTSLARALQNAVVRDKVDIINLSLGQADPWAL…
	Bacillus_amyloliquefaciens_DSM_7-WP_013354020.1	WP_013354020.1	Bacillus amyloliquefaciens	Peptidases_S8_subtilisin_Vpr-like	MKKGIIRYLLPAFVLSFTLSTSSQAAPASKPQAPDLEKAEVFGDIDMTTGKQTTVIVELKEKSLAEAKELGKTQTKNKLKSERAKVKNKALKTIKHGKINREYEQVFSGFSMKLPANEIPKLLSDQDVKAVYPNVTYHTDQLKDKDITLSKDAVSPQMDDSAPYIGANDAWKLGYTGKGVKVAIIDTGVEYKHPDLKKNFGQYKGYDFVDNDYDPEETPAGDPRGAATDHGTHVAGTVAANGTIKGVAPDATLLAYRVLGPGGSGTTENVIAGIERAVQDGANVMNLSLGNSVNNPDWATSTALDWAMSEGVTAVTSNGNSGPNNWTVGSPGTSREAISVGATQLPLNEYAVSFGSYSSAKVMGYNKEDDIKALNKKEVELAEAGIGEQKDFEGKDLKG…
	Bacillus_licheniformis_DSM_13-WP_009329814.1	WP_009329814.1	Bacillus licheniformis	Peptidases_S8_subtilisin_Vpr-like	MRKSIVRYFVMAFILLFALSTFLTGVQATSVPDKKSPELEKAEIYGDIDVTSDKQTTVIVELKEKSLAEAKADGEKQTKASLKTARSKALKTLKKAKVNREYDRVFSGFSMKLPASEIPKLLAVKEVKAVYPNATYKPDSVKGKDVTLAADAIYPQMDKSAPFIGADQAWKSGYTGKGIKVAVIDTGVDYTHPDLKNNFGPYKGYDFVDNDYDPQETPTGDPRGGATDHGTHVAGTIAANGQIKGVAPEATLLAYRVLGPGGSGTTENVIAGIEKAVADGAKVMNLSLGNSLNSPDYATSIALDWAMAEGVVAVTSNGNSGPENWTVGSPGTSRVAISVGASQLPYNEYSVTLPSYSSAKVMGYQEEKDLEALNGQEVELVEAGLGQADDFSGKDVKGK…
	Caldisericum_exile_AZM16c01-WP_014454067.1	WP_014454067.1	Caldisericum exile	Peptidases_S8_subtilisin_Vpr-like	MKVSKKLLACLLVVLFVGSILKISPSRTFATEAPKLSNKFTAEQLTTNDYVNVIVELKDDPVITYSLRKKNEPTLLSLGRGLSTSDYEKMLTEKQIELFRQIKNVSPDAKLGYRYQYTYNGFALSIRGADLERISKLDLVRKIYPSKTYTVSDDVSNSVIGATNVWQQIKDAKGNPVDGTGIVIAIIDTGVDYTHPDLGGGFGPNYKVIGGYDFGDKDPDPMDSNGHGTHVAGIAAADGKIKGVAPKAKILAYKIVAGGSRNASTENIIAGIERAVKDGANVANLSFGSASLGTSDPEDPENKAFDTAADAGVLSSISAGNQGARCQTKPYPLGSPSGARKVLSVAASDDGIHPAINIVSPTVPEGQSIILGNYADLSPAFPKDQQFEVVVCGYGRPSD…
	Caldisericum_exile_AZM16c01-WP_083836371.1	WP_083836371.1	Caldisericum exile	Peptidases_S8_subtilisin_Vpr-like	MKKLDMSLKKLFSIILIICLLFGVFGKAQANNTVVTKKHFDENRFYNAIIVFKDPTVLDYQNSFSYKLLSFLKIDALTSFENSVNSKHENYKRAFERLGLKPSYDFSYVLNGISVKGSGKLLNEVLNYDFIKNIYEEKTYSLEREITSKVIKADLVSSKKDQLGNYITGNNIKIGIIDTGVDYTHKELGGGKFPNLKVVGGYDFADNDPDPMDYDGHGTHVAGIAAGSEKGIAKNAKIYAYKVFSKNSTTTTSSLIIKALDQAVKDKCNVVNISIGIQNGGATSDDPESDAVRRAVGSGVVVVAAAGNNGVPGEFFDYPISSPGSVDLAIGVGATSDGITGVINCSGKSILAQYPNESPDFKEGTYQMVYCGLGRKEDFQGVDVKGKIALIERGQIYFG…
	Chloroflexus_aurantiacus_J_10_fl-YP_001635513.1	YP_001635513.1	Chloroflexus aurantiacus	Peptidases_S8_subtilisin_Vpr-like	MSLSTKRHLLAVIISIGLTIALIAPSAAQPPRPLPNLESLRLEEPVTLTSAPTALSPSLIGVSGRQQVVIRLSENPTARVPEGAAQAAQLQRITQQQDRVLSRLRAIDPTLVEVARLRVALNAVIAEVDGTALPALARDAEVVRINPVVNYERATQPPMETVPYIGATPDVQAAGFRGKDVRVAVLDSGIDYTHAAFGGPGTLEAYQAAYGTSPSDSRNKTLDGLFPTDRVKGGYDFVGEVWPNGPLAPDPDPIDCGAPGLSSGTCAGGHGTHVADIIGGEQGVAPEVDLFAVKVCSAVSSSCSGVAILQGLDWSADPNGDGVTDDRMHIVNMSLGASYGQNYDDDSAIAVDNLQPLGILVVASAGNSADRPYITGTPAGARTALSVAQTAVPSDASYP…
	Coprothermobacter_proteolyticus_DSM_5265-WP_012543844.1	WP_012543844.1	Coprothermobacter proteolyticus	Peptidases_S8_subtilisin_Vpr-like	MLTSTAFQDVMVVLRDEPVIEHTKNRTGTDKLDTNSIKSDSNSSSYENKLIMTQSTVVNKIKQMSPDAEIGHNLTWTLNGFTMKARGVDLSKIADIKEVRAVYPIPMGQMPELSAIVAETPTAGSEDLVLAHMNEEVLTGLHVKDVWQMKDAKGNPIEGSEIVIAVIDTGVDYTHPDLGGCLGPSCKVIGGYDFGDDDSDPMDQMGHGTLVAGTIAADGRLKGTAPKAKLLAYKVLPTLTTTTPTSDILLASGNIYPAIDQAAKDGADIINISLTDESRLKTDYGKEIIENLETLNIIVVAAAGNSGSAVYCDDPFSPDLCPKGYSAPLLTTSTEPNVITVGGSVSTDMPVARVAPFSSMGPSIDFRLKPDLIAPAYTFNTATGSRYVYEEGTSFSTPL…
	Roseiflexus_castenholzii_DSM_13941-WP_012121891.1	WP_012121891.1	Roseiflexus castenholzii	Peptidases_S8_subtilisin_Vpr-like	MQRLTLLAAVFGIALSAMLLPSASHAYETGEEPFTIGLSSAMPPPGYTNRRQPLTVMLALGDTNASPSAEGMLAPQTVGADIPTLRHLLAAANIPVLFEVHTAYNGIAVAVTPDQLSALRSLPGVANIHIITPKERSADRALTFIGAPQFWSATGQLIGNGVRIGIIDSGIDYTHATFGGPGTSTAFHSNNPTIIEPGTFPTEKVIAGYDFVGDAYDASGQFGSPLPFPDPDPLDCAGDGADAARRISGGHGTHVAGIAAGYGVDAAGRTYRGIYSASVPFNDFLVLPGVAPGATLVALKIFGCRGTTTFLTRAIDYAIDPNGDGNTDDRLVDVLNISLGSPFGGETDPDVVAINRAVEAGVVVVVAAGDTGNTFYSVNSPASAGRAITVGASVDTGRD…
	Caldisericum_exile_AZM16c01-WP_014454059.1	WP_014454059.1	Caldisericum exile	Peptidases_S8_S53 superfamily	MEYNIYSSKKRTIIKGGAMKKLVSLLLVLVFVLALLPGYSFTKANDGSSIISVAKSHVIEYLDKKLQAKQHPKVEANFDVIDGVELPKDVIKAYNVKSGDDKVTVYVPGSKDPLITGKASLSDLKSEHASIESAISQSGANVSNKRELYVVANAIGFDVKVKDLLKLYKALGKDRVHFSNVYKVELNYSVPLIGATDVWSNYGADGSGLYLGVVDTGIDYTHPDFGGDGTNHGFPTSKVVAGYDFGDNDSDPMDLQGHGTHVAGIMAADGVVKGVAPKAKLVVAKIVKGGEGYATGIDIARAFDYMGDPDNLDNGPEGKHPKVTAVNMSFGSPYGFVDPFDIEHMAIERCIGTGVFVSLSAGNSYWAYANTFGTSYRYQYIPDWASVGSPSITPSAMSV…
	Coprothermobacter_proteolyticus_DSM_5265-WP_012543598.1	WP_012543598.1	Coprothermobacter proteolyticus	Peptidases_S8_S53 superfamily	MVSNVKKTISLILALVLIVTVLPLNVFAETPSASNAVNFGDLDQVKDQVIETIKNNAEKANVPVDTVDIGGGFVISKDVYEGIKALGGKAKVIVEVNQASFFDSWDTNLNAFKNEADKVHAEALNQVKSAVPNFVKQYDLYATLNGFTGVVTLDQLKDILSLAGKGRIAQVYISKPYHVDTVGEPISYESMQEIGVTPDMVNSAPLIGAPEAWNLGYTGAGTYVAVIDTGIDYTHENFGGYSSFPNAKIPYGYDFADGDNDPMDHNGHGTHVSGTIGGIGKAKFKDKDGNLVPLKGVAPDAKIIICKVFSDYGPYAYSADIVAAIEYLIQLKQNGVNVVAANMSLGSDKGFDDPTDPEQKAIKNGYLAGITFAISAGNEAYFEYALGPNYIGANAEGKY…
	Gloeobacter_violaceus_PCC_7421-NP_926033.1	NP_926033.1	Gloeobacter violaceus	Peptidases_S8_S53 superfamily	MSLAVSLPLTTSPLLAAERLPVGFQKKVPFAQTQNLLRSSAGRGVVPADSQGRVRAIVQFVEKPTVLMRRGADLRSAEARDYGEQLARLRAARLEQIERLGGRVQSVLSNVLNAAVVEVAQERIPQIRRLAGVKSVRPARVYRPDQSPPGSVGELIGTTALQQAGITGEGVVIAVVDSGVDYTHAALGGTGTVAAYQAAVSGSAPLAVGDSPDFPNAKVIGGFDYLGETWTGNSADPGGLAVTPDPDPVDNKQTDTDFAGHGTAVSSASAGLPLPQSGLAGGTAPGAKVLAYRGCSRISASCEGSALLNSIEAAVAFDVSGAFPGYPNPVRKVINLSLGAAFFDPSVDDLSEAVRNAVEAGVVVVASAGNSGDLPYATGTPGSTETVIGVAASLPPLNI…
	Nakamurella_multipartita_DSM_44233-WP_015750106.1	WP_015750106.1	Nakamurella multipartita	Peptidases_S8_S53 superfamily	MIESLGSMMLAALDEAGPGADPELPVVLQIDALSPGADESWGHFKDRVGDRLGRQTDLLRDRIGVGDVRELYAGNALAASLTTEQLAAVIDDPQIAILFADLDPVLPVVLMHEVHELVGAPAFRRAGGGLTGAGVSVAVLDTGIDRRHPALTVAHSIQTCDESVDIPGHHGTHCAGIIASTDPRAPGIAPGVDLIDVKVLRANGTGRHTDITAGVDRALDRAADILSISLGFNHLPISVPGGHGWTCVDGACPLCTAVDNAVLEGALVVVAAGNEHQRCEGVRSAGQGLVYDTELSCPGQARGALTVGATHKATHAPARFSSNGPTAYDSGKPDLVAPGVDVRSTVPLPPASPGGSAVAPPPFGMKSGTSVAAPVVAGACALLIESARRTGAPDDPAAI…
	Rhodopirellula_baltica_SH_1-NP_864103.1	NP_864103.1	Rhodopirellula baltica	Peptidases_S8_S53 superfamily	MSNSSHSPSNPNLTDSDALELPSPAIQPCEERLALSASLMGAWLAEWADPTQPLPACPADVLPIPATGTAAPASIPVAPAITPLPGATAADAFPVGPLFPGTSNGGLPSHSDTDTSVDGPSGLNFDSIVDGQSSGSLFDQAQSLRQEGGALAGDAETGALDGSGQTIAVIDSGIAYDHVALGGGYGPGYRVVGGYDFAENDDNPYDDAPAGYHGSHVAGIIGGDGYLDSGQAFQGLAPGADLVGLRVFDDAGNGNLQWIESALQWVIENHDTFENPITTVNMSLGTELTDANRFDAMAMLEDELQTLYENNIMVFAAAGNSYATMDHQNADALMYPASSQYVVGVGSVDPNNMLSDFSQREDGILTTGGQAVRSSVPEHVYGADGFANDYALLSGTSMA…
S8 cluster 2	Bacteroides_fragilis_YCH46-YP_101276.1	YP_101276.1	Bacteroides fragilis	Peptidases_S8_9	MKKLALIALVFVALGASAQQDTLKYRISLKDKAATTYSLDHPEKFLSEKAIARRQRQQLPVDSTDLPVCRRYVDAIRDKGVKIVAMGKWDNFVTVSCNDSAVIGEIAALPFVRATEKVWVAPSKPAAEDKRDSLANSPLKSENYYGPALRQIEISNGEKLHEAGFKGQGMTIAVIDAGYHNVDKIEAMKNIRILGTKDFVEPGSDIYAKGSHGMAVLSCMAMNDPYVMVGTAPEASYWLLRSEDEASEHLVEQDYWAAAVEFADSVGVDVVNTSLGYFTFDDSTKNYKYRDLDGHHALMSRQASKMADKGIVLVCSAGNSGASSWKKITTPGDAENVLTVGAIDRRGVLASFSSIGNTADNRVKPDVVAVGLNSDVMGTNGNLRKASGTSFASPILCGM…
	Ignavibacterium_album_JCM_16511-WP_050950998.1	WP_050950998.1	Ignavibacterium album	Peptidases_S8_9	MLITEQELNNQRKVMKKIILMLGILSSISIIPQTVLQKISPALETKLTSLNPEEKILVWIYFTDKGNSIESYYSNPQLVVSEKSLQRRAKVNSENLIDYNDLPLYQQYIQSIVDNGFQVKQKSRWLNAVSGYADRNTIEHILSFSFIKSIDEVKSFKKSEDELEFNQTETEKFLNSPQPEGVHSLNYGQSYTQLNQLQVPAVHDLGFDGSGVTICVMDAGFNNLAHVAFDSMNIIAMWDFVNGDPNVGDEGDMGTGSHGTNTLSVIGGYAPGNLIGPAYRSNYILAKTENTDSETPVEEDNWVAAIEWADSIGVDVTSTSLGYLEYDPPFTSYTWQDMNGNTAVITIAADLAVKKGIVVVNSAGNEGWRSTPNSLVAPADGDSVFAIGAVDASGTRVSF…
	Acytostelium_subglobosum_LB1-XP_012749606.1	XP_012749606.1	Acytostelium subglobosum	Peptidases_S8_S53 superfamily	MVIALTDAAATRHVRKSVVQFQESKIKNFGKVSKRVHEVYDQDAKLWVFFNTKRFVDDGHAHANIDLTKALHELTDLLGVSSSSIQRRQARGMDKSKIMDETDVPVQESLVNAVLECGHKKNEQGETVQELVTLYHKSKWLNSISISIKMDSQASNDANEATLNDVMHCITALKFVDKVDMVAKFYRPLDAATAPAVQHKFVQELGDVESEYATRDIQAVDVPGPSKFASEKDFYSRTYNASLQVNVPKTHELGMDGSGITILICDSGFLTSHEAFKSLKIVDTYDFINNGPNVTSPWNDRQNEHGTATLSTIAGYNPHIMVGPAYNAQYLLAKTEDVTDEKIVEEDNWVRAIEWGEGLGAELVSSSLGYTLWYHYVDMTSEIAHITRAADMAVSKGVV…
	Acytostelium_subglobosum_LB1-XP_012754428.1	XP_012754428.1	Acytostelium subglobosum	Peptidases_S8_S53 superfamily	MNVDQSLSHDQQQLQVHNVYQSIKNINSVLKVSEVNHLTYHDQDHVNNVNGFGDGGADMDRRNSFVDDLQSHLIDGIEYGRSYQKLQQIGVIQAHQNGYSGKGVNILVIDSGFLKDHESIKSCNIIAEKDFINNTGNTQGQLGDVQNRHGTNVLSNIGGWMPGSIIGVAHKANYILAKTEIIDKEVPVEEDYLISALEWGHSQGARVASISLGYSAWFKYWEVDGTSSISKAVDIAHQKGMLVVVSSGNNGVSGITPPSDCRECISVGAVDNFDVIATFSSIGPTADGRRKPEVVGPGMLIYSAAASSPSSYEFVSGTSISTPLIAGSAALVMEAHPDWTPSMVREALISTASSISSPDNYKGYGAINIKIHVVSMSCVDQFAKRTVENVIQTIVTGAR…
	Acytostelium_subglobosum_LB1-XP_012759206.1	XP_012759206.1	Acytostelium subglobosum	Peptidases_S8_S53 superfamily	MHESLVSSSLGLSQSSVSRRQRRRESADLVDENDLPVQQSLIDAVQSCGLIMNRQHITLGQRSKWLNAISIAIDLGEQDHILSTILHCITSYPFVDKLDMVARYTRTIPTHQDDDNLEVEEDMNAQAAVNPSRTLQSLDEVPTAVGNTSNWFYNNTYNSLLQINAVEAHDNGYDGKGVTILITDTGFVLTHQVFQNMTIKDTKNFVLNGTKNVTSTNPAQNRHGTATLSTVGGYYPGIMVGPAYNATYLIAATEDAVGEDYIQEEDNWMAAMEWGEENGAELVTSSLGYTLWYNYSNMNASSRISKAADTAFDKGMVMVNSAGNDGAKGIGAPADGINVIAVGAIDNKGMVTSFSSLGPSADGRIKPEISALGLQNFIADQACDTCYARMSGTSFSCPL…
	Caldithrix_abyssi_DSM_13497-WP_006928768.1	WP_006928768.1	Caldithrix abyssi	Peptidases_S8_S53 superfamily	MLQRMILFLFLFLFCLSVQAGFHAAQFPQTADGNLLAWVVFKDKGGQNTALYKPGELLRQRAIDRRLLRRPNRPLVDYSDLPVYPPYLDEVRSRVQKIRVVSRWLNAVSVEATAQSLEDLQALDFVLKVDPVRQAKPIDKEKIEVRPETLAPKIQAEIDTLFYGYSFNQLDLIGVPFLHEKGLHGEGVVIGMLDDGVNLLNYHVAFDSLNVLATRDFIHGDDDVTDSEFKAFEGWHGTMTLSTIAGYVPTRLIGPAYRAQFLLAKTEVDQSETPVEEDYWVAGIEWLEQNGADIVSSSLGYIDWYSPADMDGETAKTTIAADLAVEKGVIVFNSAGNEGDNPDVNTLIAPADGKKVLAIAAVDRFGLRASFSSVGPTADGRIKPDLAAMGLYVYVASKS…
	Ignavibacterium_album_JCM_16511-WP_014561215.1	WP_014561215.1	Ignavibacterium album	Peptidases_S8_S53 superfamily	MSKHIIFLLVIFSSISFSQQKYFIYFKDKGSNKNILLSKSSNEYQIALNSLTEKAIERRKKNLGDEIIRYEDLPIRNDYINELKNIGVQIIHKLNWFNCVSAFIPEDKINIVRSLPFVEEVKTVRKIYYKKDFARETILKNNNLNLFSIDYGASFTQLNLSDIPFVHSKGIDGRNVLVGLLDSGFDWKRHTSLSTRNVIAEYDFVFDDSVTANQSQDVPGQDFHGTLVFSIIGGYRNSVLIGSAFNSSFLLAKTEYIATETHTEEDNYAAALIWMENLGVDITSSSLGYSEFDTGEDSYTYEDMNGKTTIVSKAIDLAFERGVVTFTSAGNEGNTKWKYITAPADAFNVIAVGSVDSQNRLASFSSVGPTYDGRIKPEIVAMGVSVYGALAGTTDEYRF…
	Planoprotostelium_fungivorum-PRP82992.1	PRP82992.1	Planoprotostelium fungivorum	Peptidases_S8_S53 superfamily	MLSKFGGVSVPGSHADRNMRLIGQLLILCIFFHTFYGFPNKISRRLEAFVTRASDDDVQPVWVHFKDKPSVTKAPHIDEKTLSRRELHGEPRWSLEDLPINVEYKEQVRSTVEEYGGHLRTISDFHNAVSASANRGAIAALANLSFVTSLDIVERISSDRKVGPDDKPSRKRTDYGKSLNEWNTTSATVLTDLGLDGSGVRVLVIDSGFYLAHECFNNISVHNEYDFIHNDTRVGNKPDDDATQDDHGTAVLSVIAGYTPGKMRGPAPAAEYLLAKTEKVGSDFPLEEDWFSAAVVWGELRGADIFSISIGYYSFYNWTQFDGQTARTTQAINRAVQKGVVVVMAVGNRGADGISPPSDAALTIGVGAVDATGTVASFSSIGPTADGRIKPDVSAVGVD…
KP43 proteinase	Chitinivibrio_alkaliphilus_ACht1-WP_081698061.1	WP_081698061.1	Chitinivibrio alkaliphilus	Peptidases_S8_Kp43_protease	MVDVQEGEPLYFYTFNLGAARTSHAHELWPGGDLGISVSGANLPALGIWDDGPVRARHQEFGDRVTVRDQGTPTAHGTHVGGTMVAAGVVAESQGMAYEARLTSYDWNRAINQMASEAANNGMLVSQHSYGFPYDSDPNRFNLYDFNNSGENWDNLHLNYPYKLGSKSAGNDGAHGFYTVSDAGNAKNNITIGAINEIQGGWSNPGNVRITNFSSRGPVRNSGGRIKPDIVAKGAGVYSTGHTCDNDYTTMSGTSMSGPAAAGMLGLLQDYYYQTHDRTFMRAATLKALAIHTAGDAGTQGPNATFGWGVIHPARAARLIKANDGGEAGLIQELTLQNGESLALEYRGNGEEEIVATIVWPDAVGVTLVHDLDLRVVVDGETHYPWRLDQNNLTGAAER…
	Chitinivibrio_alkaliphilus_ACht1-WP_081698172.1	WP_081698172.1	Chitinivibrio alkaliphilus	Peptidases_S8_Kp43_protease	MVDVQEGEPVYAKTANREAGITSHVRPVYPGGDLGLSVTGSNLTPLGIWDDGPVRATHQEFDGRVTVRSSGEPTSHGTHVGGTMVAAGVNERAQGMAYEARLTSYNWNNVLSQMASEAANNGMLVSQHSYTMGNSFQYDRLAQQWDDLHLNYPFKLGSKSAGNDGEWRAVRDAGNAKNNITIGAINNIQGGWANPGNVRIANFSSRGPTRNDRRVKPDLVAKGVQVYSTGHRSDNDYTSMSGTSMAGPAAAGMLGLLQDHYFETHDRTYMRAATLKAVAINTAGDAGTEGPNATFGWGVVHVARGAQLITNNDGGNEGLIRELTLQNNETLEFEYVGNGEEEIVATIVWPDPSGARLVNDLDLRVIVDGETHMPWRIDSGNELGAAVRGDNTVDNVEKV…
	Chloracidobacterium_thermophilum_B-WP_014100309.1	WP_014100309.1	Chloracidobacterium thermophilum	Peptidases_S8_Kp43_protease	MSSTSQHRPQRARWLAGLVATTALAGLTALPLVHVSSAPPTDTGKKGRHFRLAAPYDFTAETHGHKFITRTADARAEAERLGAQLVADYGTFQLYSTDSDNTSAFGNTSGIEMADEFNVVHLNVPINTTSRGAQELAEAGKAAQERLYPGGKRLHVVQFAGPTRPEWFSALQKTGARIINYLPHNAYLVYGDAASLERVSRLGEDARQTGDTTKVTKSFKQWDGPYLAAFKLDPSTAEVALEGTQRYAVQLVADPDTNQATLQLAESFVGKPAIQKYQIADFVNFIVELPSGALMRLAAQEDVISIMPYTEPTLLDERQNQILINSLTGGIPNLSTPYATFLTAAGFPPLNSTFTSAFVVDVGDQMVDSGNSIAGATTPPPGGPPNHTTGLPPTSHFAL…
	Chloracidobacterium_thermophilum_B-WP_014101037.1	WP_014101037.1	Chloracidobacterium thermophilum	Peptidases_S8_Kp43_protease	MARLMPPRRLWIGFLVGLLVMLVAVGLPVRQQAAGRGYSVTMSEVAMPTDFTISIGGFCFDPRKDDPARALAARGGYLTEAAGDSYQIVQFNGRAQDAWLAELRQAGIEPLQYIPHQAYLAYVPAGVREAVAQKEYVRWMGLYQPAYKLSPALQWLLTGKAGKPSADGTYLVATFKRSGLETATERLESLGKVITVETMPAGAVFDVLRVRLSPAAVIQAAQASEVMAIEPYVTPMPEDERNAQVTAGNYTGTGIDNLAAPGYNPQAQFGSNGSGITVGVVDDGVEIPSPQGFYITAANAVAGPPRGADSSQSFRGGHGHLCASIIAGTTPFPNILDPRGYNYGLGVAPGAHIVSVPLITGGAFQGGDVTAVNDTVTTLPPNGIRATISNNSWGAGVAT…
	Cyanophora_paradoxa_ConsensusfromContig6834	ConsensusfromContig6834-snap_masked-ConsensusfromContig6834-abinit-gene-0.0-mRNA-1:cds:284/27-120:0:+ (http://cyanophora.rutgers.edu/cyanophora/)	Cyanophora paradoxa	Peptidases_S8_Kp43_protease	LTDYIPDNTFLFTAKGQLATDLVTAGIQGLFLSDALNLAAASTTAPDRRGLRRAPPLPAAPRSRRPALDTGFTSVPSTLLISIAPPERSEVEMSGITSVWVDKMKSIFGPTQREGLSTTIVDRKSVFLNLPKSTSPDLNSVLSKVLVTDYNVAYVDTQTQTARQLLNENSAGVVQTGTVGQTAIWKRGLTGANQARPSSASATRASTGITDKSGTTVPPPFWVDSSSKPDLNAPKIALYIPYSSKSYRGAAVQARGDTLSEGHGTHIVFSDFGPTEDQYGPVPGDLTFPTAYAAGARIHSNSWGCYNPNPAVDPAACNTYSGDARKVDAFVWENPDFLVLFAAGNDGQYGETLGSPATCKNCLAVGAISATTGLMAKFSSRGYGVTDRIKPDLVAPGSQ…
	Ectocarpus_siliculosus-CBJ30961.1	CBJ30961.1	Ectocarpus siliculosus	Peptidases_S8_Kp43_protease	MLTSSVHMELAGSEDAFGRLLDHEWDRFSARPAGTRSTFVVCSAPGRANAKRLRELAGGDSLVETLHRRKGEILCSFAALVAADGRDGGGGGGGQGTFSLEPLPHLAKLAPAVAADPSSAALLLSSEAAGATQGVYIDEGGGSRLRGRRHLRAAAGGAGRSEVSAEQRDQILASAAAAAAAGLPGDDRPTTQRLIEHGERGMVDAIEISLGRHHVKRSKGETEEMARRWLSLASDQPALAKALREEHFWGGGGSRRQEDGVMMDGSSSGSSGSSGSIGEEGEGRRRLSTEEEERATHVSAHEERKRLGWVSLLEAVGGRGGEGGGQGSSVGGPEGAAGGTRASYCGFDLARFTVSPSGKKVLLHRPHEMVAAANDGGGGGDEGCLSALLAFFSLQPEVR…
	Ectocarpus_siliculosus-CBJ30999.1	CBJ30999.1	Ectocarpus siliculosus	Peptidases_S8_Kp43_protease	MWHTSLGVQLDDSSSVREEAYRSIVDLQWALLASQDDATQTQQSSSLAGQTNEDEGAVREGAADSDGNERRGLNVDEAPTSQTRMHRTWNTLIESHGLTDLGSLWEQTVDQSSKDGACDFRRLGASSAPEESSKAGSNTKDSKEGAGPHGTTRQDRRPSPSHKGPVGKKRREGGANDRVVLRGADSLGNTPEDNAHCLLTVLAYLVTRPEVSYVDDLPQVFELNVEAAWITQSGEETAYSMWNEGIDGSTEIIAMADSGLDVNSCFFTEDLTDDNIDCSSWSNPVFDLTKRKIVQYVGFVDCVDTENGHGTHVAGSAAGGLSNSSPGEHFGDGAGFGAKLAVFDFGNSEGGLVTPSSLKSQMLQPPYDIGARISTNSWGAVRTTYTSLDRQVDDFAYLN…
	Ectocarpus_siliculosus-CBN77321.1	CBN77321.1	Ectocarpus siliculosus	Peptidases_S8_Kp43_protease	MGLVSFLASKPEVLRVAPRQSQALLNAAARANIQSATVTDTPLTDAGLDGTGQVVQVIDSGVDESSCFFAHDESGDHVPHGHYFEEWGINPSLTSSSFSSPTSDDDDDSWWWPWATADHHTGSYYQIAEEFDGGDFTIYPDRRKIIQYINLIKSDDTEGSHGDSFTTSLGQQYPWLSADHFEYDDEAGHGTHVAGSVAGATLNTPAELISCNDTETMSCVGACVDDDEANDVDDLATPYVEIADLDRLCPLFSDYDCDGLETDKCLSDDVAETLTNNGGMAQGAKLAIFDAFYDTFGLSPFVGTGLWEPCADADCKIHSNSYGGDFECSLGSNDVLYDEWMVSNPENLLIFAAGNDGELRRSTCTIGSPAIAKNVLAVGASTSGDTRLSATPGSGIDTV…
	g31745	g31745;CHBRA38g00870 (http://bioinformatics.psb.ugent.be/orcae/)	Chara braunii	Peptidases_S8_Kp43_protease	MWLRMMYCGQRGDIVSEFKPRGGTRALEKREVTSTNTSTVRVKALSSERILVSNVMYANLVRVVRVLIRRREVVRVSPMLKIQMHNRWASAQIQGDNCNDTEIVYKNLIYGTNQLLALSDTGIDMNHCFFYDPNGSPTPEVNMTLRKVVKYKNIADEEDVPGGHGTHVAGTLIGSPYLRSDGEAIVDGMAGEYPTSSFSGIARDAKLGFQKITLKELYGDSVASGASIHSNSWGIEVDRNMIYDELARDVDDIMYRNENFLLVFSAGNAGKLGLNTVTSPGTAKNCLTVGASLSTQESFEFCQEYCQPVCDSCRTYKMDARRNDTNNVFLAPFSSKGPTLDARIKPDIVAPGMRIWSANAGTGCGLKSDQGTSMSSPVVAATGALVRQYFTDGFYPSGQ…
	g39260	g39260;CHBRA51g00140 (http://bioinformatics.psb.ugent.be/orcae/)	Chara braunii	Peptidases_S8_Kp43_protease	MANRVTTGVGGERDGDGNDRGAGGRRREKAAIGSNRIVHAAKGMLLPSWPGSVLLWHSCVVVLAFVLCICARTTCAQFPGGGIAMPSAPATPATPSMPSMPVAPPVMQPIQARDWNMLLGTRWTEWPPFMDLTKAGLEYLQGDLNTQFAQSSADIESRLGNGSTTFLVRYLESMADIAYYLMQNVTGGQAFITPAAGCCGGEYGHFFVYTSLYTMNIMRTNLSSAFVAVQALPWFVKIEPALLGKTLDDAAPSPSGDAPSNILTEPFKLKVVLAPGSSASVQESGNYGMQIALTLPIKPLTYQVLSPEVILFGSMTKTIVQAVVKSIAERPEVLYIMPVLSYEKHNQWAKAVIQSPVPFNLTPLYDQNITGQNQIVGLSDTGIDMQHCFFSDPEHALPT…
	g39308	g39308;CHBRA51g00620 (http://bioinformatics.psb.ugent.be/orcae/)	Chara braunii	Peptidases_S8_Kp43_protease	MTEHGIRGQVLQPTEGEMCLGSSGGGRRLGERVENGYNGGGPGRWHGEKKRWKGGENYHTMCECVNGGSIQRRSACSWSIGWTRFGMYLLLIAILSVSIPAVFGQQAGPEEPLIGSTVEQHIPATEWSLILGTRWTRWAPFTGLTREGLGLIQTKVDDLFSASSNAMEVQLNGRSTTFLARYLESMTDIAYYAVSEVTGGSPILTPVAGCCGQYGHFFIYTTMDVANALKSHQTKAFVAVDALPAFAKIEPGLLGRALDQYTPWSSGDGYGNLLPEPLSIKVVLSPGASSTIAEAEVYALDMLKDIPAKTFSFRALSAEVLLVGPVPKRILPAVVSHISRRPEVLRILPLLPYLPHNRWAKAVIQNPAPFNLTPLYDLYNITGYNQTIALSDTGIDTSH…
	KleflGAQ83163.1	GAQ83163.1	Klebsormidium nitens	Peptidases_S8_Kp43_protease	MCISIGSCWRATALQKAHAIVLLLSLYAAPGELGESTVGRRRLSAAEWGSLISTGWSETHVREALISRISAADRTSPSTLVNRVHRALAQETADLEGQLTSSSARWLYLIGSHTNSTGRVLELVGRSAHHLSAPGPGDVHWFMAYLSGKDAEVLKRDEAVEHVQAVPQTLKIEPSHLGAKLLALQEYSPSSEPDSLLEQPETLKVVLVEGAVASLEEAQSWAGAWEDALRGAAVARDFSCTPEGDLACSDGVLVSCSAEDTDAVVCGPVLASRLESAVSWLAARPESLAVEIKKAFKPLNKWAKQVVQSTGGASTPIFSSGLLGQGEVIGLADTGIEMNHCFFLDEDRPTPFNQIDPLHRKVVQYITFDDNTDGGAGGHGTHVAGTLAGNTFVGLHPYA…
	Phytophthora_infestans_T30_4-XP_002996978.1	XP_002996978.1	Phytophthora infestans	Peptidases_S8_Kp43_protease	MQSHRRLDAYVPSLVGVDSAREAGIRGNDVVVGITDTGLYLYHDQFDQDERDIFVSIKLSARKVVMYNGWANKADEAETITCGHGTHVAGLLAGSSFSGKHANLGIADKARIAFMDIGTQSETCTGQLHCAVSLATPADASDLLESQIDAGAKIFSFSWGTPGSDYSSQARDLDAFIYENPDVLVVVAAGNSGESSTTGQRTISSPSGAKNVISVGASLNSAASFTDFGCPDVFNERTVASFSSAGPTTDGRLKPDVVAPGMSLLSSQSEAPGSTKESSATCSLQGTSQATPVITGVAVLLYEWLRDGWWKNGTKNPAYAMKTVPASLLKALIIHMVLSPVRVWLPTLQM
	Phytophthora_infestans_T30_4-XP_002997896.1	XP_002997896.1	Phytophthora infestans	Peptidases_S8_Kp43_protease	MIGRCSAALQDAQGIEFADASTFCAFHCSPALLSRTSQCSSALCGRRRRVLEASDRGNDQQQIDVLSCRDVEQNASTLAFSLTLSTANSAQVFQGFHDAFFQGYDAMLGGDSVTADACQLAFLQDKLLPAVQDDDSKKEENAERKARLVKLATGQEEDHDRACIVSIREVWGQNEEKEVPLLTRRGDSLGENTVLLIHADESVAKQIRALECVDKVLDLPEILKLMPFARSAAQLSSRMTQGNLTSIAAPAMEIRLVGGADQQAVLASFQQRANELVGLLNAFETNPLQPKSIFTKPLQDLRTWTIIVALVVVDSSVEWVDERQEITQNLLRGEEEERWTRMQSHRRLDAYVPSLVGVDSAREAGIRGNDVVVGITDTGLYLYHDQFDQDERDIFVSIK…
	Phytophthora_parasitica_INRA_310-XP_008894948.1	XP_008894948.1	Phytophthora parasitica	Peptidases_S8_Kp43_protease	MPLCRTMRVLFLGLAFAIQGTESSLTDARGLQFVDQEAFCAYHCSASHVAQAYRHLSETSECLEANCGRFLAETTQTRTRRRLRPAFTFTDSNATNQSSVVGDVHAASEDGKDVTIISVVSCASVTDVTLSIGDPETDAFANFYQAFSSAYDAMLSGDNATYDACQLQFLQKELLANYSTELDDEPDEMEIKPTLVKLNSTSDELKCLAKIKKIWPATSESHTPFLTRSDQDDAAATVMLVHVSASVGDDILALECVESVTVLPAILKLMPFAKSSYALSRSSSEKKEGPALEIRLAKVVNTAQILKKLSAYVTKATGIKNLIAMQSSTAETGGVLLQAAVDDYDTWTQALAIVLDDEAVEWVDLQQVVKTGALQELKTPALEQRLLRQRFVEELEMAE…
	Thalassiosira_pseudonana_CCMP1335-XP_002288383.1	XP_002288383.1	Thalassiosira pseudonana	Peptidases_S8_Kp43_protease	GLNGSGQIVSVSDTGLDVENCHFLDINGRGSIFARFDNSRRKVVRYDVSHGTHVCGTIAGEHINGISNDVKEGIAPKARLHFYDICIGSSCLSPQNNWFESFYDVHPNRGAKIASASWGTPYLPSYDWTCIFFDKLLMDYPDVLLVSSAGNNGNTNAEGPFHTLGAPSSCKNTLAVGATMNAGYGKGPTYAASFSSRGPTPDGRTKPDVLAPGFKLNSALAGHHDCSTSEEPHLKGGTSMAAPVVSGQAAQTRQYFVEGCGSPIYPSGALLKAAIINGAEFSLSPYDNTQNFGAVNLLKSLPLPRSNEFGIYVKNDVSLSSSEQHSFELNLDLPNCNSEFSITLSWYDPPAVNGCTKCLVNDLDLLVESVSSPQTKYHPNGASESDRINNVERIRIANA…
	Thalassiosira_pseudonana_CCMP1335-XP_002289563.1	XP_002289563.1	Thalassiosira pseudonana	Peptidases_S8_Kp43_protease	MKTPSTTLRKLFLSCLLMAAVSSSGSINAQNVQSDNSMTSVANVQGAPSTMSLTQFQSVLRTFVDDELAFVVDSSEVDAATVSHHEQRSSSSTSGISSNGDDQTDEQSAAATDAVQVELDLETILKNRISTVEVDANGINRRILKNFHHRHHQKHKEEDRQQSNHLRGRFNNVSPESIPAQVNQTWNEIVSHAWDMADLASTRRGKRTDDGYTDVKNRDLKKDKGKRSRGFSNDEEVTVLDEDSVDITVDGEEELTTEWTGEGDVLFLVCHSSTENMSGNDHLKEILVASGKDVKIPTSSSDDTTDYHMEVVHSHPRLTCVILGMQPSYAWGIANKPTSSITLVPWVDVMKISPELFDHILDINDDSVVQEETTEEGTRGLRNFRRAQEEDDAEESLFW…
	Thalassiosira_pseudonana_CCMP1335-XP_002290246.1	XP_002290246.1	Thalassiosira pseudonana	Peptidases_S8_Kp43_protease	MLTLSLAITAHPNVCSLEVRQGVKTNNKIAQWLTQSELEDKRPFFDSGLKGEGQVVAVSDTGIDLDNCYFWDKDQSAGLSMNLNARKVVQYTPYVDNADYAYGHGTHTAGTIAGKRAIDGATESDGAADGIAPEAKIAFADVGDETGALVLPSDNALLSTGRPNAKIHSVSWGSGMLLAHLFYTSSQARNFDQFMYENDDFLILVAAGNSGEAGSNSVGSPATGKNVLSVGAHHSSGSSNPRGSLGPSYVSSFSSRGPTSDGRTKPDIVAVGQSVLSAGALPDSVGECDPSNGKIPDANGKNDGLLSLQGTSMATPVVAGTAALIRQYFEEGYYPTGVKGENAALSPSGALMKAILMNGAQFLTGGVDNGARGVSSVEPYDNNQNFGHLSLQNSLYLPG…
	Thalassiosira_pseudonana_CCMP1335-XP_002293267.1	XP_002293267.1	Thalassiosira pseudonana	Peptidases_S8_Kp43_protease	GLDGSGQVVAVADGGLDRDNCYFRDAGADDDTEKIVHYDDSFGDKKEIPMGHGTYVSGIIAGRKSSNVGYADGVAPGSKLSFFDMEVGSTGIQDPGVSRLFASSFNSGRGAKILNASWGRGYKGKYSAFCRDYDNALRSKYSNVLFVASSGNTGMGGVASTVQNPADCKNTFSVGASLSSGNDARSREMGIEYLADYSSRGPTFDGRFKPDIVAPGHFIVAANSDPSVVGECDGTTAPNVQKSLTAGLGVQYVSGTSMSSPVVAGTASILRQYFAEGCGSLLKALLMNGAQPLTGGIQQYDNNQGMGRLNLLNSNDIQLITVNDKRIGNGDEDTYDIQIDTSNGCDADLRVTLAWYDAPGMVGCTNCLLNDIDVYM
	Colsc38586S0T13887	Colsc38586S0T13887	Coleochaete scutata	Peptidases_S8_S53 superfamily	PGSGYFPMGPVSGNDSTVTIPGGSVPFTVGQVLLSGLGQARPLRLRFEEWDDSNLGVFRFETMTRFSSWGPTQDGRNKPDLVAPGERILSARSILKGDTQSCGQLGMSGTSMATPITAGAAALVRQYFMDGFYP
	Chloroflexus_aurantiacus_J_10_fl-YP_001634344.1	YP_001634344.1	Chloroflexus aurantiacus	Peptidases_S8_S53 superfamily	MRLFLRLLLTVTLFGMTGLVVLPTISLSAPAGPFIRLRSRTFIPQPGFPAGERSLVSAADGREAPERVHVFVQFAHVPTDAERDALAQEGVTLLAYVPDYAWYASIPTAWLQAATLPASIRAIAAIQPADKLSPRLHRYLDRWPLPVLIATYADVELTALRDLVQRLGGSVAKLLPERRYVLALLPDVAALTALSRTDSVFWIDAWPGPFEPKNDGGRSATKTDLVHQLGYHGNPASAPGSIVIGVWDCGWVESNHPAFSGRLTIGDPDSFTNGCGDVAGTDYHATHVAGTAAGSGAGSPSGRDLRGHADQATVLSYDVYDVDLEVMQAIQDYDLDISQNSWGPDTGGICDLTVLGVYDEFAAMFDALVHGTYSTEITKQIAVAFANGNEQSYCPNGWR…
S8 cluster 4	Bacillus_amyloliquefaciens_DSM_7-WP_013352178.1	WP_013352178.1	Bacillus amyloliquefaciens	Peptidases_S8_BacillopeptidaseF-like	MKKKTRKRWTGSVLSAIVVSSLLFPGTAGANSTPGAVSFTKDLSASKSIQHKISDSVKKRLEKSDKVTFLIKFKEKANTKKAVKEAEKNAKSQSLSVAKTEYQKRSAVISSLKVAAHDAQQNMKTYLEKQKKKGKADHIHSYYIVNGMAVTASKEVMEKAASFPEVEKVLPNEKRQLTQSKAPFQMKKKQKEIKAKGGIEWNISQIDAPKAWASGYDGTGTVVASIDTGVQWDHPALKEKYRGYDPKNPAVPNHEMNWYDAVAKKDAPYDDLEHGTHVTGTMTGSEPDGSNQIGVAPGAKWIAVKAFSDDGGTDADILDAGEWVLAPKDKNGTPHPEMAPDVVNNSWAGGSGIDEWYRDMVNAWRAAGIFPEFSAGNVDLFTPGGPGSIANPANYPEAF…
	Bacillus_licheniformis_DSM_13-WP_011197960.1	WP_011197960.1	Bacillus licheniformis	Peptidases_S8_BacillopeptidaseF-like	MKKKPLFRTFMCAALIGSLLAPVAVQADTGTAAKTKEQSKISSALYKRFEKEGKVTFLIKMKSQANLQQAATAAEKRAKASVMTVKKAKEIKRSAVLTSLRTKAERTQKDLKSFLEKEEKKGTAKKVESFYIVNGIAVTATKDVMEKAASFPEVEKVLPNQKIKLGNTEKPTVESKTTADRTPASNIEQVHAPDVWKKRYKGKGAVVASIDTGVEWDHPALKTKYRGYNPSKPNSPDNEFNWFDAVSNKKTPYDELGHGTHVTGTMVGSEAGGKNQIGVAPTAKWIAVKAFSEDGGDEKSLLAAGEWILAPKDAKGKAHPEKAPDVVNNSWAGERGLDEWYLDIVKAWRAADIFPAFAAGNVSEFEPGGPGSVENPSNYPQSFAIGAVDSSNALADFSL…
	Bacillus_licheniformis_DSM_13-WP_011197961.1	WP_011197961.1	Bacillus licheniformis	Peptidases_S8_BacillopeptidaseF-like	MKRKLRKKAFSTILSGLLIGSLFMPAVSDAAAKPALTSMKEQAAAGKGKISKTLVKQFKKEDQVTFLIKLKDQVDTPKVAKQAEKNAKKKSLSAAKTEYQKRSAVVSALRVKADESQSDLKRYLKKQEKQGDVKKIRSYYIVNGMAVHATKEVMEQVAAFPEVEKVLPNEKRQLIKPTKQSVKKSAAKDEKEIEWNINRVDAPKAWKLGYDGSGTVVASIDTGVQWDHPALKEKYRGYDPQHPDQPNHEFSWYDAVSGASEPFDDLEHGTHVTGTMVGSEPDGQNQIGVAPGAKWIAVKAFSDDGGTDEDLIAAGEWILAPKDKDGNPHPEMAPDVVNNSWSGGAGIDEFYRDIVKAWRAAGIFPEFSAGNVDFANPGGPASIANPANYPEAFATGATD…
	Chloroflexus_aurantiacus_J_10_fl-YP_001634278.1	YP_001634278.1	Chloroflexus aurantiacus	Peptidases_S8_BacillopeptidaseF-like	MRRLLLLCTLIAILGSVLPVAVPRVAATQTIGWHSDVPVARQHHAMAANATEIFLFGGTVVDQNPQLQNDLWVWREGRWQWLGFGGPGPRSHTALAYDARRQELVLFGGWDGQTMLGDTWVWSAGGWQQRQPARSPSPRRAHAMVYDPQREQILLFGGYDGRSRNDTWVWDGVTWTQLFPDSEPSTRHEHAMAYDAASRQIVLFGGASVTDFGSQILDDTWVWDGTSWVFQSPTTSPSARTDHILVTTTAGVLLFGGEDEQTLLDDTWLWHNHSWQRLTPSLSPLARSGAAAAFAPVQQRLLLFGGNGLFETYADTWFWNGSTWQPLSGPSAPSSRTQTALADDVGRGTIVLFGGIDGEPLDDTWLWTAEQGWRMVSPPTRPSPRFGHAMAYDPLRQEV…
	Chloroflexus_aurantiacus_J_10_fl-YP_001635209.1	YP_001635209.1	Chloroflexus aurantiacus	Peptidases_S8_BacillopeptidaseF-like	MKPSDNLTTEQYQPSWATGCLLIAVVTLGLGINGFLRLVEIGVGLFGVDSGGRIIIVWISLAIGAAMAGIWFGLTSGTLRHTAVRWLAGLPLPAILVLTSLLPSAESQLQMVIQAGICLGYALIITRLTRCSPWQWRWWPAVFSSGLLLSLPWLAIGTPGSWLDTGLALLTGGLVGWVGGCLLAWRPPQSWQQPSVSITIRLIEGVGLSVLLLILSRALGVNSTALLFLFSAPVGGWLLLSLGRHTAVATVVPMTILFGMFFFGVPLALTDSDTLITLLLFSSFPEGFHLAVLAAIGQALLALIAILLVQFVRNPRIHAVGAGAMAVFGLALIIGGGRATPQGDRWFVVLRDQAVLGDLATITDYNQRRMAVYQRLTNHALTTQTDLRATLDRIGVRYT…
	Chloroflexus_aurantiacus_J_10_fl-YP_001636230.1	YP_001636230.1	Chloroflexus aurantiacus	Peptidases_S8_BacillopeptidaseF-like	MKRTSLIIFTLIIGVLSWFTFTPPPSTHADASHLNAAPTSLSATVELGDTTTVNLTITNTDSNATTLYLHTGYPPPVAPAMMMAPPHVPVPLPQQRERVDPDLQAALRDGKTRFLVFFADRPDLGPAFLIRDWEERGEYVYRTLTTHAERSQRAVRAMLDTAGVRYQPLWIVNALLVEGDATLANALAAHTDVALLMADHQLQMSPPATTTAVSCSATSNNVCWNIARIGADRVWREFGVTGSGITVANIDSGVQYTHPALVNQYRGNLGSNTFDHNYNWFDPVGNQPAPVDAGTHGTHVMGTMVANPPGEPAMGVAPGARWIAARACSSVTCNDSDIIAAAQWMLAPTDLAGNNPRPSLRPHILNNSWSFDSGGNPVYSGYTTAWQAAGIFVVFAAGN…
	Herpetosiphon_geysericola-WP_054535706.1	WP_054535706.1	Herpetosiphon geysericola	Peptidases_S8_BacillopeptidaseF-like	MWRVLSIGLLMFSLFPSVSAQTTQPVQFIVPIASVTNSGLNFDNRGQPQRTIKLYEAWPASQTQRQPNPALRVSVPSFEQKIDPTLLSNWRKSANQPQTMLVFLADQADLSQASTITNWAERGDYVYKTLTEHAQQTQAPLLDKLRAQGVTAQSLWIVNSLIIEGDQQLALDLAQQPAVASIAANQIWNNPHLTTTPATAPESFAWGLTAVNAPQVWGDWGVRGQGIVVANIDTGVTVSHTALLKNYRGWSPNGLSNDYNWFDPTYQYRLPTDPAGHGTHTMGSMTGTNDRQGMALGVAPAARWIAARACDVWTCNEAALMRSAQWMLAPTRVGCERNQQIACDPRPDLRPHIINNSWGGAGESTWYSGYISAWDAAGIMSIFAAGNLGSDGCRTSAAP…
	Herpetosiphon_geysericola-WP_083470150.1	WP_083470150.1	Herpetosiphon geysericola	Peptidases_S8_BacillopeptidaseF-like	MSQSISIVLFYHAQKFAILAAKLISFTCCGEPMRLFKPFILLMVLAGFCLPSASANTPDRLATKADSALLAKLNAGQQVPTLVLLQNQVDTNFADRLASKEAKGAAVVAALRQQAQRDQTPLLSELSNRGIRSEGFLSVNAVYATLDLASAQWLAEQASVKQLIEDTIVVKVEKPVAETSPSPAPQAVNAITWGVNYVKAPQVWAKGITGQGIVIAGEDTGVRWTHAAIKNKYRGWDGTTASHDYNWYDGIRTSLGGGTNPCGIAINVPCDDNSHGTHTVGTVVGDNGTGEQIGVAPGAKWIACRNMDAGVGTPATYIRCIDWMLAPFPSAGTSAEGDPSKAPHVINNSWGCPPEEGCVNTPADGIQTSVQNVTNAGIMFVASAGNEGGSCATITTPVA…
	Roseiflexus_castenholzii_DSM_13941-WP_012120090.1	WP_012120090.1	Roseiflexus castenholzii	Peptidases_S8_BacillopeptidaseF-like	MSMTQTSDAQPLSTRRPSSAGCLLAALVVIVMAACGVVALMLIIAPQANAQMVGLLTAPAAALMFGLLFLGALAITRVPRMRAALCAWLLALPLTWLMIPATLLPSSEAQIAAAARVALMAAYFGALLIVVRWRYPERTGTGRVGLPLAAGAAALLALPWLAWGAFGSLFDILLGLAAAGLFGAAASLLVARVYLRPLPNDPDSPGLLTGGIVIGMILLILGWNIGVGGQTLLLLPLLPTLGWLAGAVAGVERGGAPDSRALALFAALAIAPPLLFADPDTLHIELLAQGREGISWAMSAVGVGVLLALMLSGGMPLLRRATERAPQIGVASAAALWLAGAAVYVSVGQPGLYGDRLFVILKDQADLSSVAAIDDYQARRHAVYETLVRHADATQAGLR…
	Roseiflexus_castenholzii_DSM_13941-WP_012121268.1	WP_012121268.1	Roseiflexus castenholzii	Peptidases_S8_BacillopeptidaseF-like	MSGRAASLRLFIAAFLLIAALIVPTDRFTIQATGILTASPITISETLPLGQQVTRPLTITNLGSTTVTALLYEARAQPLLAMAHAIGPASVPLPQQDHTLDPRLAAQLDEPAAQGSFIIYLRDQADLSSAYGITDWSERGRFVYRTLVEHAERTQRTLRAELTARGLTYRPFWVVNAIQVEGALADAQALEQRADVALVRADASIMVALQTLPSSLDTRCSADGNPMCWNIRAIRADRVWNEFGITGQGVTVASIDTGGLFSHPALRDQYRGALGNGAYDHNYNWYDPQGAFPAPNDQSGHGTHTIGIMVGRRIGGERFGVAPGARWIAAQGCEGSFCNESDLIAAAQWVLAPTDLHDRNPRPDLRPLIVNNSWAGGGNDPWYAGYTAAWRAAGIFPVF…
	Acinetobacter_baumannii-WP_001190935.1	WP_001190935.1	Acinetobacter baumannii	Peptidases_S8_S53 superfamily	MQSKTLFLLGLCTIFSTTASALPLDSKGAKQRLSQAAKQKVFQGKIDLNALVSNDSNDLIVEYNIPLSSVPSGLERRSYIATNKKNLQTRFNRAGGVQVLRDYNNLPLAFYRISNREALVSLLNDPNVKAVYPNRINRTTTTESLPLINQPQANTNGFTGEGSSVAVLDTGVNYLHSDFGCTAVNTPSSTCRVVYSFDSAPDDGTLDDDGHGSNVSAIVSKVATKTKIIGIDVFRKVRSQGKWVSTAYDSDILAGINWAVNNAQTYNIKAVNLSLGVPGVKYTSECSDSSYGTAFANARAAGVVPVVASGNDAFPDGISSPACVAGAVRVGAVYDSNIGGVSWGNPVKCSDPTTAADKVACFSNGGSLVTLLAPGAMITAGGYTMGGTSQATPHVAGAI…
	Chrysiogenes_arsenatis_DSM_11915-WP_051321273.1	WP_051321273.1	Chrysiogenes arsenatis	Peptidases_S8_S53 superfamily	MVMTSIRQVFKLQTGLIARISLAMFCIVCFGTTFAHAQRPYKFLNELPVPEQPTLSAIMVHSSGELPERVKETVGRLRDKVQREGTTRVIVRLNVVHDPEHQLSGSSVVDQRERVAIKREQLARRMSDKIPPYQASRLGFKEFETIPYASMEVDAQLLEELLDMPDVIDVEEDYLSAPTLAQSIPLIKADAVWASGHSGSGQTVAILDTGVNKNHAFLSGKVVSEACYSTTSGSTILSLCPGSVSASTAVNSGLDCNTAIAGCGHGTHVAGITAGSGGSFSGVAKDASIIAIQVFSRFNSAAQCGSTPAPCALSYSSDQIKALERVYALRNTYSIASANMSLGGGSYSAHCDGTNTSLKTIIDSLRAAGIATVIASGNNGYTSSISAPACISTAISVGS…
	Deinococcus_radiodurans_R1-NP_295182.1	NP_295182.1	Deinococcus radiodurans	Peptidases_S8_S53 superfamily	MRKSKKLLTLLGAALALSGASQASAGSLSPTLLQKARAGDQTPIGVIVRFNVANTAQGRALFKNLRGQLNSQIAKLGPSAGFLKQAVNSQKATQLWLDQSVYLPMTPVQARAVSQLPFVAAVFENFKVQIPRVVAMSNASAPAGTPTHLQQIGAPAAWAAGFKGQNIRIGHLDSGIDPSHPELAGKVAAFQEFNGEGDRVSSQPHDTTDHGTHTAGLLVGSKVGVAPGAKVISALVLPNNEGTFAQVIAGMQYVLDPDNNADTDDGADVVNMSLGIPGTWNEFIVPVNNMLKAGVVPVFAIGNFGPAAGSTGSPGNLPQAIGVGAVDSNGQVASFSSRGPVAWQGEISGVFTKPDIAAPGVNITSTVRNGGYQAMSGSSQASPITAGAVAVLLSAKPGA…
	Fischerella_thermalis_PCC_7521-WP_026086433.1	WP_026086433.1	Fischerella thermalis	Peptidases_S8_S53 superfamily	MKLGLTIHSCLLYFFCFSYLSIPLVSSKTLIAPAHAQISPSANGFEQTKTPDFDNLISKANKYGTVRVIIGLRTNFIPEGRLATGLVQSQRTAIAQTQNVILSKLSTYKPTVITKFQTIPYFAAKLNARALTALQSDPNIISIQEDIAVPATLTESIPVVKANGSWESGFTGAGQTVAILDTGVDSSHPFLAGKVVSEACYSTTDSTYQSTSLCPNGSLQQVGTGSAVNCTTTIADCNHGTHVAGIAAGNGPNFSGVARDAKIIAIQIFSRFNSTNQCYPLPAPCILSYASDQIRALEQVYNLRSSFSIAAANMSLGGGNYTTNCDASYGNLKAIIDNLRSVGIATVIAAGNESSINGLSFPACISSAISVGSTKDGSSGGNADEVSSFSNSASFLSLL…
	Ignavibacterium_album_JCM_16511-WP_083832028.1	WP_083832028.1	Ignavibacterium album	Peptidases_S8_S53 superfamily	MRRIQVKKQTLFLFVFFAFIATSLAQVEVSSRLQEAILKAGPDEYVRALVLLRDQVDLLALDQRLYHEKATLERRAYEVITALQRKAQETQPNLLNYLQAKESAGEVFQYQSFWVANLVMVEAKPSVMLELMARMDIAQMDLDAILELDKPEVVSESDVEGHESVEIGLRVIKADQLWAMGITGQGRLLMNIDTGVYPNHPALQHKWRGNHVPSNQAWFDPGGGTTTPSDCDGHGSHTMGTMVGRSLTTPDTVGVAIDAEWIAAKTICSSPHTSNSVAAFQWAMNPDGNPSTIDDMPDAISNSWYDPDVTNECSGIYKTTLDAVEAAGIAVVFSAGNNGPGASTITKPKNINTNEVNVFCVAAIDAALYSGGNNNPIASFSSRGPSTCGGTGSLLIKPE…
	Meiothermus_ruber_DSM_1279-WP_013014002.1	WP_013014002.1	Meiothermus ruber	Peptidases_S8_S53 superfamily	MAPFRLLILLLTLLVAPAQARPPTVEVIVELDGPALPKGQAKAELMRLLKTHLGQAEGRLRIKASKGFWASQSLLVRLPASEVKRLAQVPGVRRVYPNRTVQLGQPVARALSDTVGGGSSWALAHIGAPSLWAAGMRGQGIRIGHLDTGVDAAHPDLRGKIVAFAEVSADGVARVAEPYDSSLHGTYTAGLLVGNHVGVAPEARLVSALVLPGGYGTLAQVLGGLDWVLEQNVHIVSMSLGLEGTQNEFVPVIERMRQMGVLPVFAIGNSGGAPATPGNMPGVLGIGAIDSANRVAGFSSRGEVRWGTPYNTVVQKPDLVAPGVDVRSSIPGGRYMSMSGTSVSTAIAAGGAALLMSGGFKAEQVRQALLNSALPLSATGSGKGAIRLGDALAALKPAP…
	Phytophthora_infestans_T30_4-XP_002897506.1	XP_002897506.1	Phytophthora infestans	Peptidases_S8_S53 superfamily	MTGISWLVATTIVAMGLLADAAMTATTAARGGADFGQSTKHRAQQRQHKRANVLVTMQSTGNELFSKIKGQKFSSRGHRVSALQDGLENLAKESQRGVHELLGKVSASFARSESFWITNQVYVQQATPDLIKQLEKVPGVQSVEFEKIFPSSLPVLSTPSMSSSTSAAQWGVSKINAPDVWATGNTGQGVVIGSIDTGVRGTHEALASSYRKSYGWFDPELRAFAPYDSTGHGTHVTGIMVGQFGFGVAPGATWMACKGCRAQGCYGSDLLACFQFMLCPTTPSGTSKDCSKAPNIVNNSWGGGQGLTMFDGVINAWRAAGIIPVVAAGNTGPNCGTIASPGDSASVITVGATDINDGLASFSSKGPTVRGLRKPDVAAPGALVLSSCWTDDASYCFKS…
	Phytophthora_infestans_T30_4-XP_002899708.1	XP_002899708.1	Phytophthora infestans	Peptidases_S8_S53 superfamily	MGHFRRYLALVLASLTLSLAPVYALDCVVLVHLHPQINPREFFFSPQLLRSERRQNVYQTFSSAVEDVQRSVSSFITAQNEEKIEISRLWLQNTLIVRYKEENQGLNRLFSRELWSFPGVLEVEEDTRVLRLIGAQQEDDIRKEDREKPQTNIELLHAPQLWAKGATGKNVVVASIDSGVRYTHEALRATFRGTKKDGTVDFDYSFWFTPGTDMSKETPDTADEVGHGTHTMGTAVGDKGVGVAPDATWITARAFDIWGAANKSDFLLAAQWVLCPTKRDGTGADCTLGADVITNSFGVDRSTPVYPQWTWLSKVIDTWRAAGVYPVFASGNTNGFLCGSVYYPGSHEDTIAVGALIGGSSLWGASGKGPSLETALASSSRDKYVIKPDFVAPGVGIRS…
	Phytophthora_infestans_T30_4-XP_002901381.1	XP_002901381.1	Phytophthora infestans	Peptidases_S8_S53 superfamily	MARLKVASFLLVATMLSIVVSGAQTGLLGNILTTVGTVTSNTVSSLVETVGNLPFDQNKCIIVMKENPKPILDVVANNSTAIWTEDQRVQNIQNIVDALKQHAAQSQSSVTNLLQAAGVQFTSNWITNTIVVLDCPLNLIEQILALVSVKKVIYDLIITLDPPQPTADSPSNTATAGWGATKIKATDVWATSNTGQGIVVGTIDTGVRATHETLVNNWIGSYGWYDPAQKTATPFDANGHGTHTMATIVGGKGVGIAPGAKWMSCKACSSSCSLSLMNQCAQFMLCPTDTNGNNCNPAKAPHIVSNSWGTGQGMTYFQPMIDAWSAARIIPIFSAGNSGANGCSSVVSPGDSAKVFSVGATDTSDALGSFSSIGPAVNGLVKPDFIAPGVSVRSAWNGN…
	Phytophthora_infestans_T30_4-XP_002901382.1	XP_002901382.1	Phytophthora infestans	Peptidases_S8_S53 superfamily	MARFKLVSFLLVTATLMFVVSAEAQLGWLGNLLETVTGVVANTVSSLVKVVNNLLFDSRKILVIMKEGTGPIITAAANSSAAIWTEAERVQNIQNIVDALKQHTQESQGPLIQLLTTAGIQFKSHWITNTLEVLDCPLELIERVLALLSVKEVIYDIIISLDPPEPAIDSPSNTAAAGWGVNKIKAANVWATGNTGQGIVVGSIDTGVRGTHETLVNNWIGPYGWYDPVQKTATPFDTNGHGTHTLATIVGGKGVGVAPSAKWMACKACGSTCTLSLLNICAQYMLCPTDTNGNNCNPAKAPHIVSNSWGSGQGLTYFQPMIDAWHAARIIPVFSAGNSGAKGCSSVVSPGDSARVFSIGGSDTSDALGAFSSIGPAVNGLVKPDFVAPGVSIRSAWKV…
	Phytophthora_infestans_T30_4-XP_002909265.1	XP_002909265.1	Phytophthora infestans	Peptidases_S8_S53 superfamily	MREGTTAAINEGSTLSTGGSNPVSRGDRIKHLVDSLKKSAWSTQQPVMNLLNEQAKTTATSLSATTFWISNQIYVADASMELLQRLRMESSIAEIREEQILTMGGHFKAEHSDDAEPRTKIHAWGVGKIGAEVVWAKGIMGANVTIATIDTGVRASHEALRSNFQGDYGWFDPETKSGAPFDLSGHGTHVIGSIVGVNGVGVAPKANWMACRGCRSTTLCLESSLLACAQFVLCPTDPKGHNPKCSKAPRVVNNSWGAVQGAANFSAIIAAWQAAEIIPVFSIGNSGSFNSCGVVASPGDSSMVIGVGATRSNEFLLPQSSTGPSADGRIKPDIVAPGDRIYSAWWTRDNVYVIASGTSMASPHVAGAVALLLSAQPDLTYDQIWGALAISAAKDRSVV…
	Phytophthora_parasitica_INRA_310-XP_008894043.1	XP_008894043.1	Phytophthora parasitica	Peptidases_S8_S53 superfamily	MARFKFASFLLAVATLLLVVSAEAQLGGLLGNLLGTVTGVVATTVSSLVKIVDNLLFDSHRIIIVMDKGTKPVLDAVANSSTAVWTEAERIQNIKNIVDALKLHAQESQGPLVQLLSAAGIQFKSHWITNTVEVLDCPLELIEKILALLSVKEIIYDLIITLDPPEPTADSTSNTVTAGWGATKIKATNVWASGNTGQGVVVGTIDTGVRGTHETLASNWIGPYGWYDPAQKTATPYDPNGHGTHTMATIVGGKGTGIAPGAKWMACKACETTCTLTMINTCAQYMLCPTDTNGNNCNPAKAPHIVSNSWGTGQGMTYFQPMLDAWNAARIIPVFSAGNSGSKGCSSVVSPGDSAKAFSVGATDTSDALGSFSSIGPAVNGLIKPDFIAPGVSIRSAWN…
	Phytophthora_parasitica_INRA_310-XP_008897741.1	XP_008897741.1	Phytophthora parasitica	Peptidases_S8_S53 superfamily	MTVVAMGLIADIPTWTSAATTTAGRGGAELGQSTNHRAQQRQHKRANVLVTMQSTGNELFSKIKGQKFSSRGHRVTALKDGLENLARESQRGVHELLGKVGDSFARSESFWITNQVYVQQATPDLVKQLEKVPGVQSVEFEMIFPSSLPVLSTPSMSSSSSAAQWGVSKINAPDVWATGNTGQGVVIGSIDTGVRGTHVALASSYRQSYGWYDPEAKAPAPYDSTGHGTHVMGIMVGQFGFGVAPGATWMACKGCRAQGCYGSDLLACFQFMLCPTTPSGTSKDCSKAPHIVNNSWGGGQGLTMFDGVINAWRAAGIIPVVAAGNTGPNCGTIASPGDSASVITVGATDINDGLASFSSKGPTVRGLRKPDVAAPGALVLSSCWTDDSSYCFKSGSSMA…
	Phytophthora_parasitica_INRA_310-XP_008901232.1	XP_008901232.1	Phytophthora parasitica	Peptidases_S8_S53 superfamily	MSKGAPLHSGPRVHPDVYRVFQSKTKMNLIVTMREGTAAAINEASALNPPLESSAASRGARIHQLVDSLKESASSAQQYVLNLLNDQTKTTTTRSTPTTFWISNQIYVEDATMELLQQLEMESSIAEIHEEQILTIGDNFKVEHSDDAESGTKIHAWGVGKIGAEAVWAKGIVGANVTIAAIDTGVRASHEALRSNFRADYGWFDPETKSAAPLDLSGHGTHVVGSIVGSKGIGVAPKANWMACRGCRSTTSCLESSLLSCAQFVLCPTDSKGKNPRCSEAPRVVNNSWGVVQGAANFSAVIAAWQAAEIIPVFSIGNSGSFKKCGTVASPGGNSNVIGVGATSSNDFLLPQSSTGPSPDGRIKPDIVAPGVRIYSAWWTRDNVYTIASGTSMASPHVT…
	Phytophthora_parasitica_INRA_310-XP_008904315.1	XP_008904315.1	Phytophthora parasitica	Peptidases_S8_S53 superfamily	MDHLRHHLALLLASLALLLVPTGALDRTLLVHLHPRLNPREFAFSPQLSRSERRQNVYQIFSSAVEDVQRSVSSFIEAQNEGGVEISRLWMQNTLIIRYKEENLRLNRFFSQDLWTFPGVMEVEADTRVLRLIGAQQEDDEGRSEEKPQNNIKLLYAPQLWDNGVKGKNVVVASIDSGVRYTHEALRETFRGTRKDGTVDFDYSFWFTPDTDMSKETPDTADEVGHGTHTMGTAVGGKGVGVAPEATWITARAFDIWGAANKSDFLLAAQWVLCPTKRDGTAADCSLGADVITNSFGVDRSTPVYPQWTWLSKVIDTWRAAGVYPVFASGNTNGFLCGSVYYPGSHEDTITVGALIGGSSLWGASGKGPSLEDKIGLDILPSYTSGKYIIKPDFVAPGV…
	Phytophthora_parasitica_INRA_310-XP_008916810.1	XP_008916810.1	Phytophthora parasitica	Peptidases_S8_S53 superfamily	MTRFGFASFLLATTMLTLVVSGAQTGLIANVVGTVGTVVTNTLNATSTLVETVANLPYDSHRIIIVMDKDTKPVLDAVASTNTAIWTEAERIQNIQNIVDALKLHAQQCQGPVTDLLQSAGIQYTSNWITNTIVAVDCSVGLIEQILALVSVKKIVYDTIITLEPPEPTADSTSNTVTAGWGATKIKATNVWATSNTGQGVVVGTIDTGVRGTHETLASNWIGPYGWYDPAQKTATPYDPNGHGTHTVATIVGGKGVGIAPGAKWMTCKACENSCYMSYLTACGQFMLCPTDTNGNNCNAAKAPHIVSNSWGAGQGMTYYQSILDAWYAARIFPVFSAGNSGANGCSSVVTPGDSAKAFSVGATDTSDALGSFSSIGPAVNGLIKPDFIAPGVSVRSAW…
	Planoprotostelium_fungivorum-PRP86277.1	PRP86277.1	Planoprotostelium fungivorum	Peptidases_S8_S53 superfamily	MDVREERSAPPPQPRKREYYRTEREYQGPLSALEEALNEGHREDVRWITLPFQEDRLCQLEMILCVSEHELCDIFLQVVQPLNHLNRENGCASYCFCSGSMMHKEKQAVVSLRAACGLDKLKIHPDLIRQRLTGKANHSGRPGMALYRATIDLNMPTALFYLFLLWSLALGAFVSEHHREFIEKSLNEKGRVKLLVTYAASSTFFNELGHAETTPLSRLQIEQRWFKVQPKILSINNGKRADEPDIVVHRIMQQLIPVAVVTATREGYQQLLNLEDVQNIEYDGKMKLNMAEATDITGAKNVRTPSLGGNTNYDGRGWTVAVLDDGFSLNSPFLQNKAVGEACFADGEDTFCPNGDSSQSGPGSATPGAGGTHGTHVAGTVLGNTMGLQGIAPGATLLG…
	Roseiflexus_castenholzii_DSM_13941-WP_012121042.1	WP_012121042.1	Roseiflexus castenholzii	Peptidases_S8_S53 superfamily	MLMSSYRGSSRSTLLLILLLIGALTLPNVSGQAESAGSARVIVVLRAPAAAEGDTSAAHFGITQAQDHVAAAATAAGAREVARLRTLPVLVLEAPHTAIERLEQHPQVVAVAEDMLAAPHLTGSVALIHADLVHPESTGAGAAIAILDTGIDATHPFLGGRVVAEACFSTNNSGDGAVSLCPGGATEVIGPGAAAPCTVTGCDHGTHVAGIAAGNGGVAPGASIIAVQVFSKINNCSAFSLPSPCALSYVSDQLRALDWLASTSFTPPLAVVNLSVGAGTFSSVAACEGSAVGAALKPAITALRAGGVLTVASSGNGGAANALSLPACLSNVVSVGATTKTTPEQVAWFSNSALFLTLLAPGVAITSSVPGGGSASKSGTSMAAPHVAGAIALLRSARP…
	Roseiflexus_castenholzii_DSM_13941-WP_012121794.1	WP_012121794.1	Roseiflexus castenholzii	Peptidases_S8_S53 superfamily	MASRPGRRSSGVEKFIAVRKRTRSAAFALHEAATAEKRMEIMRDAQTSRRALELIRLGLRPHLPGQRKPVGHGFERLGHVSCYIVNAPTNQQAEQAREVLADDYLIVPDVALSLPTARIGAETRVRRPRAPEWPAISGVQEAHARGIRGGNVIVGVLDTGCDADHNEFLGKRIEFRYVPFVPTPESMRAVNGFDTHGHGTHVCGIIAGRNVGVAPDVDLLAAAVIESETVKTSLARIVVALDWMLSHFSRVENQDKPMIISMSLGFRPEWISAPAFRTVTEGMRLLLRTLVEDFDVLPIIAIGNDGPGVVRAPGSYAEALGVGAVDFDLNPWSSSSSGQTPEGLRKPDLVGFGVDIMSSLERDLQRRSLYTRMSGTSMAAPYVAGIAALIASANPGLQG…
	Bacillus_amyloliquefaciens_DSM_7-WP_013352344.1	WP_013352344.1	Bacillus amyloliquefaciens	Peptidases_S8_1	MFGYSMVQMVRSNAHKLDWPLRENVLQLYKPFKWTPCFLHSFFEEKVKNRKKMSVIIEFEEGCHESGFHSTGQVLSNEKRCTIKKQFQTFNCCSAEVTPSALHMLLSQCRDIRKIYLNREVKALLDTAAESSHAKEVTRNGTVLTGKGVTVAVIDTGIYQHPDLEGRITGFADFVNQRTEPYDDNGHGTHCAGDIASSGASSSGKYQGPAPEANLIGVKVLNKSGSGTLADIIEGVEWCIQYNKEYTENPIRIISMSLGGEALRYDKETDDPLVKAVEEAWNAGIVVCVAAGNSGPEAQTISSPGVSQKVITVGAYDDNDTPSNEDDTIASFSSRGPTVYGKEKPDILAPGVDIVSLRSPRSYLDKLQKSNRVGSLYFSLSGTSMATPICAGIAALILQ…
	Bacillus_licheniformis_DSM_13-WP_009328107.1	WP_009328107.1	Bacillus licheniformis	Peptidases_S8_1	MFGSYMVQMVRSNAHKLDRPLRESVLKLYKPFKWTPCFLHGFFEKILMKNKKIPVIIEFEKDCQHKGYQLVNEMIGSKRRNKIKHRFSNVSCCSAEVTPSSLQSLLSECGDIRKIYLNRKVKALLDVAVESSHAKEVVRNNQTLTGKGVTVAVIDTGVYPHEDLEGRIRAFQDFINQRTEPYDDNGHGTHCAGDACGNGAASSGQYRGPAPEAELVGVKVLDKMGSGSLETVIQGVDWCIQFNKENPDDPIDIISMSLGAEALRYENEEEDPVVKAVHAAWDAGIVVCAAAGNSGPDAQTIASPGVSSKIITVGALDDRDTVSREDDDVASYSSRGPTIYGQVKPDLLVPGTNITSLRSPGSFLDKLQKTNRVGTKYMTLSGTSMATPICAGIAALILQ…
	Colwellia_psychrerythraea-WP_033081766.1	WP_033081766.1	Colwellia psychrerythraea	Peptidases_S8_1	MLNNSVKKIIKPLSLLGFVSLSMWLISLSVNNTINDDTQSYTESYIISSENYPLLKEKIKNLNLEPTHQLAIINAVAVDLNQSQLSQFKQELHFTITKNHQVELSGGNAWGKRKWQPKSVVNDLIDASSAHAARNFGDGVTIAFLDTGLDQLQGTSSGLGLSTDLYGRDKFWGTYDAINNTLSNYSNEESGHGTHVASIAGNADYDVYGKVYGVAPNAALVGIKAFDAQGKATYADVIRGIDWALQIKDQINLRVLNMSFGGQQRSYYWDDPLNQAVMKAWQAGIVVVASAGNKGPDPMTIGVPGNVPYIITVGAMTDNYTELDSSDDKLATFSAAGPTPAGFVKPEIVAPGGHLTGLMAYDTQIVAEHPEYHDGGKYFEMSGTSQAAAVVSGVVALML…
	Colwellia_psychrerythraea-WP_081967764.1	WP_081967764.1	Colwellia psychrerythraea	Peptidases_S8_1	MISTKTKPSTRARIMIALLIVILVAIGWANLPNEQVNNSLNEAPAVASVVKLHIEAVSSPVVLKEELANTKAVSSPEVLKEELPRSYILQGEDIATMVLMVDKVGGEVTAELGIIKAIGATLTRQQYELLAAETELKTFTDHSLKTSSRYGLTTHITRQTTAYWAHHNGIMGHDVTIAFVDSGISVGQNSEEYLKTDAFSSNRILAQYDATVGIEYAPYYDADSHGHGTHVAGVAASSLRDSNGDYNGMAPAAKIVSVKAFDSSGVGTYLHAIRGLNWILENKSTHNIKVLNLSFGAEVRSHYWEDPLNQAVMKIWQSGIVVVTSAGNSGPDPMTITVPGNIPYVITVGALTDHYTPNDYRDDRMTSFSSAGPTHEGFVKPDVVAWGGHMSAKMIDHHY…
	Fimbriimonas_ginsengisoli_Gsoil_348-WP_025228660.1	WP_025228660.1	Fimbriimonas ginsengisoli	Peptidases_S8_1	MELQIRREFSMVRMPAARLACLVVAFGCAGAASAQSATTDSVIAKALNGQRPGRINVIVKAGHELTAKEEAAIRRLGGYVYRHLTVIDSSAVSIPHRKLRKLVSLPFVKHVSSDETVRKNDLFTVGSTYASTAWTKYGANGAGVGVAVLDSGIAASNDFNGSAGSRISAAVNFSTETGPYDMYGHGTHVAGIIAGNGANSSGPGAFQTYFGIAPQSGLVNVRVLDSVGNGSVSQVCAGIQWVINQRTKYNIRVMNLSLGHAVGESYLTDPLCQALERAWKSGIVVVCAAGNRGRLHETPTDGDANEGYGTGYGTIDSPGNDPYVITVGATKSIDGNRANDQIATYSSRGPTRLDFIAKPDIVAPGNRIVSVLANGGSIDQAFGDIVDVPWTSYTTQAPA…
	Fimbriimonas_ginsengisoli_Gsoil_348-WP_084178824.1	WP_084178824.1	Fimbriimonas ginsengisoli	Peptidases_S8_1	MKDTFGTRIMPTHKRTARRIAGILATVSAAVSAFGQAPSTDTFVKKALAAPSEGRINLLVQNSRSMTGADAAKLAHLGGYVYRHLPIVKSNAINIPTKKLRKLLSLPFVSHVSEDVSVRKSDVYTVESSGASTAWQQYSTTGSGVGVAIIDSGIRPDNDFGFLNDWDFTDLLNNRIVANANFSPDSFFANDLCGHGTHVAGIVGGNGKSSSARNCFVTYYGIAPEANLINVRVLDSQGSGTVSQVIAGIQWTVNHKKSYNIRVMNLSMGHTVGESYTTDPLCQAVEQAWKSGIVVVCSAGNDGRKNATQTSGADNEGYGANYGTIESPGNDPYVITVGAMKQGDVRNHDQIATYSSRGPSRLDFVVKPDIVAAGNRVVSVLARYSYLDRTYGDVNGVSW…
	Glaciecola_pallidula_DSM_14239-WP_051288654.1	WP_051288654.1	Glaciecola pallidula	Peptidases_S8_1	MGNLENIMKSQRVNKITSAILSSALAFTAAAWGISNYSSGEEYILQGASRPALVSAIQAENGVIIHEFKLIQAVSAKLTDKQVQGISSRNAMIRFFNEDNQVSLSANSNLGVMQDSSLGQNAPRNSQIPAQIGASELHKVGITGKGVTVAIIDSGLGQFSALNQNTTGLQRNITVVNSLGEDASGSQDLNGHGSHMASILADSTSVFDQYGSPTGAHSGVAPDVDLVMIKAFDEKGEASYSSVLQGIEYAIENRNRLNIRVLNVAFSFPATSFYWEDPINQALMRAWNNGITVIAPAGNGNNKDMSVGVPGNNPYVITVGAMDDNSTPFDTSDDIVASFSSFGPTVEGFMKPEVLAPGTNVKGLVAQSSHLADKNRTSGVSGTSQATAVTAGVVALMIQ…
	Granulicella_tundricola_MP5ACTX9-WP_013581235.1	WP_013581235.1	Granulicella tundricola	Peptidases_S8_1	MTRLPKFFTSLIPLAGLFSVPALALAQNPKLSSDLQALLAPAPTPSAAVSRLAVPAAAAVSAKPSSMPLIIQYKASPTATDTALISTLLGTDVTQLTSINALAATLPLSSLTTLTSQANVTYITPNRPLGARQSGTSVAQYTTEPINANAVWAQGYNGTGIGVAVIDSGINSQVDDLAGNGFILNLFSRVVWSQSFVPTAPYDANDYYGHGTHVAGLIAGNGSDSTGKKYYRTFSGVAPNSYLINLRVLDENGQGSDTSVINAIQTAIKLKNLLNIKVINLSLGRPIYESYKLDPLCQAVEQAYRAGITVVVAAGNDGRDLALNSEGYGTIEAPGNDPYVLTVGAVNTNGSASIQDDVMASYSSKGPTFIDHFSKPDLIAPGNLVSSLKFSNDPLAVNN…
	Herpetosiphon_geysericola-WP_083470044.1	WP_083470044.1	Herpetosiphon geysericola	Peptidases_S8_1	MDREHRRGLLQGQLVLAMILVISLLGIAQPAPATQQVLVQGGSLSQQTSAIQAVGGTIQRQFSRFETSVAHVSTTQIEQLKAQGLRVFADQTVEASAQTTSAPATTVMAGPGPKGKTSPALQYPSIVTGADALQRRGIDGRGVTVAVIDSGLPAIERPERWQRINNTTARYSQGSRFLVYKDMLASSQITNSSDPYGHGTHVFATLADNRALPPEYGTAKVGIAPGANYVVVRALDSQGKASYSTIIAAIDWVIENADVYNIRVLNLSLQAEVVSPYWYDPMNQAVMHAWNEGITVVAAAGNTGSNPATIMAPANVPYIVSVGAIRPAVYNDNGSDTIAAYSSAGPTESRFVKPDVVIAGSRVIAPLPADSLLANSSAAGLVSERAQLQWADLKTSQQL…
	Pyrococcus_furiosus_DSM_3638-WP_011012816.1	WP_011012816.1	Pyrococcus furiosus	Peptidases_S8_1	MKGLKALILVILVLGLVVGSVAAAPEKKVEQVRNVEKNYGLLTPGLFRKIQKLNPNEEISTVIVFENHREKEIAVRVLELMGAKVRYVYHIIPAIAADLKVRDLLVISGLTGGKAKLSGVRFIQEDYKVTVSAELEGLDESAAQVMATYVWNLGYDGSGITIGIIDTGIDASHPDLQGKVIGWVDFVNGRSYPYDDHGHGTHVASIAAGTGAASNGKYKGMAPGAKLAGIKVLGADGSGSISTIIKGVEWAVDNKDKYGIKVINLSLGSSQSSDGTDALSQAVNAAWDAGLVVVVAAGNSGPNKYTIGSPAAASKVITVGAVDKYDVITSFSSRGPTADGRLKPEVVAPGNWIIAARASGTSMGQPINDYYTAAPGTSMATPHVAGIAALLLQAHPSWT…
	Thermococcus_kodakarensis_KOD1-WP_011249031.1	WP_011249031.1	Thermococcus kodakarensis	Peptidases_S8_1	MRALPVISIIFIMLLSTLSVAVADSSSNETISTPALEMPSLTISDYVNKALIAFKAWRFDSKGLIKTNTGIYVDERFWDWLSGSIQESANLTDAALKWAQVFHQKVQNDEPIQWIFITWTKPNDRLKEALEALGAEVLYVDDDINAISLKARPSLIKNLVYSQAFDFDYRFYIREVWPDLYVETGPTILENETTFTPANVTITPEQVSGAIWNIKLVKADLAWSKEGITGKGVTVAVLDTGVDCDHVMLQGACVGFENFVTDEPAKDLNGHGTHVAGIIAGRPTKVTWEGKEVYVSGVAPEANILAVKVLGQDGGGTMTQIIQGLDYVVEWKKKHPGEPIVISMSLGSPFGSPRDPMVQKVEQIIREEHIPVVIAAGNEFAVIDSPGIATGAITVAAVD…
	Thermococcus_kodakarensis_KOD1-WP_011250640.1	WP_011250640.1	Thermococcus kodakarensis	Peptidases_S8_1	MKKFGAVVLALFLVGLMAGSVLAAPQKPAVRNVSQQKNYGLLTPGLFKKVQRMSWDQEVSTIIMFDNQADKEKAVEILDFLGAKIKYNYHIIPALAVKIKVKDLLIIAGLMDTGYFGNAQLSGVQFIQEDYVVKVAVETEGLDESAAQVMATNMWNLGYDGSGITIGIIDTGIDASHPDLQGKVIGWVDFVNGKTTPYDDNGHGTHVASIAAGTGAASNGKYKGMAPGAKLVGIKVLNGQGSGSISDIINGVDWAVQNKDKYGIKVINLSLGSSQSSDGTDSLSQAVNNAWDAGLVVVVAAGNSGPNKYTVGSPAAASKVITVGAVDKYDVITDFSSRGPTADNRLKPEVVAPGNWIIAARASGTSMGQPINDYYTAAPGTSMATPHVAGIAALLLQAH…
	Clostridium_botulinum_A_str._ATCC_3502-YP_001256070.1	YP_001256070.1	Clostridium botulinum	Peptidases_S8_S53 superfamily	MFSFKKKIEETLKIAIKNNYYKNYRVLIICTNLQKDIEKKVKLYKGKVLKSISSCNCVCAYVPSRAIERLLEYPQVIYICLDPYAYICGNSVCASNNVTISERYSLTGENIGIGVVDTGVYPHTDLINPNNRIKSFLDLINNYNYPYDDNGHGTFVSGIIAGNGTLSDGLYKGISPKSHLCVVKAFNELGKGFISDILFGIENLINVKEEFNIKIICLPFEVPYINYNVLDLFSKIFNIALNNNIIIIVPSGHNGNNEGSIQGIATLRSCITVGGIDTTSLEKKPYIYSSSGPFSNIEKPDLAAAAVNICSLNSNTDYISEKMGRKIYPKPLEEAYTNFTGTSCAAAYVSGVCSLLFENNQELLFKDILSLMKVSCSLLPFSKWIQGAGIIDINKLLP
SBT7	AT5G19660.1	NP_197467.1	Arabidopsis thaliana	Peptidases_S8_SKI-1_like	MKVLGEASSYPYRSCIIVVFLSVSLFWLRPSTYHPQQQNLNPENVTRLESENETKTNYIIRFKQYKPAKDHRIYLESKVRSGGWGWIERINPATKYPTDFGVLWIEESGKEAVVGEIERLEMVKDVNVEFKYQRVLLGGSFPDGKKRPGKIFTSMSFEEGTESSPMADTSNTTLNWSRHLLAQKTQVTSMFGADHLWKKGYTGAKVKMAIFDTGIRADHPHFRKIKERTNWTNEDTLNDNLGHGTFVAGVIAGRNPECLGFASDTEIYAFRVFTDAQVSYTSWFLDAFNYAIATDMDVLNLSIGGPDYLDLPFVEKVWEITASNIIMVSAIGNDGPLYGTLNNPADQSDVIGVGGIDNDDHIASFSSRGMSTWELPHGYGRVKPDVVAYGRDIMGSKIS…
	Chlat66S07212	Chrsp66S07212	Chlorokybus atmophyticus	Peptidases_S8_SKI-1_like	MEAPCRRARLLLRSCWLLVLLALDAAAGQDGVCESAPRDELASGFFSRERQHPSALTEFGLVLSAFQQCSESDVYTNGNSTASDVFRCSLPLQGGLAEVLATAQQQLQGATSTASAALPPSAEYIVRFHGYRPVNELRVVLEEALGEQSSAEWQWVERNNPAMAFPTDFALVRIADSAVTKIRSRIESVGGVRDVSSQRKHFRQPLSTSRHPHGFSDPPVKGPGRLQTASSFSVHRALQLEAGNLTTYSARRKLMGAASSITSMFQADKLWSKGYSGKGVRMAVFDTGIRADHPHFKNIKERTNWTHENTLNDGLGHGTFVAGVIAGQDNQCHGFAVDTEIYAFRVFTTEQVSYTSWFLDAFNYAVATEMNILNLSIGGPDYLDRPFVEKVWEISANNI…
	Colsc4866S0T10164	Colsc4866S0T10164	Coleochaete scutata	Peptidases_S8_SKI-1_like	MMRPMRGSGQLLFVPLLACILSSFSLCVSHPRSLIHQACASNREEDNFKPEIQRSALCQDVGMFPSNEGLYGDWPGRFGIVNETTTQANGSWRGNNAHLEQVWESERRAEGGSQQASPPSQDSGGRRSSGLEAVDGEWIVRFREYRMAGEHLEAMLEALGADGDGMWEWVVRHNPAAAFPTDFGLLRMGGGARGVDLRTRMAGLPFVKDVSPQMRFTRALMSENGRGGRGRGDGTGVRVEKPPGRMQTRMSFEEGGGIFGNVTYDHSRELLNSRSQITSMFESDKLWGKGFTGQKVRMAVFDTGIREDHPHFRNIEERTNWTNEDTLNDNLGHGTFVAGVISSKDPECLGFAPDAEIYAFRVFTNAQVSYTSWFLDAFNYAIATRMNVLNLSIGGPDYM…
	KleflGAQ86362.1	GAQ86362.1	Klebsormidium nitens	Peptidases_S8_SKI-1_like	MSKMLKFVKPFWLDITLSNKHISAQIVHKATGCTLTTATTKSKELKATLPRTSDKLAAAAVGNLLAKKAQEMGVHAVSYDIPEGKTYHGKLKAVIDGVVEVAVLLSSWEAAPEKAGAGAGNKEAVEAGGAVRSVQSSMASIADSSYLANACQGEAQGPAQDTCCRVDFPPEAGTQARRCRSEECPADCPAASESSGTRPDVEKRGAKKTAQSSRMGVEPVQGEWIVRFRNYKHAAKHKQLLEQHLGLSGELWGWVDRVNPAAKLPTDFGLLTVAASEEGRRLRERLAGLPDVKDVSPQMRFTRGLAWDENQDQDHLGSQGRRAREARPRRSDLQQSSRESGPADGGGPEGDATGQSEGDWHTNRGGADSTASVTGPTRKRPGRFQTRPSFAGDEDPALA…
	Mapoly0155s0018.1.p	PTQ28756.1	Marchantia polymorpha	Peptidases_S8_SKI-1_like	MRRAQAVGVGSWHHQLLVLLLLLLPILACDDLCDQFGLCSKSNASTCSRNPVPPWSKDILHRRCGASCPEKFFPVDQITCHMHEAGTSRRESADPPSDTRNEAGLSEDIEQEENLRVIGEVANEYIVRFREYQDALAHRRALEQAVGAEGWEWVDRNNPASAFPTDFGLLRIPDSQREPVLSRLSGASIVRDVSHQMKFTRGLASESETDTQKPTSASKLTSSKGSRKSGRETSTIGDSAGPSKTGKMDVTSDLKDRVDELYHTEKPPGRLKTGLSIEDEMPANWKLGSENISLADHSRRLLLQRSQITSMFEAERLWAKGHTGSKVKMAVFDTGVRSDHPHFRNIKERTNWTNEKDTLNDNLGHGTFVAGVISSQDPQCLGFAPDAEIYAFRVFTDAQ…
	PACid_15422900	XP_002966271.1	Selaginella moellendorffii	Peptidases_S8_SKI-1_like	MKALSLLALALALASLLQIRPAAVANLCDALDDRQLRITGNVSSELIIRFREYRHASIHKRALLEALHGVSGWEWIDRNNPAAAFPTDFGLVRVEDGFAPGLEQQLRRVSFVLDVSPQMRFTRSPLAEGKPPGRLRTGFSHDEQEEEPLLGNVTLSKRHLLIQRSQITSMFGAEKLWAKGFTGAKVKMAVFDTGVRSDHPHFRDIKERTNWTNEDTLNDNLGHGTFVAGVISSQDPQCLGFAPDAEIYAFRVFTDAQVSYTSWFLDAFNYAIATRMNILNLSIGGPDYLDRPFVEKVWELTANNIIMVSAIGNDGPLYGTLNNPADQNDVIGVGGIDHNDHISSFSSRGMSTWEVPHGYGRIKPDIVAYGRDVFGSKITSGCKSLSGTSVASPVVAGAV…
	Phypa55_133V6.1	Pp1s55_133V6.1 (Phytozome v9.0, https://phytozome.jgi.doe.gov/pz/portal.html)	Physcomitrella patens	Peptidases_S8_SKI-1_like	MRAFTGWVAPLLLLLLLSCSSLLSSSNASLRQTNASDPNPGSVEQVSRFCTVGDTESCGMDSHTCSSYLLTHCTAGHGQSCRATTDGEDTTEGIGLVRTVGEVNDEYIVRFKEYRHSSEFKLALEQKLEHNDRAWQWLERNNPASAFPTDFALLRIKRSQHEDVLEALKKLEFVKDVSPQMRFTRSLTSEKSEDEHEGSEVAHEQFKPKDKEEFLESKPPGRLHTKLSFESGIEDVVSPVFSNVSLDHGRKLLLQRSQITSMFEAEKLWAKGFTGANVKMAVFDTGVRADHPHFRNIKERTNWTNEDTLNDNLGHGTFVAGVISSQDPQCLGFAPDAEIYAFRVFTDAQVSYTSWFLDAFNYAIATKMNVLNLSIGGPDYLDLPFVEKVWEMTANNIIM…
	Spisp1455S07574	Spisp1455S07574	Spirotaenia sp.	Peptidases_S8_SKI-1_like	MRCPPPLLLLLLLLLLAALLPAASPSSNATCPPPQAVPGDWIVRFRSYRHAADHIAELESGPLGPQAPGGWQWVPRHNPAAAFPTDFGLLRIADSCPTLDLLRSLDHVKDVHRQVRYTRTLLQAPSRRSLRAEAETGLRQDGLAHGTGAWRSSSRRRGEQAASRAEAEAWLEPDDGEDAADAPYARSGPVCKPPGRLRTHLSLESGEDAGGSYGPAWGNASLADHSRRLLAQRSQITSVFEAEQLWAKGYSGANVKMAIFDTGVRADHPHFRNIEERTNWTTEDTLNDSLGHGTFVAGVICSQDAECLGFAPDARIYAFRVFTNAQVSYTSWFLDAFNYAIATKMNVLNLSIGGPDYMDSPFVEKVWELTANNIIMVSAIGNDGPLYGTLNNPADQGDV…
	Spisp369S13987	Spisp369S13987	Spirotaenia sp.	Peptidases_S8_SKI-1_like	MRCPPPLLLALLAALLAALLPAASPSPNATCPPPQAVPGDWIVRFRSYRHAADHVAQLESGPLGPQAPGGWQWVPRDNPAAAFPTDFGLLRIADGCPALDLLRSLDHVKDVHRQVRYTRTLLQAPRRRGLRAEAEAGLRQDGLAHRAGTRPSASRRRGGEQAASRAEAEAEAWLEPDDGEDAADAPYARSGPVCKPPGRLRTHMSFESGEDAGGSYGPTWGNASLADHSRRLLAQRSQITSVFEAEQLWAKGYSGANVKMAIFDTGVRADHPHFRNIEERTNWTTEDTLNDSLGHGTFVAGVICSQDAECLGFAPDARIYAFRVFTNAQVSYTSWFLDAFNYAIATKMNVLNLSIGGPDYMDSPFVEKVWELTANNIIMVSAIGNDGPLYGTLNNPADQ…
	Acytostelium_subglobosum_LB1-XP_012754371.1	XP_012754371.1	Acytostelium subglobosum	Peptidases_S8_S53 superfamily	MDQRDHYGVVASMLNDKTDSLLSWKIVPRDNPAAALPSDFALVSLTTTATTSTLGGGGCPLERGEYSSHCDILFRQTLDRIKSHSDIVKAVFPERKIVDPLKGWDDPYPDTEVLVGRKPQGRFHDQIPDMNDHEVILDEHVDGTNRHLFEANQKAFQITEVLDAQVIWDNGFTGKGTKVAIFDTGLHKDHRHFRNVKSIHDYTSEKIFNDEIGHGTFVTGVIASDHEECPGLAPDAELYIFRVFTTKKLSYTSWFLDAFNHAIHIQVDVLNLSIGGHDYMDRPFVEKVWEMSANNIIVVSAIGNDGPLYGLSSTLSNPADQSDVIGVGSIDEYDKIASFSSRGMTTWEIPEGYGRIKPDIVTYGSNVQGSMAPNTFTSNKQCRPLSGTSVSSPVVAGAI…
	Acytostelium_subglobosum_LB1-XP_012758124.1	XP_012758124.1	Acytostelium subglobosum	Peptidases_S8_S53 superfamily	YGVLEHLFKDADNMAQWSLIPRNNAASQFPSDFALISLTTTSASASKELDMLQRNTDIVRSVFPERKILDPLKGWKMEDDLEEDDGTTYSDDESASDEQDSEVKVSFGKRSPQGRFHDVIPDLIETNVDESMYERSKQEKQRPTVGRRLQSAKLQVTDMLNAHVLWENGFTGKGTKVAVFDTGLHQDHKHFRNVKEVQDYTNEKIYNDELGHGTFVTGVIASDHEGCPGFAPDASLYIFRVFTSKKLSYTSWFLDAFNYAIHIGIDVLNLSIGGHDFMDRPFIEKVWEMSANNIIVVSAIGNDGPLYGTLSNPADQSDVIGVGSIDSSEKIAHFSSRGMTTWEIPDGYGRVKPDLVTYGSSVLGSMTPNTFASGSTECRTLSGTSVSSPVVAGAVALLL…
	Batpr7359_MBTPS1	XP_007508587.1	Bathycoccus prasinos	Peptidases_S8_S53 superfamily	MRGIASVRTSASFAFVLITVAVSAHTFSGFSARGRELLLPSFLAGDEEVCSVGRTSLSKSLDGGEYAEAETPGVEAIQRAAPDIETSGAVLSEEEARFVKSSAKKYIVRFTSYKMQNEHKKTLERILGKKSGSSVTLADDEIDDTLTSNVRPVEHTILDRKNRAEAFPTDFALVTSRNEAALIASLAEPLARTLGVKDFFVDARLTRFPKSKESTSSDRSSDSDEGTHGDDDDDDDNDDGVEEDNIHSSTFRRKGRRLRNRLHARNGRGQPISSAFNAESLWRQGFKGQRVKVGIFDTGVDSEHSHFKGRVKDRSNWTHENTLADGLGHGTFVAGVIASTFPQCSGFAPEADIHTFRVFTNDQVSYTSWFLDAFNYAIATEMHVINLSIGGPDYLDLPF…
	Chlre8114_MBTPS1	XP_001692788.1	Chlamydomonas reinhardtii	Peptidases_S8_S53 superfamily	GTSVASPVVAGAVSLLASTVLPDKPGAGEDGRWALLNPGSMKQALVEGAVRLPNLNIYEQGSGRINLPNSMAILQSYTPRASVIPSRLDLTDCPYMWPFCRQHLYAGALPVIFNATLLNGQGVVGRLEGPPVWLPADAGGRHLHIDFEWSDTLWPWSGYLALYIRVKASGKDFEGPAAGAVECVVVSPPAPGEDTPRRSVVRLPVRAKVAPPPPRARRLLWDQFHSLKYPPAYLPRDNLDVKSDILDWHGDHPHTNFHGMFNTLRDKGYYLEATLHNAARKGSPQETHGYLAAVQHNGSNGSNGGNGSNGGGGYVVVFSDSNCLDRSHMSANCYDMLLRLLARVLDPAGSAAAQGVLEESLMPCLGDHMG
	Chlva756_MBTPS1	XP_005851115.1	Chlorella variabilis	Peptidases_S8_S53 superfamily	MLKSGLGPAAVLLLAVACVLLRPTAPPVSHQGSAAGGGGQQAVGGTCGGKRTQPQAGCYSRPRPTPNSTTAAPAAATGVAATPGSGPPQGALLSQPAGDGLYIVRFRQYRMAADHLAALQAALAYGSPPDSWQWVERHNPAAAFPTDFGLLRLAAPEAALKSRLEQLPFVKGVHPERRLTRSLLAAPEPGAEQQEEHAQDAAAADAARPGTQFAPCSSSSSGGVGSLEQACASKRQGRLQTRPTFSLEDNLSEEEEELADALSARIGNDTFTPESSQQRRLRRRLQGRRRRQLLQQGTLASILQADSLWAQGFRGQGVKMGVFDTGIKGDHPDVKHIVERSNWTHEPTLDDGLGHGSFVAGVIAGTEPTCPGLAPEVSLYTFRVFTNDQVSYTSWFLDA…
	Cocsu148_MBTPS1	XP_005651715.1	Coccomyxa subellipsoidea	Peptidases_S8_S53 superfamily	MACRLCTRPTIGLDDEDGDLWDLERGNRTGAAQQRRQLLSKNSVTAAFSAQSLWSAGFQGKGVKMGVFDTGIRQDHPHVKNIKERTNWTHEPTLEDGLGHGTFVAGVVAGSDAACPGFAAEVDIHTFRVFTNDQVSFTSWFLDAFNYAIATEMNVVNLSIGGPDYLDQPFVEKVWEITSNGIIMVSAIGNDGPLYGTLNNPADQNDVLGVGGIDYADKIASFSSRGMSTWELPRGYGRSKPDVVAYGRDVMGSRIQGGCRSLSGTSVASPVVAGAVCLLASVVPEARRWHMKGGILNPASMKQALVEGAVRIPGINLYEQGAGKMNLLNSMEILQKYEPRASVVPAELNFMDCPYMWPFCTQPLYAGAMPLMFNATVLNGMGLTGVFAEEPTFISKNEG…
	Cyanophora_paradoxa_ConsensusfromContig10185-SBT6.1	ConsensusfromContig10185-snap_masked-ConsensusfromContig10185-abinit-gene-0.2-mRNA-1:cds:3471/18-84:0:- (http://cyanophora.rutgers.edu/cyanophora/)	Cyanophora paradoxa	Peptidases_S8_S53 superfamily	MVFIVSFKSYLHAEEHERALRASVGDDASLRVIPRKNAAAAFPTDFLLVRLADGADEGELLRRIRAIPERRIVDTLLSLRTGPGTDPLGRPPWRSRKGTGRPFSFDEEEGLPLRSRRRLLSSQVTSLLNADQLWGKGAAPRRAGKGVKVAIFDTGLKIDHPHFRNIKARLLTERTNWTDEDTLDDGLGHGTFVAGVVASHDGECKGFAPDADIHTFRVFTNGQSYTSWFLDAFNYAIRSRVNILNLSIGGPDYMDRPFVDKVNEMAANNIIVVSAIGNDGPLYGTLNNPADQTDVIGVGGIDFDESIASFSSRGMTSWE
	Ectocarpus_siliculosus-CBJ31676.1	CBJ31676.1	Ectocarpus siliculosus	Peptidases_S8_S53 superfamily	MKPRQQPEEPESPEIPASTSGPRGEVLAQYVVQWTDFHPLEDHNSLLSRALGGFDRCGSGGCEASDVHGSSDARARDSVDASSTSTSTRSGREEDERRRSSGNGNDEVDNNGGGDPSSCGCCWELVERVNPATSSGKFPSDFSLVRLRYQATEASDVDLAHLSKIDRTSPLEDNPAQPEHEEEQAKCRVGGGQDGGNRDACPGARVGDRAAGIPGNACEEGRYRGVPCVRAAAEEAVGALRAHRWVKGVFREKALTRGVFAARDVDPPREQLFSSPVGQDGGDIDNGSKKTPLSPSDPNAATEGQGDRSGPSLRSYKGGEPREPLGGAAIADSGGEIEANGHITMTVGGTADSKRRGERCPGAEGERGARRQLDGGTALAAAGGEGRLRGSSRGEFVDA…
	g30873	g30873;CHBRA369g00170 (http://bioinformatics.psb.ugent.be/orcae/)	Chara braunii	Peptidases_S8_S53 superfamily	MALASRLFCVTWIVTVCDIWGEAFTCNVWGWRIPGSAPSSLTGFTACRGRSLQFLGDRVGDGRCRVEERKAKLSSTSSFVAGWLTADVSSPETARLGSSSISKDGWFSSELESQREGANRKRWSTRMRRRVESGERRCAGMSETRPIWTCGGGAGCRGQHNVVRKRKGDRGEDLGGVADMALGSEGVEIIFRERTCEGLAVGRVPSRTSVSLAQVDSYGQLGVHETQQAAVVMDSEAAALAAQIEGEVGTADEKDERDAQQQRAEAEMTKETVSREWIIRFTEYKHAAVHKQSLEGALATEVPKDTWRWIHRENPASAYPTDFGLLEISDSHLQRVRVKLESLPWVKGVSQQMRFRRALMMAEEGEGLGSGGRGDVRSSCCKGKTWDGGQEETVERSAG…
	Leishmania_donovani-XP_003859304.1	XP_003859304.1	Leishmania donovani	Peptidases_S8_S53 superfamily	MEAVVALRLLTIHILAALLLVLPSFPLAEGPWPLSVQAAHRSTDAHAEGPSIHPRKYYLGKYGAHCIRNLTEFVASEDAAERLACFSGRGVRVALLETGLCAGIAERSRNSVTCTSVVPGVACEDAGCAHGTRSVSVLAGQLSVSAPLPREPLEETAWRNRETHLALADQYIGLAPDSTVRVLRIFDRQGRTNRRHLARALDLLLREAEDGEAGRLHSAWNTSSAHIRRRDETVDVISLSYGSKDYHSSPQVQDRLYRLMHEHGVIVVAAAGNDGARFGSVRSPADMPGVLAVGALRMEWHGRSAQTTQASRTLGDLASSLAAGGGHKSVAHFSGRGPTTWELPFGAGRAKPDLVALGQHVWAVQGVSAAAFSAAAPRARSASPALQLRSASGTSIAAP…
	Leishmania_donovani-XP_024329225.1	XP_024329225.1	Leishmania donovani	Peptidases_S8_S53 superfamily	MEAVVALRLLTIHILAALLLVLPSFPLAEGPWPLSVQAAHRSTDAHAEGPSIHPRKYYLGKYGAHCIRNLTEFVASEDAAERLACFSGRGVRVALLETGLCAGIAERSRNSVTCTSVVPGVACEDAGCAHGTRSVSVLAGQLSVSAPLPREPLEETAWRNRETHLALADQYIGLAPDSTVRVLRIFDRQGRTNRRHLARALDLLLREAEDGEAGRLHSAWNTSSAHIRRRDETVDVISLSYGSKDYHSSPQVQDRLYRLMHEHGVIVVAAAGNDGARFGSVRSPADMPGVLAVGALRMEWHGRSAQTTQASRTLGDLASSLAAGGGHKSVAHFSGRGPTTWELPFGAGRAKPDLVALGQHVWAVQGVSAAAFSAAAPRARSASPALQLRSASGTSIAAP…
	Mesen371S07005	Mesen371S07005	Mesotaenium endlicherianum	Peptidases_S8_S53 superfamily	MREGMGSLPLQGGEARPVQGAVGEKEEVGSETPRAREAVQDQWIVRFSEYKHAAEHRQALVAGLGQPNAATWQWVDRHNPAAAFPTDFGLLTLSPASSAELRQQISRLQWVKDVSSQMRFTRALLQDDDDDGDDEQRGAAEHRKRDKRRRRGGAGAGAEAGAGAGDELAGRGAGTGRCAARARRLRRQAARRRRLQLSPERAESEQQEEEEEQAEAEVQELEQQQQQYDRRGPVVKPAGRMRTRMSFGLEEEQGDEGEEEWTTRGAKGAVGDGNGGASRGPFWGNFSAAGHGRELLSQQRSQITSMFEAEKLWAKGFSGARVRMAVFDTGVRSDHPHFRNIKVSYTSWFLDAFNYAIATRMNVLNLSIGGPDYMDRPFVEKVWEMTANNIIMVSAIGND…
	Mesvi29S04991	Mesvi29S04991	Mesostigma viride	Peptidases_S8_S53 superfamily	MEAVNGSTSSRGSNPGCLTGAASEFAMPAQSEAANTCSLNGRDNGCLSHDDKDVASCPAAPQASSNTQETSRTCPSATPAPPPEPPPFPGDEYIVRFKGYHPVAELRARLEAALGPSDAASWRWLDRVNPAMEKGHPTDFALVRLPSDTQGKIDPGIKAAILGIGSVKDIWPQMRHTRATLSMEATEDGSGVQRKPGRLLGKFSFGLGGEGTSPWDAQGSAGGRYGPYGSAARRVLQAVGGGRSVTSMFEAEKLWSQGFSGAGVKMAVFDTGVRADHPHFRNIKERTNWTHENTLNDGLGHGTFVAGVISSQDKECPGFAQDVGIYAFRVFTNDQVSYTSWFLDAFNYAIVTEMNILNLSIGGPDFLDKPFVEKVWEMTANNIIMVSAIGNDGPLYGTL…
	MicRCC9363_MBTPS1	XP_002506482.1	Micromonas commoda	Peptidases_S8_S53 superfamily	MTVPRGAGRRGSTSPRGAIAVRRHTARCARVGFGLAFALLACARCVAAVADPTQRDRCDAPIDGTDRPVMSCDATDAGATDAGDGRLTGVSTTAEFLRDRYVVRFDDYRPIEAHYDALVAALGPPLNAEEGAMGKPSTDDAPTHAGESATRIEHRVDRGFVRIPRDDDAPRSERSVRWQWVVRDNPATRKFPTDFAVIAVDADDDEFMAPVTIAPTTKAPQTAPPTAPSTDDARAEALLVVGAVDGVRDVRREQRLLRSLAWERADAPDNDDGGADSGAHSGADSGADSGADSGADGVPTGARVGPGVDPVAGGLRWGDAGEDVGGAPNRAERRRRERRGGSGAHQGAHVSRHGGGGGPSPGRLRTRPTIGMEPPGYAPDLDAGGLYHDDVEPSFGGST…
	Os06t0163500-01	XP_015642966.1	Oryza sativa	Peptidases_S8_S53 superfamily	MTTWELPHGYGRVKPDVVAYSRDIMGSKISTGCKTLSGTSVASPVVAGVVCLLVSVIPEEHRKSILNPATMKQALVEGASRLSGPNMYEQGAGKIDLWQSYEILKSYQPRASIFPNTLDFTDCPYFWPFCRQPLYAGAMPVVFNATILNGMGVIGYVKDPPVWQPSEDVGNILSVHFTYSDVIWPWTGYLALHLQVKDEGSQFSGIISGKVTLSIYSPAAHGESSPRSSSCVLYLKVKVVPTPVRSRRILWDQFHNIKYPSGFVPRDSLNVHNDILDWHGDHLHTNFHILFNMLRDAGYYIETLGSPLTCFDASNYGTLLMVDLEDEYFSEEIQKLKDDVVHKGLGVVVFAEWYHVDTMVKMTFFDENTRSWWTPITGGANVPALNELLAPFGIAFGDK…
	Ostta7021_MBTPS1	CEG00474.1	Ostreococcus tauri	Peptidases_S8_S53 superfamily	MGRRRRATTPSVVSLVVALLCSSCSPCAASFDARVDGTTKNTFIVRFDDYDDVGAHERRVTSALARGVTENDACDARARAWRVRRRENIATTSYPTDFVLVEELERGGSTGASKGANAIGEDAGLDAIRLALRGIARDVHREQRFVRRSALAGETGAREVQFSTSRRGRRLLARSVAVKMGAEELWNQGYTGAGIKMAVFDTGIAEKHPHFRNIVERTNWTNENQLEDQLGHGSFVAGVVAGTNNACAGFAPDALIHTFRVFTNDQNSYTSWFLDGFNYAIATGVHVLNLSIGGPDYLDKPFTDKVNEITASGIIMISAIGNDGPMYGTLNNPADGLDIIGVGGIDDDEEIAAFSSRGMSTWELPSGYGRMKPDIVTYGEQVWASKTTNGCRSLSGTSV…
	Phytophthora_infestans_T30_4-XP_002904862.1	XP_002904862.1	Phytophthora infestans	Peptidases_S8_S53 superfamily	MIGASWIARRSLWIVAVLVVCILSHLPVAGATQPQSKPCQFYEKSLTKEYIAQLHDYDALETQEQLVSSCISSTAFNVALEIAERSEFARHAPTDFVLLRIFSCGVCHAYEWSMQNYTATDQIKAIRTNKEYRNVGLLGLDKQRASKRTLNEPTRKLSGLRKESTLLVDDLGVRELWERGFKGQGVKVGVFDTGLSSKLTNVKEKINWTHEPKNTDTVGHGTFVASVISGTDARCPGIAPEAELFVFRMFTGEQLSFTSWYLDAFNYALFKGIHVLNLSTGGPDFQDLPFVDKVKELAAHGVILVSAVGNDGPHYGLLSNPADQIEVIGVGGVTKNNEIAEFSSRGMTTWELPFGSGRVKPDIVTLAEDVPGADASGGCKMLSGTSASAPIVSASIAVL…
	Phytophthora_parasitica_INRA_310-XP_008898115.1	XP_008898115.1	Phytophthora parasitica	Peptidases_S8_S53 superfamily	MESKTLMFGTRAGLTDVAWRRAIHRVIARITALLAVCVLSHLPVAGATQAQSKPCRFYENPLTQEYIAQLRDYDALEFQEQLVSSYISSAAADFALGITGRSEFARQAPTDFVVLRIFSCELKADATAASKNVCHASEGAMQNYKGTEQIKAIRVNSAYRNIALLELEQRDQAHKLQTVGSKRTMNEPTRKLFGLRKESPLLVDELGVRELWERGFKGQGVKVGVFDTGLSSKLTNVKEKINWTHEPKNTDTVGHGTFVAGVISGTDSRCPGIAPEAELFVFRMFTGEQLSFTSWYLDAFNYALFKGIQVLNLSTGGPDFQDLPFVDKVKELAAHGIILVSAVGNDGPHYGLLSNPADQVEVIGVGGVTKDNAIAEFSSRGMTTWELPFGSGRVKPDIV…
	Planoprotostelium_fungivorum-PRP88795.1	PRP88795.1	Planoprotostelium fungivorum	Peptidases_S8_S53 superfamily	MKPDGVCNPSNLMRQLTLLILLWCSVSCCLGSTEKTDIEDENVNNPIKSQYIVMFHTFTDISKHDTIIRDILGTSDDWFTIERNNPAVEHPSDFSLVQFTANAKKHIETLRNDPRVKHVARQRRYVGTLNQFEEDTEEYQDYDEKRFPNATKMATHRVGRGSTRFSEQEDLEDYYPGMRKLHGNGQIVDLLDATYMWDRNYTGAGVRVAVFDTGLKHGHSHFGNVVEITNWTEESKSYDTVGHGTFVAGVIGSRHPSCPGLAPDSEMYIFRVFNDKKISYTSWFLDAFNHVLMKEINILNLSIGGPDFMDRPFVEKVWELSANNVIVVSAIGNDGPLYGTLNNPADQLDVIGVGGLKLDGKLAEFSSRGMTTWEIPEGYGRVKPDVITFGQNVDGSRPD…
	Sacu_v1.1_s0003.g001892	Sacu_v1.1_s0003.g001892 (https://www.fernbase.org/)	Salvinia cucullata	Peptidases_S8_S53 superfamily	MMVPFYILLFFISSLGLLQSADILCEDPQPSLPFYTSSSNVSFFDRRSWFLHVDSLTRNPDFSPFYYESQSDFVDVQASATLRFDGKVSNEVIVRFTSYKYASEHRLALHNSMQSSEGWNWIERVNPASAFPTDFALLVIEEHLANTVLGQLNDLNFVKDVSPQSRFTRALLMEDETGQSTRDFDESMESKSFGFQGNGANHQRRGKKHTPWSDDGEGLFDAVSLSDTGRKLLLQRSQITSMFEAEKLWEKGFTGAKERTNWTNEDTLNDNLGHGTFVAGVISSKDPQCLGFAPDADIYAFRVFTDAQVSYTSWFLDAFNYAIAIEINILNLSIGGPDFLDRPFIEKVWEMTANNVIMVSAIGNDGPLYGTLNNPADQSDVIGVGGIDYSDHIASFSSR…
	Trypanosoma_cruzi_strain_CL_Brener-XP_806372.1	XP_806372.1	Trypanosoma cruzi	Peptidases_S8_S53 superfamily	MPFPFFLLFLNEADQKKKEEGKGMRCRQIGSTFTKHFHHLAGNSFCVFLLLLLSQTLLVRGGVQSPVPCDSGFGRDYIVFINTYLLPDGTINVAKETQRWWKWRQADKTCGCLSIAPHVSKGGGWQDFVVVRVLSPQRNRSMRCVQTELRDVRLVFPCVGQISVLRVVENTFLWGNRTLASVAQQTGFATARPLYPRRYFGLSSTLKWTGRGVRIALLDTGLDSHLLLSESSSLEQQRDSNGTGGTRKPLLMCTSFVPGFSCENNQDGHGTFSVSLMAGNISLLEWNRNKSVLEAKHMRSDDKFIAEKTGLLSARSQYLGMAPGADVHMLRVFDDNRDTRTAWCIAALNFALQWGANIINLSFGGIDYYDAVFTEKITELATKGVVVVAATGNEGPRMG…
	Trypanosoma_cruzi_strain_CL_Brener-XP_815303.1	XP_815303.1	Trypanosoma cruzi	Peptidases_S8_S53 superfamily	MRCRQIGSTFTKQFHHLAGNSFCVFLLLLLSQTLLVRGGVQSPVPCDSGFGRDYIVFINTYLLPDGTINVAKETQRWWKWRQADKTCGCLSIAPHVSKDGGWQDFVVVRVLSPQRNRSMRCVQTELRDVRFVFPCVGQISVLRVVENTFLWGNRTLASVAQQTGFATARPLYPRRYFGLSSTLKWTGRGVRIALLDTGLDSHLLLSESSSLEQQRDSKGTGGTRKPLLMCTSFVPGFSCENNQDGHGTFSVSLMAGNISLLEWNRNKSVLEAKHMKSDDKFIAEKTGLLSARSQYLGMAPGADVHMLRVFDDNRDTRTAWCIAALNFALQWGANIINLSFGGIDYYDAVFTEKITEVATKGVVVVAATGNEGPRMGSVHNPADQNEVISVGSLGTRGRR…
	Volca24	XP_002945622.1	Volvox carteri	Peptidases_S8_S53 superfamily	MFTDRDKETGTRESSRSADAGIGPVTTAALGRGANDPAIRQQLASGPVGPHFLQISPESAHESSSSLPAPPDSSRHGLDSAEPTTDGTVEAENSVGGGGASTTERGDITTAGSPAGGGERLIVRFDHYALADDHRALLQRILGPEGPESWSWLPRSNPASRFPTDFGLLAAASGHEDDLRRRLLSAAAAAAAGGAGTGTGSGGVRDVHPDRRFTGRLAWVPEGPLRDVVMDLSGGAAAAAAGGDVNGPDASVFSVSFRRPGRMATRFSTEELAGEDDPEGLMEEGTQGAWRAPPAAGAAATELRGSSVATDIGASFGFGLGGGGEATGGFAWTDQAYPGKEGGAAAATAAAAAAVRQQEDGEEEEEMEVGPGLTGSRRRVASVAPGPGSGTLGGGRGGN…
	Zm00001d045217	AQL01854.1	Zea mays	Peptidases_S8_S53 superfamily	MEKRLAYAALLPLLLLTLRILPLPSGSPNCSGGEGETPPASRHVVRFLEYRRAEEHREYLDAGLRDGAPAAAWRWVERRNPAAAFPTDFAVLEIRDAHREAVVAAVRALGRVRDVHADATYSRSALSAAPDRSRPPRRGKLFTAMSFEGEEEGGGETGNSSSAAWGRKLLLQRSQVTSLFGAERLWGRGFTGKKVKMAIFDTGIRADHPHFRNIKERTNWTNEDTLNDNLGHGTFVAGVIAGQDAECPGFAPDTEIYAFRVFTDAQVWELTANNIIMVSAIGNDGPLYGTLNNPADQSDVIGVGGIDYNNHIASFSSRGMTTWELPHGYGRVKPDVVAYSRDIIGSKISTGCKTLSGTSVASPVVAGVVCLLVSVIPEDKRKLILNPAAMKQALVEGAS…
	Fischerella_thermalis_PCC_7521-WP_009455273.1	WP_009455273.1	Fischerella thermalis	Peptidases_S8_CspA-like	MRHEKISPGLLLAYEDYQREGKEALTTHKRSLGIIAPKNSVKPTRSVVFIYCDENADLSHLSQYGIEINQSTGTVRTAYLPIDSLDVLSEESAVERIKPSRKLKLRMDAAPEKVKLPEFKNNTGLTGKGVVIGVIDSGIDPKHPAFAERILRIWDQTIPGPGVAEGGYGAELTGTQLTISQDTDGHGTHVAGIASGLDSTYGGVAPEAELVVVKTDLQDAHIADGVRYIFRVASEMGRPAVVNLSLGGHADAHDGSDSLSKIIDAESGPGRIVCCAAGNEGNDNIHGQTTVSSKTLGTMRFSVPYNQVGIIWLNGWYSRDGQLEISLRSPNGFVTPFQPIISNGNPSKQYNLPDARVEIVTPGPDPVNGDYNFFVQIRGGGFIFNQPVPGGVWQLRVRN…
	Caldithrix_abyssi_DSM_13497-WP_081475044.1	WP_081475044.1	Caldithrix abyssi	Peptidases_S8_S53 superfamily	MEKIMRFFVLLFLSVSLLFAQYIDPYLTHLSKTSLSKTSEPRILNMIVKGDENIAHALYQNGFDVQSAVGEFATVRVPQQRINDLLTVKGIKKIFYGVKSKPLNSVAVRYQNVFSAYEKGYTGSNVIAGIIDTGIDFYHPMFIKNGQTRILAIWDQSLDGNPPQGYSYGTEFTEAQINQDLQSGSPYSIVNHHDTDGHGTHVAGSFVGADPTATPADTLDGGARDASIVVVKTTFQNADILDAINYIFDIAEQQNKPCVINISLGHQYGPHDGTDDFNSAVQNLVGPGRIVVRAAGNDGAKAVHYFNDTEVSSESIRFLYTDYLTLWLENGDRLTSVSLSWSSGSITNVTLNGHKTSSGIDLYLIPGTAHNNGKIAVYVFMDNNTLKNETFTLTLNGLQ…
	Chitinivibrio_alkaliphilus_ACht1-WP_022635671.1	WP_022635671.1	Chitinivibrio alkaliphilus	Peptidases_S8_S53 superfamily	MKPVCIILLISLYVFAGKSALTAVYEAMGIDPMPGILHRTPALRQENYSRVRRRNDSTLSGWFSTTSLRSIHPQSYFEAARFLEPLLDSARAQTQLSTPPLYKESPLGGKGVVLGVVDVGFDYTHPAFRDTTGQLRILAAWDQQSTEGPTPSPWEYGSEYRGEREIRAAKHDSQRESSHGTHVAAIMGGSLVKGAESYQGVAPEGGFVFVTTDFSEVGIVDAVEYIFAEAERLNLPAVVNLSLGSSFGPHDGTSFVDRMHKKYNGPGRIIVSAAGNSGHHRRFVQGRVKEDTPFKTVTPLPWRSKYVDFWIEEGANIEVTPSLYTMDGVRKHTLKPFTPGIPYADTLVSGDDTLQIFGGYEKENPFNQKMNYLFLLRNNESSLYTRYYFGVTITGAAGS…
	Chloracidobacterium_thermophilum_B-WP_014098674.1	WP_014098674.1	Chloracidobacterium thermophilum	Peptidases_S8_S53 superfamily	MLHLNLPYWDEREGICRDCLDRFTHARSRVSLYLPTPGGTSLPKFKILPTPLRLGASPRYTGRGVTIAFLDSGFYPHPDITQPVNRILHYHNVLTRRADPAELATPDDSSWHGLMTSVVAAGNGFLSKGLYRGIASSAKLVLVKVGTTRRIYHDDIRRGLDWVYRHRHRFGIRIVNISCGGDYEASYLTDPLSQAAERLVKAGVVVVAASGNAGHQREHPVLPPASAPSVIAVGGFDDKNTLDPNEHDVYHSSYGVTVDGLQKPEIIAPSIWIAAPILPGTPTAQQAALYEQLSRAPDGELRAILARHTGIDAELDAAAHLEPYQLRLLVEGKMRNEKVISGHYKHVDGTSFAAPIVSSIVAQMLEVNPRLTPQQVKRILIRTARRLPNIEADRQGWGV…
	Chloroherpeton_thalassium_ATCC_35110-WP_012498791.1	WP_012498791.1	Chloroherpeton thalassium	Peptidases_S8_S53 superfamily	MFKFKVFSLLLIFSIFGSSFSGAIALASQPDSTSNKFSAKIGAPLRVLLREAKTAKAKSPQSLETFSEEHRQFAVRKSASGQTMVGLLLKSENVMLAKSAIINAGGTVSTIAGNILVARVPLDSVESIVAGESISRVEACQKQALLLDSSRAEIYADVVQAGEGGLDQSYNGTDVIVGVVDSGIDEDHADFNTTSGSRILYLWDMSGSGNSPSSYDYGTEYTQSQITAGQCNQSDDDGHGTHVTGIAAGNGRAESGFTGIAPDADIIFVKGYRDVDGFYSDDVINGCAYIFERADKVNKSAVVNLSLGGHVGPHDGTSLYEQALSNLVDEGKIIVAAAGNSGSSLVHVNYETGGSSFSEARETYFEISSSTSAAYIDLWYETGSVNVGIAAYRNGSRVD…
	Fimbriimonas_ginsengisoli_Gsoil_348-WP_025226931.1	WP_025226931.1	Fimbriimonas ginsengisoli	Peptidases_S8_S53 superfamily	MNYQKMTPALNALMHDFEHPRVGGLSASLQSFGIVQTDATADPSVVVKVRIDDKPETVARLAKIGVTVNEPTRSEAGRKNGYVARTAYLPISALGSLSDDPSVRRISPGRYLNLLLDTAAVAVNLPAYKAATGDTGKGVVVGIVDSGLDCSHPAFAGRVLRVWDQTLAGAGVPGRSYGTEFVAPTFTGTTDTHGHGTHVAGIAAGNDATYQGVAHEANIVFVKTTMMDAHIADGVEYIFDVAASLGLPAVVNLSLGGHHDPHDGTDDLSHRIDLVSGPQRIVVCAAGNEGSQDIHAHTSIAPSGADTINFGVANPAMIPVLNGWYPGTFELEIAVESPSGLMTPFQGVILAGSPSRIYPLTDGTIRMTTNGPDPVSGDHNFFVEVLGASPLGQVAAGVW…
SBT6	AT4G20850	NP_193817.2	Arabidopsis thaliana	Peptidases_S8_Tripeptidyl_Aminopeptidase_II	MDLSLQLQIHGALINKGPSCTSYWASSSSLSLPRDFISSSTFLLHRRLRRRSCSRSRGIRLRRSGFSAMPCSSSDTLTASRVGCGGGGGGGAVGGGAENASVANFKLNESTFIASLMPKKEIRADCFIEAHPEYDGRGVVIAIFDSGFDPSAAGLHVTSDGKPKVLDVIDCTGSGDIDTSTVVKANEDGHIRGASGATLVVNSSWKNPTGEWRVGSKLVYQLFTDDLTSRVKKERRKSWDEKNQEEIAKAVNNLYDFDQKHSKVEDAKLKKTREDLQSKVDFLKKQADKYEDKGPVIDAVVWHDGEVWRVALDTQSLEEDPDSGKLADFSPLTNYRIERKYGVFSRLDACSFVANVYDEGKVLSIVTDSSPHGTHVAGIATAHHPEEHLLNGVAPGAQI…
	bac-Blastopirellula_marina_DSM_3645_TPP2	A4A0H0 (UniProtKB/Swiss-Prot, https://www.uniprot.org/)	Blastopirellula marina	Peptidases_S8_Tripeptidyl_Aminopeptidase_II	MILRSLLTIVLCLFVVPVALGEEVPFPKYGLLPKAEIGAIRFLEQHPEADGRGVVVAVFDTGVDPGAVGLQTTPDGRPKIIDMVDASGSGDIDTSTVRKMDDEHVIEGLTGRKLTIPKKWKCPSGEFHVGMKRGYDLFPGGLVSRLKKERKKDWDEEFRAVQAKLSDQIEAFHIAHPKPSEVEKEELKELTTRRTELDKAHDNWDDPGPIYDCVVFYDGKAWRAAIDADEDGQLDDEKLLTNFRAERQYATFDDEGLLNYALNIYDSGNLLSVVTDCGTHGTHVAGIIAAYHPDHPEQNGIAPGAQIVAVKIGDTRVGSNSLGTGETRGMIAAIENNVDLINMSYGGATPIPNFGPMTELQNELVYKHGVIFVASAGNDGPALTTVTAPGGTTSSIIGV…
	bac-Rubinisphaera_brasiliensis_TPP2	F0SFN8 (UniProtKB/Swiss-Prot, https://www.uniprot.org/)		Peptidases_S8_Tripeptidyl_Aminopeptidase_II	MPRHVALWLMTILIVPTVQLVGNIQPPQENKTADKSAQKAHPTSGDLSWMPKEETGALQFLKDNPEADGRGVIVAIFDTGVDPGAIGLQTTPDGKPKVIDVIDGTGSGDVSMSKPKKAEDNKLTGLTGRTLKLDPEWKNPKGEFRLGMKVGYELYPDELVPVVKKEREEDFRKDQAAHKAELQRKLAGWNEKHPKPDDKQKAEKKELEAQIALIDELLKSYSDPGPIYDCVVFHDGEHYRAVVDTDEDGDLADEKVLTNYRVAQEWSTFADPANLNFAANIYEDGKTLSLVADTGAHGTHVAGITAAYFPDQPEWNGVAPGAQIVSVKIGDTRLEGMESGPGLIRGLKAVLDNKCDLINMSYGEPSSTPNQGYIAELYSEIVNEHDVIFLSSAGNAGPA…
	Chlre5586	XP_001695941.1	Chlamydomonas reinhardtii	Peptidases_S8_Tripeptidyl_Aminopeptidase_II	MPSIPEGIHAVARSLLRLNHGRATLAVSPTWSPGVEQGGQGAGGLLSVPHASSGGSASASGSSSDERAELEGGSMLDEDVSALFSHAMPKHEIGALRFLQDHPEYDGRGVKICIFDTGVDPGAAGLQITTDGKPKIIDIIDCTGSGDVDTSRVEKADVDGCIAGASGRKLRLNPDWKNPTGEWRVGCKHVYGLVSRGLVSRLKEERKRKWEETQRGAIAEAVAALAKWVSFSGGKGKTQTMGPRAAGPRSSRGQEARFDKDTPASKLGSDPEAKKERAELEGRVAALKARGDLAKSYEDPGPLIDAVVWHDGAAWRAALDTSALHPAGSGAGALAAFTPLTNYADEHKYGTFSELDACNFVLNILDGGRTLSVVVDCGAHGTHVAGITAAHFPDDPGSN…
	Chlva7429	XP_005845003.1	Chlorella variabilis	Peptidases_S8_Tripeptidyl_Aminopeptidase_II	MLLSGGAPHGPVRTAGTAPPSAAALGLRSSSSLDYHRRPSTRDRRVSRGAEPAMSAEVSQQLDQALIDEMFGGAMPKQEVQAQAFLKEHPQYDGRGTVVAIFDTGVDPGAAGLQTTTDGRPKIIDVVDCSGSGDVDTSKVVLADEEGCIAGLLGNKLRLNPEWSNPQGEWLVGAKAAYELFPAGLKSRLQRERKKRWAEKQRAAVADAVAAAAKFWKEHPGGVSGLSDELKKEREELEARVKLLAELDEKYEDLGPMIDCVVWHDGEHWVAALDTSGARPGCPAWLLTPAFHPLRCLAWGTFSAEDACNFALNIYDEGDTLSIVVDAGSHGTHVAGITAAHHPEDPSLNGIAPGAQIVSCKIGDTRLGSMETMVGLTRALITVLDNKCDLVNMSYGEAT…
	Cocsu1782	XP_005650337.1	Coccomyxa subellipsoidea	Peptidases_S8_Tripeptidyl_Aminopeptidase_II	MLTLRCEFAARQFSTPRTVNRGSLSPPSLRKQGFRQSYVTCTRIKGQKINTISVKTLPVMSSPTAETQSDVFSAVMPKEEIGALRFLKDHPEYDGRGVVVAIFDTGVDPGAVGLQTTSDGKPKILDLLDCTGSGDVDTSKVVKADDDGCILGCYGNKLKINPEWKNPSGEWHVGAKRAFELFPGGLKQRSKQERKKRWEQKQRGAITACTAAVVSQKKQGDSTAEDGKEALEELELRSKLLADMEEKFEDLGPMLDCVVWHDGEVYRAALDTSELHEPGSTAGALENFKPLTNFRSERQYGVFSSQDSCNFALNIYDEGNVLSIVVDAGSHGTHVAGITAAHHEDNPELNGIAPGAQIISCKIGDSRLGGMETGVGLTRALIAVIDHKVDLINMSYGEA…
	KleflGAQ87799.1	GAQ87799.1	Klebsormidium nitens	Peptidases_S8_Tripeptidyl_Aminopeptidase_II	MKEEDATPAESAFLQGLMPSAEIGAQRFLKKHPEHDGRGVIVAIFDSGVDPGAAGLTVTSEGKPKVIDVVDCTGSGDVDTSKVVKADADGMIEGGSGRQLRVNPEWKNPSGEWHVGVKHLFELFTKGLTERVKKERRKSWDAKHRQSATEELRRLSAFDAKNPKPATDKLKKEREDLQARVDLLKKLAEDYDDRGPIVDCVVWRDDKDTWRAAIDTTDLEEEGSSVGKLADFVPLTNFRLERKYGTFSKVDSCNFAANIYDDGNVLSLVTDSSPHGTHVAGITAACHPEEPDLNGVAPGAQIVSCKIGDTRLGSMETGTGLTRALIAVIENKCDLINMSYGEPTSTPDVGRFVSLANEIVHKHGVIFVSSAGNDGPALSTVGAPGGTSSAIIGIGAYVS…
	Mapoly0069s0029.1.p	PTQ35684.1	Marchantia polymorpha	Peptidases_S8_Tripeptidyl_Aminopeptidase_II	MLGFELSGLDNPKDESPVAQKCDSAAFLGGLMPKKEVGADRFLERFPQYDGRGVTIAIFDSGVDPAAAGLETTSDGKPKVVDVLDCTGSGDVDTSTVVKADGDGYLIGASGARLQVNKSWKNPSGEWHVGCKFAFGLFTDTLVARIKKERKKKWAEEQREALTEAMRQVTAFDAKYPKVSDTALKKEREDLVAKCEFLQKLSDSYEDKGPIIDAVVWHDGEVWRAALDTQDMEGDSGLGKLIDFIPMTNYRLERKYGIFSRMDACSFVTNIYDEGNILSIVTDSSPHGTHVAGITAAYHSKDPLLNGVAPGAQLVSCKIGDSRLGSMETGTGLTRGLIAVIENKCDLINMSYGEPTMMPDYGRFIELATEVVNKYGVIFISSAGNNGPSLSTVTAPGGT…
	Mesovi-comp25362_c0_seq1_m.23508	Mesovi-comp25362_c0_seq1_m.23508	Mesostigma viride	Peptidases_S8_Tripeptidyl_Aminopeptidase_II	VTPVQLVATNVSPCLSTCMVSEGMALTCFPRVQAIVQGRLVTASAYRLARASPFPSRPLKSSLLPTIDLPHSLNCPRNTFTWSKRAPPAVRHAVRASSTNLMEGPDEEKDLSGAVQRLFAASMPKEEIQAADFIKRYPEYDGRGIRIAIFDTGIDPGAAGLQVTPDGHPKVVDIVDCTGSGDVDMKAIVKADEGGQILGATGRKLRVNPGWANPTGEWRVGAKKAFEVFPKPLVERVKRERRRWWDEQHREAISGVLRQLAEFDEANPKPVTDAGKKRAREDLAYRLQLLEKTAESYKDVGPILDCVVWHDGETLRAAIDTTDVMDGAGQEGKEAGKDGAGSGLLADFTPLADYKRETKYATFRAEDACANFGVKMYEGGRVLSIVTDCGSHGTHVAGI…
	Mesovi-comp7206_c0_seq1_m.2217	Mesovi-comp7206_c0_seq1_m.2217	Mesostigma viride	Peptidases_S8_Tripeptidyl_Aminopeptidase_II	VSPCLSTCMVSEGMALTCFPRVQAIVQGRLVTASAYRLARASPFPSRPLKSSLLPTIDLPHSLNCPRNTFTWSKRAPPAVRHAVRASSTNLMEGPDEEKDLSGAVQRLFAASMPKEEIQAADFIKRYPEYDGRGIRIAIFDTGIDPGAAGLQVTPDGHPKVVDIVDCTGSGDVDMKAIVKADEGGQILGATGRKLRVNPGWANPTGEWRVGAKKAFEVFPKPLVERVKRERRRWWDEQHREAISGVLRQLAEFDEANPKPVTDAGKKRAREDLAYRLQLLEKTAESYKDVGPILDCVVWHDGETLRAAIDTTDVMDGAGQEGKEAGKDGAGSGLLADFTPLADYKRETKYATFRAEDACANFGVKMYEGGRVLSIVTDCGSHGTHVAGITGAYHPEEPS…
	Os02t0664300-01	XP_015625917.1	Oryza sativa	Peptidases_S8_Tripeptidyl_Aminopeptidase_II	MWHLRGRSSVTAAAAAALHKPVAHLRLLLAVSAWSVPAAASNVAAASTTTRGGPSPSAGVAPRAMPSSSSSPPSAAEGTTAAAGGFRLTEPSFLESLMPKKEIGVDRFLAAHPEYDGRGALIAIFDSGVDPAAAGLQTTSDGKPKILDVIDCTGSGDVDTSKVVKADDDGSIVGASGTHLTINPSWKNPSQEWHVGCKLVYELFTDTLTSRLKKERKKKWDEHNQEAISEALKQLNEFEKKHSKSDDAKQKMAREDLQSRLEYLRKQAEGYDDRGPVIDIVAWHDGDVWRVAVDTQGLEGNKNCGKLADFVPLTNYRLERKFGIFSKLDACSFVANIYDDGNLVSIVTDCSPHATHVAGIAAAFHPDEPLLNGVAPGAQLISCKIGDTRLGSMETGTGL…
	PACid_15412976	XP_002960433.1	Selaginella moellendorffii	Peptidases_S8_Tripeptidyl_Aminopeptidase_II	MHLYSCRAQVLVLSRCSSPSPPADQQRHRGRQHWISSIHLEIRRHSRLFRRSSSSSRVRLRARSASAMPAFHSAGSKFQDLASYETIDASTFLAGLMPKKEIGADRFLEEHPEYDGRGVVIAIFDSGVDPAAAGLQITSDGKPKIIDIVDCTGSGDVDTSKVVRQDDKGCIIGASGATLRLNGSWVNPSGDWRVGCKFVYELFPERLSTRLKRERRKHWDKNHREAITDAIRQLQAFDLKYPKPSDSNLKKQREDLQNKVDILQKLTDSYEDKGPIIDAVVWHDGEVWRVALDTSEMEDDDGIGKLEDFTPMTNYKIEKKYGIFSRTDACSFVTNVYDNGDILSIVTDCSPHGTHVAGITAAHDPKEPLLNGIAPGAQLVSCKIGDTRLGSMETGTGLT…
	Phypa2_123V6.1	Pp1s2_123V6.1 (Phytozome v9.0, https://phytozome.jgi.doe.gov/pz/portal.html)	Physcomitrella patens	Peptidases_S8_Tripeptidyl_Aminopeptidase_II	MFSAAFAGVPPHNSLGTAIKNFKWQDLQSSWISSNRELLSHDFPRNFSVLGSQDTYSTSMDFNEGSYRTEFNYPSSSDSHFLEGLMPKKGIEAIQFLEEHPEYDGRGITVAIFDSGVDPAAAGLQVTTDGKPKVIDVLDCTGSGDVDTSTIVTADEDGFITGASGARLQINKEWINPTGEWRVGSKLAFSLFTGTLINRLKGERKKKWDEKQREALTEALRQLTEFDKKHLKPTEPALKKAREDLQNRVDFIQKQSDSYEDNGPVIDAVVWHDGNLWRAALDTQDMEEESGLGKLADCTPLTNYRMERKYGVFTRMDACTYVLNIFDDGNVLSIVTDCSPHGTHVAGITAAHHPEEPLLNGVAPGAQIVSCKIGDTRLGSMEMGTGLVRALIAVVETKC…
	Phypa304_1V6.1	Pp1s304_1V6.1 (Phytozome v9.0, https://phytozome.jgi.doe.gov/pz/portal.html)	Physcomitrella patens	Peptidases_S8_Tripeptidyl_Aminopeptidase_II	MGSSGGSTELKSSSASHSNFLAGLMPKKEIGVSRFLEEHPDYDGRGVKIAIFDSGVDPAAAGLQVTTDGKPKIIDVLDCTGSGDVDTSSIVKADADGFITGASGARLQVNKEWKNPTGDWRVGYKLAFSLFTDTLISRLKEERKKKWDQKQREVQTDALRQLTTFDAKHPHPTEPSLKKAREDLQNRVDLLQKQSDNYEDNGPIIDAVVWHDGDLWRAALDTQDMEVGKGRGKLADCIPLTNFRVERKYGIFTQIDACSYVLNIFDNGNVLSIVTDCSPHGTHVAGITAAHHPQEPLLNGVAPGAQIVSCKIGDTRLYAREMGTGLVRALNAVVEMKCDLINMSYGEPTTSPNYGRFIRLAEEVVNKHGVIFVSSAGNSGPSLTTVGAPGGTSSCILSI…
	Phytophthora_infestans_T30_4-XP_002906072.1	XP_002906072.1	Phytophthora infestans	Peptidases_S8_Tripeptidyl_Aminopeptidase_II	MSEPSTSQQDLTPGQKDYVVRCFNFMSKAKEDGLFRGQRTRDLVAECLQIAHGTVTTVTSTYSADNETKFEVHISNLAMATFWSKDLKLGAVTYILILMSSSYVIFRNLTLDPKMKSFPTASLLPKEETLADLFLEQYPDYDGRNAVVAIFDTGVDPGAIGLQTTPDGRPKIIDVVDATGAGDVDTSTVIESKDGQLTLSNGRVLKLNPEWKPSQDGKYHVGTVAGYHLFPGPLVTRLKTERKEKLDIEQRAAVNEVQEEVAKWSKENSATTNDTAKLREKKDLQARLKQLEELAKSYEDPGPIYDAVVFNDGTCWRAALDTKEIGDFTGIPALTSFKDEQEYATFSDESQLNYVLNIYDEGNTLSVVNDVGAHGTHVAGIVAAHHPEQPECNGVAPGA…
	Phytophthora_parasitica_INRA_310-XP_008899999.1	XP_008899999.1	Phytophthora parasitica	Peptidases_S8_Tripeptidyl_Aminopeptidase_II	MKSFPTASLLPKEETLADRFLQQYPDYDGRNAVVAIFDTGVDPGAIGLQTTPDGRPKIIDVVDATGAGDVDTSTVIEAKDGQLTLANDRVLTLNPDWKPSQDGKYHVGTVAGYHLFPGPLVTRLKTERKEKFDIEQRAAVNAVQEQLAKWSKENSATTNDTAKLREKKDLQTRLKQLEELAKSYEDPGPIYDAVVFYDGTCWRAALDTKETGDFTGIPVLTNFKDERQYATFSGESQLNYVLNIYDEGNTLSVVNDVGAHGTHVAGIVAAYHPDQSECNGVAPGAQIVAVKIGDGRLGSMETSSALSRAILAVMDANVDVVNMSYGEYASQHNYGRIVELSNELVDEHNVTFVVSAGNNGPALGTVGAPGGTTSSMLAVGAYVSPKMMEGEYIMRDSAL…
	Planoprotostelium_fungivorum-PRP81954.1	PRP81954.1	Planoprotostelium fungivorum	Peptidases_S8_Tripeptidyl_Aminopeptidase_II	MAAWQQNVEQFPVDGLLPKDETGALEFLKGSASEKWDGRGVIVAIFDTGVDPAAAGLQTTPDGRPKVVDIIDGTGSGDVDTSNVVEGEKEIKGLSGRTLRLGNWKNPSGKWHIGMISAYELFSKPLVDRVKKERQKTFDIQQREAKTKALRELDDFDRQNPDKNKLEGDKSTERKELEARVNQLDELSKSYSDRGPLMDVICFHDGDRWNAVVDTRSSGDLTSAKVMTDYHVERQYDRMSDVDMMSYCINIYEEGNIVSIVTDCSPHGTHVAGIVGAHHPQQPELNGVAPGVQIVSVKIGDHRQGSEEIGTSVVRGLIAAKRNGCDVINMSYGEAANRPNVGRTIEIIKEFVNRHDIIFVCSGGNNGPALSSVGCPGGSTAGVIGVGAYVSSQMMPTEY…
	Sacu_v1.1_s0149.g023286	Sacu_v1.1_s0149.g023286 (https://www.fernbase.org/)	Salvinia cucullata	Peptidases_S8_Tripeptidyl_Aminopeptidase_II	SPQNESPNFIGMQSHPYTTAICPVPLQLSHSRPPLCPAFFPFLALDRKLAFLTATSPEAVKVSAMGGPTATVSGDGVLPLDGFDSGNGNRSSSDNNVTDAHTFLAGLMPKEEIGAERFLASHPEYDGRGVIIAIFDSGVDPAAAGLQLTSDGRPKIVDILDCTGSGDVDTSKVVRADKDGVIKGASGSRLQVNLTWKNPTGEWHVGYKLAYELFTETLTSRLKKERKKKWDEKHAEAVTEALRQLSTFDQKNPKVVDASLKKAREDLQNQIDLLQKLSESYEDKGPIINAVVWNDGNVWRVALDTQEMDVNGGGNLEDFVPLTNYRKLILEKFGLYYSNGAMRHTLSTSVTAHSLNWIERKYGIFSSLDACSFVVNVYENGNVLSVVTDSSPHGTHVAG…
	Schizosaccharomyces_pombe_TPP2	Q9UT05 (UniProtKB/Swiss-Prot, https://www.uniprot.org/)		Peptidases_S8_Tripeptidyl_Aminopeptidase_II	MKFRLNANFNFSFRRYCFVQCRNKYHSHVRYLSSAKKSGILRNSYNQRTERYFTNIMIPSDYSNKFYPVDGVVPKHETQAYEFLKKFPEYDGRGVTVGILDTGVDPGAPGLSVTTTGLPKFKNIVDCTGAGDVDTSVEVAAADSNDYLTITGRSGRTLKLSKEWKNPSKKWKVGCKLAYEFFPKDLRKRLQKLETEDMNKSNRKLLQDATDEYAKFKDKFPEAPLDKDNLQTQKELEARIECLKQLAEKFDNPGPLYDVVVFHDGEHWRVVIDSDQTGDIYLHKPLADFNVAQEWSTFGSLDLLSYGVHVYDNGNITSIVAVSGTHGTHVAGIIGANHPETPELNGAAPGCQLVSLMIGDGRLDSLETSHAFSRACSEIIKNEVDIINISFGEDAGIPN…
	Zm00001d017522	AQK73351.1	Zea mays	Peptidases_S8_Tripeptidyl_Aminopeptidase_II	MWATLHKPVAHANLRLLLTVSAFSGPLHLGTASAVAAAVTTRRSSSSRGVAATAMPSSSPPPLPPAEETTASAAALAPEGGFSLTEPSFLESLMPKKEIGVDRFLAAHPEYDGRSALIAIFDSGVDPAAAGLQTTSDGKPKILDVLDCTGSGDVDTSKVVKADADGAIVGASGARLVINPSWKNPSQEWHVGCKLIYELFTDTLTSRLKVNFIFSAYTPKFYIELDILTRVYPPTLQKERKKKWDEENQESISDALKQLNEFEKKHPKPDDTMLKKAHEDMQSRLDYLRKQAEGYDDKGPVIDIVTWNDGDVWRVAVDTQTLEGNNDGGKLADFVPLTNYRLERKYAIFSKLDACSFVANVYNDGNLVSIVTDCSPHATHVAGIAAAFHPDEPLLNGVA…
	Allomyces_macrogynus_ATCC_38327-KNE58841.1	KNE58841.1	Allomyces macrogynus	Peptidases_S8_S53 superfamily	MAHHKIDQFPVHGLLPKEETEAAAFLRKNPEYDGRNTIIAILDTGVDPGAPGLQTTTDGKPKIVDIVDCTGAGDVPMSAPVEPTPVQLDADAVPTLRGATGRRLLLSPDWTNPSGTYRVGIKRGYDLFPVPVLNRLKKERKAEFMTHHARLEAQLLAELATAPADAKRDLQARVDALKALADQYDDVGPVYDVVCWYDGTHFRVVVDTDESGDLRHQPTLASYRFEGQYHRFSAQDNLNFSVNVYDSGTVVSIATVSGSHGTHVAAIAAAHHAEEPALNGIAPGAQIVSLRIGDGRLMGMETGPALARSVLAMVQNKVDLVNISYGEAASVANTGRFIELLRDHAVRRHNVVVVSSAGNEGPALTTVGAPGGTTAGVISVGAHVGHNQMTAEYNLIDNR…
	Allomyces_macrogynus_ATCC_38327-KNE68540.1	KNE68540.1	Allomyces macrogynus	Peptidases_S8_S53 superfamily	MIRLRLRDPGCARQRCSDWHNPSKPQDVPPARHGRATRFRLHFHVGPNISCRVASLYLSAAARAHQHRAQTDLPTPMPRAETPRPTSTPAWITPRTAKINMAVMPDAFPVHGLLPKDETEATAFLTKYPQYDGRSTVVAILDTGVCPAAPGLQTTTDGKPKLIDIVNCTGAERTCPCRTQFRSSPTKPTPRLDLFPGPIQSRVTADAKHTLLEQHAQLDAKVRGASSEKTNDETKKEDLDALKSLADAVDPIGPVYDVLTFHDGTHWRVVVDTAETGKLESQPALASYRFEHQHHRPGDLDNLTFSVNVYDGGKTVSLVTQSGAHGTHVAAITAAHHPEEPHLNGLAPGAQLVSLRIGDARLGSMETFPALARAVLAMVQNKVDLASMSYGEAAHVPNA…
	Allomyces_macrogynus_ATCC_38327-KNE70552.1	KNE70552.1	Allomyces macrogynus	Peptidases_S8_S53 superfamily	MPCAETRPTTTSTLITPRTTKISMAAMPDAFPVHGLLPKDETEATAFLTKYPQYDGRNTVVAILDTGVCPAAPGLQTTTDGKPKLIDIVDCTGAGDVQMSDPVPLIAAESDASLSTVKGLSGRTLHLNPDWLIPSKTVRLGIKRGLDLFPGPVQSRVTADAKHKLLEQHAQLDAKVRGGDKTTDETKKEDLDALKALADGVDPVGPVYDVLAFHDGTHWRVVVDTAEDGKIESQPALASYRFEHQYHRFGDLDNLTFSVNVYDGGKTVSLVTQSGAHGTHVAAITSAHHPEEPHLNGLAPGAQLVSLRIGDARLGSMETGPALARAVLAMVQNKVDLANMSYGEAAHVPNAGRFVELVRDIAVRRHGVIFVASAGNAGPALSTSGAPGGCTSGVISVGA…
	Allomyces_macrogynus_ATCC_38327-KNE71671.1	KNE71671.1	Allomyces macrogynus	Peptidases_S8_S53 superfamily	MALHKIDQFPVHGLLPKEETEAAAFLRKNPEYDGRNTIIAILDTGVDPGAPGLQTTTDGKPKIVDIVDCTGAGDVPMSAPVEPTPVQLDADAIPTLRGATGRRLLLSPDWTNPSGTYRVGIKRGYDLFPVPVLNRLKKERKAEFMTHHARLEAQLLAELATAPADAKRDLQTRVDALKTLADQYDDVGPVYDVVCWYDGTHFRVVVDTDESGDLRHQPTLASYRFEGQYHRFSAQDNLNFSVNVYDSGAVVSIATVSGSHGTHVAAIAAAHHAEEPALNGIAPGAQIVSLRIGDGRLMGMETGPALARSVLAMVQNKVDLVNISYGEAASVANTGRFIELLRDHAVRRHNIVVVSSAGNEGPALTTVGAPGGTTAGVISVGAHVGHNQMAAEYNLIDNR…
	Caldithrix_abyssi_DSM_13497-WP_006927931.1	WP_006927931.1	Caldithrix abyssi	Peptidases_S8_S53 superfamily	MKLKGIFLLLLLIGLSHASDWSFLNVNRIGAKQFIERNPENNGKDVVVIILDTGVDMGVPGLDTLPDGGVKVIDAQDFSGEGDVFYDEAEFGQENNEKFLRAPDGLRLFNYDRLALQPLDSIYYIGVLDEERFKNTVIPDVNNNGKQNDKFGFVVLQSKEGWVTYIDLDGDGNLDDEQPVWNYKEKHQALQFRGRDEKLNKNLATFAVNIFPDEQRINFHYDGSSHGTHVAGIAAGYRLNGQKGLNGIAPGAKIISLKIGDCTLAGGATTTGSMLDAYEYGVEFAKNYDGPVVFNMSFGIGSEIEGHASMESMLDRLLMENEKLLFCISAGNEGPGISSVGLPAAANYVLSVGALNTRESARDVYGAKLDADKVFVFSSRGGELNKPDILTPGSASSTV…
	Chloroherpeton_thalassium_ATCC_35110-WP_012500638.1	WP_012500638.1	Chloroherpeton thalassium	Peptidases_S8_S53 superfamily	MNHQKNFRWLTFLLFFSFSTQIVFSKPNADNWSFISKQTCGIDAFLDAHPNADGRGVIIVILDTGIDLGAPGLQKTSLGTRKVIDVQDFSGGGDVRLRKPIVVKTDSGIVVQDSSKMVSAVGVEKFGLSVDTDSLLFGYFDEQQFQNSDFNDFDGDNRSRSRFVILAFKTDSGYVALIDANGNHRLDDETPIRSYKRNFDTFTFSQKISGKRPPITCALNLFPEKQLVVLHFDDSSHGTHVAGIAAGHNIFSTNGEDTYDGVAPGAELVSCKISKGAIGDLTTTGSIKAGFDYAAKLSESQAKPVVVNMSFGVPSVIEGNSDIEKYIDKLILNHPNLFVCLSNGNEGPGLSTTGLPAASFRAISVGALLNVDIAQSSFGSLQQKNRMWNFSSRGGEVPK…
	Ectocarpus_siliculosus-CBN77615.1	CBN77615.1	Ectocarpus siliculosus	Peptidases_S8_S53 superfamily	MASTPATSNSGGDGTFPVLGLLPKQETEAWEFLKANPQLDGRGVKVAIFDTGVDPAASGLQVCPDGSPKVLDIVDCTGSGDVDTSTVLKGGSVTTAADGVREIKGLSGRTLRLNPKWTNPSGEWRVGIKRAYGLFPKLLVTRVKAERRKDWDKKHLAAEAAVAREISAWKATHPNPNPTDKKFLLDLEARAAHLEESKASLDDPGPLHDCVVWKGGGGVEGGGEEERWWAAVDTKEDGDLTQAVAMTDFDKLRQHGRFSDVACLNFGVHVYDDGNVLSIVVDAGAHGTHVAGIVAAYYPEDPEANGVAPGAQIVSLKIGDSRLGSMETGVGVVRAVTEAVRMGCDVINMSYGEAAALCDSGRVSDVVRDASIKHGILFLGSAMNAGPALTTVQAPGGST…
	Fragilariopsis_cylindrus_CCMP1102-OEU13959.1	OEU13959.1	Fragilariopsis cylindrus	Peptidases_S8_S53 superfamily	MVFATATSTDSAFTISRSIPKEETKVLDLWKQNPKADGRGVKVAILDTGCDLAAAGLQTTSEGLPKYLDFLDCTGDGDIDTTSVVTVPELNTTSTSTSIVIKGKSGRDLTLGESWVPAAGSELRLGTIRLYDVIPRSVRSRLLRERKTIFEDEHHRLMAQVQQNLDELQSQIDSCASASNTDKDDKDGDDKEKEKKKTDQDEEKKRLILRRTDNDVLMGQYQTMLESYDDAGPYMDVVMFKDNKTDSDGEYMAVIDLTADGNLTESIPFAPFAKSRQLGEFGFGSAVTFCIQVYDEGKTLSIVTDAGSHGTHVAGITAANFGADDPKNGVAPGAQILACKIGDGRIGSAETGTGLVRALIASKKYNCDLINLSYGEPSWQPDSGRVSEVFADATRKWGM…
	Ignavibacterium_album_JCM_16511-WP_041294216.1	WP_041294216.1	Ignavibacterium album	Peptidases_S8_S53 superfamily	MINEKIQQFIIPFGIHFEHRKIFFSKYSNKTYMNNKMKALRILFLLLLLSSLSFAQESQTFLALKSTGVEDFIKQHPEYDGRGTIIIVLDTGVDMGIDGLVKTSTGQVKVIDVQDFTGEGDMQFYPADKRTDDGKTILENLDKKFSVKADLEKLIPSADKNYFIGAFPEKHLINSNSGSADLNGNGSTDDVYYFIAYKTTDEYWVVYFDLNGNGDVSDERPIRNYKENFDAFSVERAKGLAPFTMALNIFPEENKVVFFFDDGSHGTHCAGIAAGFNIGEVGLNGVAPGANIIALKIGHNNFPGGATVNESMKKAYVYADKISRERKEPCIVSMSYGIGSEIEDHSEMENFLAKLLKENPYLYVSVSNGNEGPGISSSGLPASSNYVFSSGAVLAKEVA…
	Malassezia_pachydermatis_TPP2	A0A0M9VQ21 (UniProtKB/Swiss-Prot, https://www.uniprot.org/)		Peptidases_S8_S53 superfamily	MMQARRPFPVDGLLPKQATKADAFLQRCPTYDGRGVRVAVLDTGVDPAALGLNGPNKVVDIIDCTGAGDVPLQTVEAQPGAESDTLQLTSPATGRTLLVSASWPNPTGVWKVGTKRAYDLWPTSLVERRTKERKEAFDVSHAKLLQQARNDLNEEEARLAKCKESAEKAAAAQRVDEHKARVAVLQDMHKNWHDPGPILDAVVFHDGTHWRAVVGGGEGDVTSPTEGESSSLYATTLDLRAHKRLTDYRVEREWSYFGDMDLLTYTVNILQDGGLLSIVTLSGTHGTHVAGIIGARTEEAATNGVAPGAEIVSLRIGDSRLGSMETGQALLRAAQALIDTKCDVANMSYGEDGGFTLEDKGAFAEALQRVIRDHHVCFVSSAGNNGPALTTVGQPGGTT…
	Mesen139S02408	Mesen139S02408	Mesotaenium endlicherianum	Peptidases_S8_S53 superfamily	MLSSLPSSSYVKAIGYSLPSSVLTAGHSQARSTRWNACDVINVPTPRRFHTRLLHPFAGSFRGLSRTFCGSSSSEFLSGELRSPTVPAGGTRAGRRAGRAHIGRKSSSTREHFARARRSPLHDQNDTVSTHSPFGSGQADIHSPAHRSAARSVASSAWEMQGSHMAAAGGALPGIGQTFSADAASADHQGGSPNPASFLKGLMPKEEIGAEKFLQEHPEYDGRGVVVAIFDTGVDPGAAGLQTTPDGRPKIVDILDCTGSGDIDTSTVVAADADGELEGASGRKLKVNLAWENPTGEWRVGFKRVYELFDGSLVDRLKGLAWAPPTLVYDALTLEKAAQVVQRERRRRWDAQHRPLVTEAIRQLAAFESKMGKSLGKDEVKRERDELQARVDSLDKLSQ…
	Moesziomyces_antarcticus_TPP2	PAN0_001d0340		Peptidases_S8_S53 superfamily	MFRLPRSLGLPRLLRDQARIASPDRSSIATVAARPYHPRSSYLSTPALRSFATTPSFARASTISDGTVPAMPSSQAIPSEPFPLAGLLPKDTTEAINFLRKYPQYDGRNVRVAVLDTGVDPAAIGLNHKGKVVDVIDCTGAGDIPLQPIQPISSSAGAHVDFKSPFTGRTIRVSSELTNPKGEWKIGFKRAYDLWPGELKNRRSAERQKAFLVSHQALLCQAQADLNALETPAASTSPASADASPSSSDKTSPAENVKLQKDELKARVQTLKDLAASYSDDGPLIEVIVFHNGKHWYAVVGGGEGETHDSARGQPEDLLKPLDSQILDLSAVEPITDFRIDHQWQCFGQQDLLTYTVNIEDNGNLLSLVTLAGSHGTHVAGIVGARHDEQPELNGVAPG…
	Porum69557.1	OSX69557.1	Porphyra umbilicalis	Peptidases_S8_S53 superfamily	MLALAAAGAAAPADGSAPAAGAGEWRLGVASAARLFPKPLATRIRTERAVGWATVHREKLTDVSRRKTAHAAKAGPSGGGADAKAHKLLTEELAAAEELLTQADRPTSAAVYDVLAFWDGAHWRVVVDTSEVGDLSACSVLENYRVAQRYASFGERERIHFGVNVYDEGNVVSLVVESGYHGTHVAGIAAGNYPDAPERNGVAPGAQVVSLKIGDSRMGGMETHQGLVRALNHLLPASLEDPSTPPHAAQHKVTAQVANMSFGEPTAFPNEGRIVQLLTALAREAGVLFLASAGNAGPGLSTLGSPGGTTDAVIGVGAYVTPGLATQAYSLLPDGLVHPSPGAMSADGYPPAGEGLVSGGGASDTPTTAPASPRVKAEPSATAAAASAASASDVVADGD…
	Pyrococcus_furiosus_DSM_3638-WP_011011401.1	WP_011011401.1	Pyrococcus furiosus	Peptidases_S8_S53 superfamily	MNKKGLTVLFIAIMLLSVVPVHFVSAGTPPVSSENSTTSILPNQQVVTKEVSQAALNAIMKGQPNMVLIIKTKEGKLEEAKTELEKLGAEILDENRVLNMLLVKIKPEKVKELNYISSLEKAWLNREVKLSPPIVEKDVKTKEPSLEPKMYNSTWVINALQFIQEFGYDGSGVVVAVLDTGVDPNHPFLSITPDGRRKIIEWKDFTDEGFVDTSFSFSKVVNGTLIINTTFQVASGLTLNESTGLMEYVVKTVYVSNVTIGNITSANGIYHFGLLPERYFDLNFDGDQEDFYPVLLVNSTGNGYDIAYVDTDLDYDFTDEVPLGQYNVTYDVAVFSYYYGPLNYVLAEIDPNGEYAVFGWDGHGHGTHVAGTVAGYDSNNDAWDWLSMYSGEWEVFSRL…
	Rhizopus_microsporus_ATCC_52813-XP_023463221.1	XP_023463221.1	Rhizopus microsporus	Peptidases_S8_S53 superfamily	MTPTPIQEYPVHGLMPKQDTQAASFIKKYPQYDGRGTVIAILDTGKYKQWEIRCVDPGAAGMQITTDGKPKIIDIVDCTGGGDVDTSKKVKPTVEDGVSTIEGLSGRKLILDNSWNNPSGEYRVGVKRAYELFPTELKNRVKSERRQNFVKKQAQLLSEAQYRLADYNKKTEKVDEAEKTELEARIEALKELDKNYEDPGPILDCVVFFDGKDWRAAIDLNESGDLRGQPCLTDYRKELQYHTFGKADLLNFSVNIYSNGDVLSIVTLSGSHGTHVAGITAANFPDEPALNGVAPGAQLISLRIGDARLGSMETGPGLTRAAAHLAMHKVDLANMSYGESSGLPTDGHFIQLLANEAIGKSGCIFVTSAGNDGPCYSSIGAPAGMDESFITVGAYVKHA…
	Spizellomyces_punctatus_DAOM_BR117-XP_016604485.1	XP_016604485.1	Spizellomyces punctatus	Peptidases_S8_S53 superfamily	MVWRTWVRSSADLHLLYTRRVNRPPLPLVSRCAGLCSGQRSQVQAGFDQTSQSHSRSLFCEYAHGQGEMGLHNIQHFPIQGLLPKEETQAASFVRKNPEFDGRGTVIAILDTGVDPGAPGLQVTTEGLPKVIDIIDCTGSGDVQCTTVVEACSIEEDGKTRRILQGLSGRTLTIGDWHNPTGKYRLGLKRSSELFPKPLVDRLQKDRRKKFEIEHHSLVTKTERELDHLESVQEPGDKEEHEIRKVDTKTRLEVLKEQWKNYEDPGFIIDCVVFHDGRKWRAVVDMDESGDLRNAPLLTTYSDERQFVRFSDDSMLNFSVNIYDEGETLSIVTLAGSHGTHVAAISAAHYPEDRNLDGVAPGAQIVSLKIGDTRLGSMETGTGLIRAAIELTRLKVDLA…
	Volca7180	XP_002952779.1	Volvox carteri	Peptidases_S8_S53 superfamily	MGNWYIHSKTAEGLQVHHQVCRLTPSTMAEASRFAYSTRALTQGTRKAGGHQHHGRKTDRGLFKTLKDTASISININISININININISININISINININININININININISINININININISININININININININININININISININIPPFSLVKSKSSPRPPKSPWRGRLANYIRREAQGMYGNILDVIDCTGSGDVDTSRVEKADSEGRLTGASGRQLRVDPGWSNPSGEWRVGCKHVYDLISRTLVTRLKEERKKKWEEAQRRAVAEAVAALAKFDKDTPPSKLGSDSVLKKERGELEGRVNILKTDRQTLLSPVSGPLLDCVVWHDGTHWRAALDTAQLHPQASGKGALADFKPLTNYAIERHARCNAFPRAPNTALGAQIISCK…
	Zm00001d014223	AQK65558.1	Zea mays	Peptidases_S8_S53 superfamily	MAAGAHCVVQPSAKGMEYTWSNRRTTADGDLGVSISAPGGAVAPVPTWTLQSRMLMNGTSMSSPSACGGVALLVSGMKAEGIPLSPYSVRKAIENTAASISNAPEEKLTTRNGLLQVDRAFEYAQQAKKLPLVSYRISINQVGKSSK
S8 cluster 3	Arthrobacter_crystallopoietes_BAB_32-WP_005271284.1	WP_005271284.1	Arthrobacter crystallopoietes	Peptidases_S8_13	MKFRDTAQIKSGGRAKAYGQAAKELGVSVKEVRTTAGGARVLATDEELSAAESQELVRGLQSQRAVEYAEPDVLMRPLATSNDTFYELQWDLHEERAGIRVPAAWDSSTGGGAIVAVVDTGITQHTDLMPNVLPGYDMMSDPARARDGNGRDPNPQDEGDWYDDAECGFTTASALSSWHGTHVAGTVAAVGNNGQGVTGVAPGAKILPIRALGACGGYMSDISDGITWATGGAVPGLPANSNPADVVNLSVGGPGYCSTTMQRAINDGVGRGAAMVVAAGNENQSAGNSSPANCQNVITVAASDRQGNRAPYSNYGSAVDVTAPGGSMEIEVSGGIASTYNTGSTVPDQETYAYSVGTSMAAPHVAGLAALMLSTNEQLTPQQVEEQLKNSARPLPGTC…
	Arthrobacter_crystallopoietes_BAB_32-WP_081608530.1	WP_081608530.1	Arthrobacter crystallopoietes	Peptidases_S8_13	MSMSVLRLPRLFSGAAVLCAAVLAGGLVAVPVEAAGKVLPVAAEEAAPAVLTGAGNDDGGPAAGRFIVKFKERAVRSSAGRSRAYGLTAKALRVSVEEIRRTATGAHVVAVDEPLDGEQAERLVSALEASPDVVYVEPDRLMQPAALAPDDALYGQQWNLKEERAGMRVPGAWDVSTGDGAVVAIVDTGITEHSDLAGKVLPGYDMIADVEMARDGNGRDADARDEGDWYGDGECGADAGGGNSSWHGTHVAGTVAAVTGNGKGVAGIAPDAQILPVRVLGACGGFTSDISDAIIWAAGGDVAGTPVNPYPAQVINLSLGGGWRCSATTQEAINYAVSAGAAVVAAAGNEGIDAAESSPANCNNVIAVGASARDGKRAHYSNYGSRIDVMAPGGDMAAA…
	Arthrobacter_crystallopoietes_BAB_32-WP_081608535.1	WP_081608535.1	Arthrobacter crystallopoietes	Peptidases_S8_13	MSMSLILRRKILSGAATATAAAMLGASLFTSPAAAAEQPGQTAYEQPEPTAGTDRIIVKFKDRAGSAARAKAYGRAAKELGLPVRELRTTATGAAVVETGQELDAADAQTLATELESDPAVDYAEPDIMMHPAATGPDPYYPKQWDLQDRATGLNAPAAWNTTEGAGQVVAVVDTGITPHADLDQNILPGYDMITSPDIGRDGNGRDSNPRDEGDWYDAGQCGSTSSSRSSWHGTHVAGTVAAVRNNAIGVSGAAPAAKVVPVRALGSCGGYMSDISDAVIWSAGGSLSGVPANANPADVVNLSLGGSGTCSVTFQSAIDKANALGAPVVVAAGNENTDVAKSTPANCANVITVAASGREGNRAPYSNYGSQVDVTAPGGDISSGSANGILSTFNTGTS…
	Burkholderia_pseudomallei_K96243-YP_110982.1	YP_110982.1	Burkholderia pseudomallei	Peptidases_S8_13	MSVLVPLAGCGGGGDGGGSGTPSAAAQPTPAPAPAPAPAPAPSSGSSQSTNSSTSTAACPVTQAASTAAGETLVTRTVSHEAPVDHLIVKLQRTAAASASGARIMAAANDAARLDSVIQRVMSQWSAKSGAVRSYAQNIAPTNAVQVERTMSDGAALLALGQKMSADNAGALAQTFAADPDVAYAEPDRRVFARTVATDPDYAQQWNYFDPAAGINLPDAWNVTNGLPSVVTAVLDTGYRPHPDIIANLLPGYDFISDINTGNNGHGRGPDATDPGDWVTQQELTDPSSPFYQCASAPSNSSWHGTQVAGIIGAAANNGIGIAGVSWYGKILPVRVLGKCGGTTSDIADAMRWAAGIPVAGAPTNLTPAKVINLSLGGTGPCGDTFQQAINDVIARGTT…
	Burkholderia_pseudomallei_K96243-YP_111999.1	YP_111999.1	Burkholderia pseudomallei	Peptidases_S8_13	MSILIRTASFKATVLCAALAGLVSAAQAETAAAPQVPGPADAVNQLIVKLRAVKTPPGATAAKAERADVQAVIDRVLAARNARAAGRAFGAAAASAPGNPDDPAAGIRIKRDMSGGATVLSLQRHVSLAQAEALARDFAADGAIEYAEPDARMHPFVVPNDTRYSEQWGYFNPTAGANLPKAWDRTTGSARVVVAVIDTGYRPHADLAANLLPGYDFISDIPSANDGNGRDSDASDPGDWVSAQEDGDPSGPFYGCGASDSSWHGTHVAGTIGAVTNNGVGVAGISWVGKVLPVRVLGKCGGMLSDIADGMRWAAGLPVPGAPSNPNPAKVLNLSLGGYGRTCSSTYQNAINEITSRGANVVVAAGNNGGSVSTTQPANCRGVIAVGAIDSRGVRASFS…
	Colwellia_psychrerythraea-WP_052093481.1	WP_052093481.1	Colwellia psychrerythraea	Peptidases_S8_13	MFKKIMIATAISTALTPQVNSAEINATLIPENNAAIFERGLKKHFIVKLKVNKPLSVDQASLQKNNPILVQGKSKINFKRTLASGDVLIEASDYSSMQALLDDLALNGEVIAIEEDDIVYAHALPNDHYAASMYSIENSFRGINAVAAWDLARGKDINVAIIDTGFADHPDYDERTINGYDMISYTSHSNDGDGRDMDAHDPGTGIDCEAKNSIWHGTHVAGIIGASMDNTIGAMGIAPESNLIHVRALGRCGSGYRSDIIDSIYWAAGKEIANFPINNQPAKVINLSLGGSSSCGGYQAAIDYARSQGATVVVSAGNSNVNASQQSPANCDGVITVAASDNSGDKASYSNYSDFDGAVDITAPGSSIIATVNSGLDGPTSPGYSFKSGTSMAAPQVAG…
	Colwellia_psychrerythraea-WP_081967654.1	WP_081967654.1	Colwellia psychrerythraea	Peptidases_S8_13	MKKFTKNTLASAVGLAFIASMSTAHAAPPARLIVKSNPVMSAFSTESSADMVIGKMSTMSALSNTSVQQVKTTWDGRNVVELSGNFTEAQLAQIIANMESDASIDEVEIDRLMYPTATPNDPRYSDQWHYFDATGGINADTAWNTTTGAGVTVAVLDTGVIYHNDLVGNLVGGYDFVSNVNMGRDGDGRDSDPSDPGDSYNGGGSSWHGTHVAGTIAAVTNNNNGVAGVAYGAKILPVRVLGAGGGYSSDITDGIVWAAGGYVAGIPVNNNPAQVINMSLGGAGACGSLYQNAINQAVSLGAVVVVAAGNSAVDVSGATPANCNNVISVAATNSSGNRASFSNYGSLIDVSAPGVNILSTHNTGYSSPGGDSYSTMSGTSMAAPHIAGVAALVYASGVA…
	Meiothermus_ruber_DSM_1279-WP_013013100.1	WP_013013100.1	Meiothermus ruber	Peptidases_S8_13	MRVSRVWMLLVVALLVACGDGGPASGSISGLVGFISGGGQTGAIQVSQRPFAQTSETDFVPGEVIVKFRPGVSLQTVGRLQVAGVELQRVEDLDTQGMALFRGVAGKPQTLEVVQALSRRADVLYAQPNYIRQAFKTPNDSFYNLQWHYPAINLPAAWDIEDGVDPTVVVAVIDSGIVGAHPDIPKPILGYDFISNPQIANDGDGRDNNPEDTGNVARDVPEEALTGYHGTHVAGTVAAATNNNLGVAGVSWGARLLHIRALGVGGGSDADIIAALRWAVGLSVSGVPANPNPAAVVNMSLGGRGTCTPAWQDTINQAAAQPQRPIIVVAAGNSAENASGFTPASCSGVVTVGATETRGFRSYYSNYGPRIDVMAPGGDTSTDRNADGYVDGVLSPLKD…
	Meiothermus_ruber_DSM_1279-WP_013014567.1	WP_013014567.1	Meiothermus ruber	Peptidases_S8_13	MPRILWLGLLVLVLTACPNQPPAPPPSNISISLNPSGNFSLDIGQQRQVVATVTNTTNTAVTWSSSNPAVASVNNGLVEGQSAGTATITARSVADSSKSASVSVTVLEPPAPPPPGNGTISGTVRISLQTALPSADPSAPFVEGELIVQFKPQVSLQSLSKLSAAGVELQQVRPLGLERTFLYRAGLSRAETLAVLAELQRRSDVAFAHPNYLLFAQATPNDPLYADQRWHYEAIGLPQAWNLETGSSNPVTVAVIDGGVVAGHPDLAGKLLPGYDFYSDATNSGDGDGRDGNPEDTAPGSDYHGNHVTGTVAAATNNGLGVAGVAWGARLLPVRALSGGSGTLADVADALRWAAGLSVAGVPANPNPAKVINMSLGGPVACTNAPALQQAINEASNAG…
	Thermus_thermophilus_HB8-YP_145134.1	YP_145134.1	Thermus thermophilus	Peptidases_S8_13	MNVAGTAPVQADLTLSAQASTPPGSYNLTLKATSGSLVRTHPLALTIQGGGNISGTVSLGPGIQGQTPPPLEAGVGSMPSLPPGPQAVPGELIVKLKGDPAPQALPSVLRAGSFSLRLERPMGLPGAGVYRVEEGVSPQALAEVTALEALAARVAALPGVAYAQPNYLRYPLKTPNDEYYQYQWHYDPQHLNLPAAWDLEDGTSRPVVVAVVDSGALIRKRHPDLTPVFLPGYDFISYPQVAMDGDGRDPDPEDEEAASEGDRGSGYHGAHVAGTIAALTDNGQGVAGVSWGARVVPVRVLGLGGGTDADILDGLLWAAGVDVPGVPRNANPAQVINMSLGGRGLCNQLPAWQEAINRVNAQPQKPVIVVAAGNEQDDASKYVPASCQGVITVGATEFR…
	Bacillus_amyloliquefaciens_DSM_7-WP_013351773.1	WP_013351773.1	Bacillus amyloliquefaciens	Peptidases_S8_Thermitase_like	MRRRRFASFWAAVLSAVLVLSLAAPFSEVSAEEQIGQTKALAKGKEQSGTIDKPEQSVWYTITPGKDEVKQDSHMALTVRSQSFLNVSVYPSKEKALSDDTFDMYRSYTDQGKIEINIPHAWEGPYYIKVEYLGEEPEDEGAQNENAEKAQYTIGYEGTSLGPADLEEEESCPVEMSVSQKKEGAGILKDLRTIRDQELNQTPTGKELSKLYYKTAPFMAAKLVFSKKARDEMYQDLKTLKPMFSDTAENGADSAYTVTAQDQKAIERLYAAVLQSVPSYIKKELEQKADKLGIHSLKGKTAGAFLTENHLAAKSKLQTGKVIFKLKNNKSLAAVTKEAAGLKASAQSKKDMSRIKQAEKLFDSIYSLDMPKDQNGAYTMSAKRVKETASSLSKLPAVE…
	Bacillus_licheniformis_DSM_13-WP_009327805.1	WP_009327805.1	Bacillus licheniformis	Peptidases_S8_Thermitase_like	MNKRIVKSSIVFFLLAALIFGQLPLPKTMAAEDSVPNNETTLTSASPVEASFQSDDEVHWYKVNPSNQEIANYTHFRVKLKSDAELNISVYSSLENATGHQTFDRYNGYSYENNPALIDFPIAWKGPYYIKVENHHDEENETTSITDISYTISYEGVTLPPSIQEAEEECPAELSVSERETGKGILKQLRTIRDEVLSKTEKGKELSSLYYKAAPFISAKMLFNKSMRDSVYKDLVQLKPLFADVAKNGQVSAYSITNDDQKAISRLYETARASVPEPLKKQLDQVAKDIGIEQLTGSKVSAVLEKAGMATASSSAPENRYIVKLKEGKKPGSFKSKAQSSGVQALEPLGKSKTAFKDMYVVEMKESRSSGFKAAAKQYQAAASKIAKMPEVEFVEQVQ…
	Caldisericum_exile_AZM16c01-WP_014453819.1	WP_014453819.1	Caldisericum exile	Peptidases_S8_Thermitase_like	MKKVLVSVVLVALLLSVFAGVKSAEPLFVGSTTNPHGSYEVPNEFIVGFRDGVNVTLKAKALENANSIKVKKVGLKNFAVFTLPQSKTLDAVKGLLLSDPDIAYVEPNYVAHAFSLPNDPYFSPYQWDLYDYGMLSNGYASNFGVQAVSAWNITRGAGVKVAIIDTGVAYENYTDPVTGTQYALAPDLANTKFDTANAYDFVNNDTHANDDNGHGTHVCGTIAQSTNNSIGCAGIAYEATILPIKVLDSSGSGTYDAIANGIIWAADHGARVINMSLGGSQGSTTLYNAIKYAYNKGVVIVCAAGNDGRPLVSYPAAYTECIAVGATRFDGRRAKYSNYGSALDIVAPGGDTSVDQNKDGYGDGILQQTFSGSPTNFGYYFFQGTSMATPHVAAVAALV…
	Chloroflexus_aurantiacus_J_10_fl-YP_001636971.1	YP_001636971.1	Chloroflexus aurantiacus	Peptidases_S8_Thermitase_like	MPARSGLLLLIIFVVVAGLPPVTPVQAAHPTDLIVKFAVPQDTTDVVRALKALKVEPLGEQTYLVRLPAGMSVEWAGNRIRQHKNVVYAVPDYERTITRTPNDPLRERQWALGTIAAYDAWDITTGGPIVVAVIDTGIDASHPELEGRVLGGFNAITGSTDVSDDNGHGTAVAGLIAASGDNGVGIAGMCWGCVILPIKACLSSGRCRDSSVISAIRWATDNGARIINLSLGGTLASPALHEAVRYATERGVLVVAASGNERAEGNAPNYPAAYPETVAIGASGYSDEVTGFSNTGEFIDLVAPGVDIVTTTPGNSYALATGTSFASPFASGAAALVMTIRPDLSSADVRCILSVAADDRGAPGRDGEYGYGRLNVLAAIQTATTYGGCPLGTPTVGGN…
	Chthonomonas_calidirosea_T49-WP_016483704.1	WP_016483704.1	Chthonomonas calidirosea	Peptidases_S8_Thermitase_like	MNERKTPWPWLAFLLLALSAWPMLRDWQREARSTQAPPKPSIANSSAFISPNQIEVQLRPGADDSTLEALSREIGAPLQWDSPLHAETEIAVATLPSGVSVAQALDKLRSDGRVETADVVHYYTEPTSAVLPQELVAEEPSDSNSTLKKDASGWRPNDPRYDEQWNFRLIHAEEAWALSRGKGIKVAVIDTGVAYTNCDKGPIARDFKQTRFVPGYDFTSRSAIAYDDNGHGTHVAGTIAESTNNNEGVAGLAFDATIMPVKVLTGSGMGSSAWIAEGIRYAADHGANVINMSLGGPFPDKLMAEACDYAHKKGVVIVCAAGNTGTEGVGYPAAFKPCIAVSAVGPKGNLAFYSSYGPQIALAAPGGDSRVGGQAGTILQNTILRDASGNPVDDYYGFQ…
	Coprothermobacter_proteolyticus_DSM_5265-WP_012544358.1	WP_012544358.1	Coprothermobacter proteolyticus	Peptidases_S8_Thermitase_like	MKKILLTLVIAVLLLSGFAGVKSAELLFVSNSTTTNQEDPENEIIVGYKENTDVAVLSKQVEKTTGAKLSRKGLKNFAVFKLPQGKAADVVMNQLKNDPNVEYVEPNYIAHAFDVPNDTFFNPYQWNFYDYGMTSNGYVSNYGIQAVSAWNITKGAGVKVAIIDTGVAYENYGAYTKAPDLANTLFDTANAYDFVNNDTHANDDNSHGTHVAGTIAQSTNNGMGAAGIAYQATILPIKVLDSEGSGTYDAIANGIIWAADKGARVINMSLGGSSGSTTLQNAIQYAYNKGVVIVCASGNDRRSTVSYPAAYTQCIAVGSTRFDGTRARYSNYGSALDIVAPGGDTSVDQNHDGYGDGILQQTFAEGSPTDFAYYFFQGTSMASPHVAGVAALVLSAHPT…
	Fimbriimonas_ginsengisoli_Gsoil_348-WP_025229317.1	WP_025229317.1	Fimbriimonas ginsengisoli	Peptidases_S8_Thermitase_like	MSRTRFCLTVALGATLAGIASAGTAAYVPGQILVKFKADSLSARGVAHAAIAASVSSENARLGYQVVQLPKSLSVEAAMKYYRALPGVQYAEPNYIAYATFTPNDPQYNKQYAHPRINSPAAWDLSFGSSSVKIAIIDTGVDYNHEDLAGKVIKGKDFVNNDDDPMDDNGHGTHCSGIAAAKTNNGVGVAGIGFNCTILAEKVLGANGSGSVDGIAKAIVDATDRGVDVISMSIGGPDSQPEHDAIDAAWNKGIVVVAAAGNSNTNSKSYPGAYENAIGVGASDQNDKKADFSNFGADWVDVAAPGVDILSSLPGNKYGLESGTSMACPLVAGLVGLMKSYGPNTSGADLRKILEANTDNIGTWIAKGRINAFKALSAIIKPVESEFNVKTIGVYANQG…
	Fischerella_thermalis_PCC_7521-WP_009457260.1	WP_009457260.1	Fischerella thermalis	Peptidases_S8_Thermitase_like	MRRVLFLCLFVIGLSAAIFGFLNFQGLAAKGEFETIVLDFRENIPKEELQRELQAIAQQYNVTPRLDNKFSAKDNVYIIEGDKKRLKELRKSKIALMTEFIEPNYIYRIPVLDKDTVADERFIPSANDPNDPMYSKQWHLHNIGVVGAWKETKGSGITVAVIDTGVTQVRDLAETKFVKGYDFVNDTEEVKDDNGHGTHVAGTIAQATNNNYGVAGVAYEANIMPLKVLSSYGGGTVADIAEAIKFAADNGAKVINMSLGGGGESHLMKDAIEYAHNKGVVIVAAAGNENQNSAAYPARYPRVIGVSALGPDGEKAPYSNFGAGVDISAPGGSDAGKVLQQTIDPETGEGVFLGLQGTSMASPHVAGVAALIEAAGVQEPDEVLQVLKESARAIEEDSL…
	Gloeobacter_violaceus_PCC_7421-NP_924500.1	NP_924500.1	Gloeobacter violaceus	Peptidases_S8_Thermitase_like	MLSSGQSLRPRVVAMRLRKWWTALLGWMALALAGTAALAEPMTLPQEAVIAFRDPVSQAFLKALQARHGVRFEANSRFSGDGRVFRVRYAPGKGAEVGALLSQLVQSDVAEYAEPNYVYRTLGFPNDPLYPKQWNLRAIGIESAWQKADGSGAVVAVIDTGVARRLPDMAQTDFVLGYDFVNDDDDATDDQGHGSHVAGTIAQSTDNGEGVAGIAYRARIMPVKVLDRYGSGSALDVAEGIKFAADNGANVINLSLGGPGDSSVLREAVDYAHRKGVVVVCAAGNESAPQASYPALYANCLSVSATGPDGSLSFFSNFGRGVDLSAPGGDKSALGADGGILQNTIDDQGNSTYASYQGTSMAAPHVAGVAALVYSAGVQDAAEIRKVLLSATRPVGHDF…
	Herpetosiphon_geysericola-WP_054532623.1	WP_054532623.1	Herpetosiphon geysericola	Peptidases_S8_Thermitase_like	MKRLWLRTLVVGCILGLAAPTITAGQTRLKEKTPENLAAAEAPAVAGQYLIKFNNSLSKADRKTTLKNLGADQLQHLDSLDLELIEFAALKNNASIEQTERVLAELKNNPAVEYVEPNYIYVPLYTPNDPGIAQQWAWGVIKAYDGWNITQGNSSVIIAIVDTGIQINHPDLDANIVAGYDFVDNDTNATDGNGHGTHLAGTAAAETNNSTGGAGLCPNCRLMPIRVFNNNGSGTLAAVAQGITYAANNGAKVINLGLGGSASTTLKNAVDYAWNKGAFLSCAVGGSNSGTPTYPAGYANCFPVAASGKTDIKTPSSGYGTWVKVAAPGVSIYSTWLNGGYNTISGTSTATAHVAGLAGLLASQNRTNAQIRDRICATANPIAGTGTYWSCGRINVYAA…
	Herpetosiphon_geysericola-WP_054533698.1	WP_054533698.1	Herpetosiphon geysericola	Peptidases_S8_Thermitase_like	MSRRIALVFCLILLVGTPAAAQNPLMSPPNDPDANKQWVIRQLGLTCAWEHLTGSSDVTVAVIDSGVDMNHPDLVDILRTDGFDAVDGDDDPSDENGHGTHVSGIIAATINNSKGIAGVAGGGTRILPIRVMAADGSGSNQDIIAGIRYAVSKNVQIINMSLGSMLPLDSEDIVAAIQEADAAGVLVIIAAGNSFVPLPNFAFGVEEFAMVVAATDPEDRKTDFSNYGNWISVSAPGAGIYSTMPTYDVYMTRDLPAEERFNKNYDQMSGTSQATPVVAGLAALLFAQHPDWNADQVRAEIEKTADDISAQNPIKRYGPVTYFEPSNLGTGRINACNALGGPIKGSAAAVGGPEAKSNLIKLLGFSAVMLVVLGGLTVFLVRRRKQNSRPAAVPAGGFA…
	Herpetosiphon_geysericola-WP_054534886.1	WP_054534886.1	Herpetosiphon geysericola	Peptidases_S8_Thermitase_like	MQRTVRMGLLLLLAFGFMPLIQRPAQAASFDDQIIADEILVTFNDGYRVSANGAFFEGSKALKNGLGIGPLLATNQLDGVGQVAMLKLPAGSNGDAKIAQLLKNPAVRYAEYNAVRKTLVDPNDEYYSEQWGLPKIGANGAWDMTQGNGLVIAIIDTGVSVTHPDLAGHVLPGYNALENNANSQDDEGHGTAMAGIAAAVTNNGQGVAGVCWNCQILPVKVLNSDGEGTAADIIEGMYWAADNGARIISMSLGGPRAVQAEQDAVNYIYNKNIPLFASAGNSGNQGNPTIYPAAFDHVIAVGATNTQDKVASFSSYGNYVDIAAPGVNIASTALARDGYEIGSGTSPACPFVAGTAALALSVWPELTVDQIEKLITGSAVDILTPGKDVYSGYGRLDTY…
	Herpetosiphon_geysericola-WP_054535182.1	WP_054535182.1	Herpetosiphon geysericola	Peptidases_S8_Thermitase_like	MKRLFVSFVLICSLVIIFSAPNPSFGQTRNPGKPVDRVDVAAPAVAGQFVVKFKATTEKANRSAALKAIGAVQIDRIAALDAEVIEVANLKSNDTLAGREAVLASLKQNPNVEYAEPNFIYSMNFTPNDPSLSSQWAWGVIQAYTGWDITQGSSSVVIAVVDTGIQSNHPDLDAKMVAGYDYIDNDATPTDGNGHGTHVAGTSAAETNNSTGGAGTCPNCKLMPVRVLNNSGSGTLAGVANGITYAADNGAKVINLSLGGGGSTALQNAVDYAWGRGVFLACAAGNSNTSSTTSSYPAAYTNCFAVASTTSSDARSSFSNYGSWVEVAAPGSSIYSTWINSGYNTINGTSMATPHVAGLAGLLASQGLSNSQIRDRICSTSDTIAGTGSNWTCGRINVY…
	Herpetosiphon_geysericola-WP_083470010.1	WP_083470010.1	Herpetosiphon geysericola	Peptidases_S8_Thermitase_like	MLILAVSAFAGSNSSFAQSRDVEKPVDIGDAVGLDLNAPAVPGQFVIKFKNTTTKANRTNTLNALGAVQIDRIEALDAEVVEFASLKSSDSLASRTALVESLLKNDSIEYAEPNFIYASTYTPNDPGRSSQWAWGVTQAYTAWDITRGSSSVVVAVVDTGIQSNHPDLDAKVVAGYDYIDNDSTPTDGNGHGTHVAGTVAAETNNSTGGAGTCPNCRVMGVRVLNNSGSGTLAGVANGITYAANNGAKVINLSLGGGGSTALQNAVNYAWGKGVFLACAAGNSNTSSTTSSYPAAYTNCFAVASTTSTDARSSFSNYGTWVEVAAPGSSIYSTWIGSGYNTISGTSMATPHVAGLAGLLSSQGLSNSQIKSKICSSSDQISGTGSRWTCGRINIYKAVQ
	Roseiflexus_castenholzii_DSM_13941-WP_011997761.1	WP_011997761.1	Roseiflexus castenholzii	Peptidases_S8_Thermitase_like	MMSLRILLALAIALFASASSPTDPRFDEQWALYKVGATCAWERTRGSADVIVAVVDSGVDPTHPDLAARLRSDGYDFVDNDADPRDENGHGTHVAGIIAAILDNNEGIAGLAPEVTILPVRVMNARGKGSDRAIARGIRFAADRGAKVINLSLGATLTLNADEPSALVNDAIIYAQQQGALVVVAAGNDAVPLPNAIAVDNPDVLVVAATDQRDHKAPFSNSGPWIAVSAPGVNILSTMPTYEVFLTSDQVPRDERFRRDYDYMSGTSQATPYVAALAALLFSANPDWSAAQVAETIRTNATDIRDLNPRFELGTGRIDACKSFGGPPAEQAPQPAPRPSAPRSESLLGLLALCVCGIVLALAFAAIALIGAGRRRSPRPAPAPVPVPVYAPPTPSSPP…
	Roseiflexus_castenholzii_DSM_13941-WP_012119088.1	WP_012119088.1	Roseiflexus castenholzii	Peptidases_S8_Thermitase_like	MQRLLVFVALIFTLAPLPKPIAASDAADELVVRLAEGWALTASARVHGPFAAPLNALLAQADVREAQALGGGAYLLRFAHSFNHRTMIARLIRTPGVVYAERNHERQVLRVPNDEDIDRQWSLAVIQAFDAWNITTGSDIIIAILDTGVSPSHPDLRGRVLPGFDFVNNDDDPRDDDGHGTFTAGVAAAEGDNGIGAAGVCWRCRILPVKVLNRRGRGNDAAIAAGIRFAVDRGARIISMSFGGPDDSRVLREAVAYALERDVLLVAASGNGQAEGNLPNYPAAYPGVLAVSATGPDDAVTSFSTTGDFVALAAPGAGVWSTTWRRPTGDTYGFADGTSAACPHVAGAVALVWTVRPELAARQVAEVLMLGADDRGAPGKDPAYGYGRLNLFRALQVAL…
	Thermosipho_africanus_TCF52B-WP_012579949.1	WP_012579949.1	Thermosipho africanus	Peptidases_S8_Thermitase_like	MKKVLLIVLAVVTFVLFGCMDSNVTKNTDEAVPTNPLEFLKGKSLSDLTLVSSKATSYATVYGTVKLPDGTYAPYSVENQNVEFVKGEYVVYYEGDIQNISKLGISVENAYSTNSLDGKKAYIFKVKADDKKLDVLKKLGGVKYIEPNYIYRAFAVPNDSYYSYQWHYEAINLPKTWDVIKSANIIVAVVDTGVSFTHPDLQGIFVQGYDFVDNDNDPTDPAKDVSHGTHVTGTIAALSNNGKGVAGVNWGGYGIKIMPIRVLGADGSGTLDAVAQGVRYAADHGAKIINMSLGGGGNSQILRDAIQYAYNKGVTIVCAAGNENGPVSYPAKYPETIAVAAVRYDLQRAPYSNYGPEVDVAAPGGDTSVDQNGDGYADGVLSTAWTPSNGDTYMFLQGT…
	Caldithrix_abyssi_DSM_13497-WP_006928855.1	WP_006928855.1	Caldithrix abyssi	Peptidases_S8_Subtilisin_like	MQLKKKLLRESENLHKSGAASSMVCQTGNISRDYRRDIGAVVNVDFSQSFKVFFLIFVFAVITSAFSQEVFQNQLLVALKRTAQPLPTGKVRLQASLDRPQLSRILQKYRVTRIERWLKSADQNDVYEGIDFTKVYRFYFEKSSSPKLAIKELQALPEVEQVSFEPMVKIAVPIAPVTTSDPYLERQYYLEKIMARYVWRLMDQVEQPEGEILIGIVDTGIDYLHPEMEPVLYINPGEDIDGDGRMTEADLNGLDDDGNGFVDDVRGWDFSYASDSSSGDNDIRPPNSGGYDILSHGTHVAGIAGAMADNGVGISGIARGYKIIGTKHSRDDDLSHGYLYNAYDGILYCAKLGADVINCSWGGQGYYEVAQKLIDMVRQDYGAIVVAAAGNDNNNNDNN…
	Caldithrix_abyssi_DSM_13497-WP_006930440.1	WP_006930440.1	Caldithrix abyssi	Peptidases_S8_Subtilisin_like	MKPIFLIFFFFYLHSLSAADVYFAKLTATGQEQLKRNNLLKPAGISYKTFQTYSKPLPLVDRWLVVEADSQKLHELQEENWIETFEPVRRFKIFPLTNDSLSAEQWYLEQINIEQAWQVTRGAPDVLLAVIDTGIDYTHPDLQEVLWINEIERQGLPGVDDDGNGLIDDVMGWDFTDAPRFADGGDYLTPDPDPMDEFLGGHGTEIAGIIGATVNNLKGIAGIAPQIKIMNLRAGTAAGYLEEDDVIQAMLYAYSKGAKIINMSFGDVKVSTLFRDVLRFLWEKGITFVAAAGNEGQPQIYYPAAFKETIAVGSCDRQDHLSAFSNFGPGLDLIAPGAEIISTAPGNKYRTVSGTSFSAPMAAGVCALLLSARPDLSNEELRTVLKNSAEQNLPNPQWQ…
	Caldithrix_abyssi_DSM_13497-WP_044281180.1	WP_044281180.1	Caldithrix abyssi	Peptidases_S8_Subtilisin_like	MRFFYFKTFGIFKGKVLIVVKKLGVNVLTRSLIVGLMIAWFGSLMAGTPEYQNKEILFCLKSDRMPLSVSRQGKNLTTNYAAINRLLSEIGVEKIEQWLPMADERDVIDGVRLSHIYRVVFKDQKSMDQLTQIVQKFRLIEDVHSAALEAVNRVSGSFEPYIPGDPYFNRQWYLENIGAPRAWGLWRNSLPGDSTVLVGVVDTGLDYTHPDLKNVMFINPGEDVNGDGKITAIDSNGVDDDGNGYIDDFKGWDFANEDNDVRPPQAGPSQELSHGTHVAGIIAALTDNGVGISGISFRSKLIVTKHAKDSDLSQPGIIKGYQGVLYCAKLGAKIINCSWGGGYDFYGKLVVDNVAQNYGAIVVAAAGNDGHNNDDNPQYPSDYDNAVCVASVRIDDKKA…
	Chloracidobacterium_thermophilum_B-WP_014098617.1	WP_014098617.1	Chloracidobacterium thermophilum	Peptidases_S8_Subtilisin_like	MRPSTLKHLALGCAVIAAAGGIGLMRRLPAPKPREMKVCRIEARPSQHQVPYSASTPTVAERPESYGFIIKYKRTAKPGVISRMLEELNIRRSYRYPHLPLLAFGMYPEGEAQATDVFLERLRQHPSVEYVEPNYVYRIGDTRPDDPSFAEQWGHLNEGQPIKGGQPGIPGVDAAVVSAWDVTTGSREVVVAVIDTGVDYTHEDLADNMWVNTREIPNNGIDDDGNGIVDDYYGYNAVGNNGNPLDDNGHGTHCAGIIGAKGDNGTGIAGINWDVRLMALKFLDANGRGTLNDALECIDYAIAMKQRGVNVRVLSNSWGGGGYSRALEEAIRTANANDILFVAAAGNSGTNNDRIPHYPASYDVPNVLSVAALAPNDNLASFSCYGKKTVHLAAPGVDI…
	Chloracidobacterium_thermophilum_B-WP_081464867.1	WP_081464867.1	Chloracidobacterium thermophilum	Peptidases_S8_Subtilisin_like	MTATTFSQISRPLPPSAGGSGRDEYPVDVAGEPRYVANQVIIQYYEDADERSRAEVRAMIGAARATTLLSSDERRMLEAGTPLRNGMERPAGEVELDTLPPGLSVKEACEILRGHRAVKSVEPNWIYTKLQAARPNDPLFLNGSMWGMYGYRTGSGTSNQYGSEAAAVWSTSVTNGTGSRNIYVGVIDEGIQVNHPDLQANIWVNPFDPVDGRDNDGNGYVDDTHGWDFANNDRTVYDGPASGSTNIDSHGTHVAGTIGAVGNNGIGVVGVNWRVTMISAKFLGAQGGTTANAIRAIDYFTDLKVRHGLDIVATNNSWGGGGYSQALFDAISRAQARNILFVAAAGNESNDNDRRPSYPASYSHNCIIAVASITSTGALSSFSNYGRTSVDLGAPGSNI…
	Chloroherpeton_thalassium_ATCC_35110-WP_083766267.1	WP_083766267.1	Chloroherpeton thalassium	Peptidases_S8_Subtilisin_like	MFPMFLAKRALTLNFCRKRTNISFFIFYQSPVSVWMVFTFKAVNMIRSRLVLFSCGLLALTLSAFVQVGLAAVDKTSKQKNASVSAYSVSATAYKKQRATWQESEILPNVVVVKYRESASASVKSSSTLSSSYSDLNILSERKLCPTIASSTISTKSSTQSASASASLAQLAVFTYASTQDPQTVADLLSEDENIEYAEPYFIRQTFYSPSDTYYSSSWWLELIEAAKAWEITKGDETVAIGIVDTGVEWYHPDLEDKIMYNSGEIEDDGIDNDGNGYIDDYIGWDFGSADNYPETGGSGDNDPNEASAYSSTHGTHCAGIAAAATDNSIGVASIGFNTKIIPVKTSIDQGAATSIYYGIEGILYAAERGAKIISCSWGGSSYSRYEQEIINYVTEDLG…
	Chlre9054	XP_001691546.1	Chlamydomonas reinhardtii	Peptidases_S8_Subtilisin_like	MEPAVPSLPPLSNAASVRRRAGSPTIDEASPGTPDGLTLGILNPLFKGSGRAIDLRTLPGFGNESSAPVNSPVPQPAAGRISASGIGSNGSPFTPRQAPRQSNGGSQLAGPPPGLSPITAPALSTVGSSNSTATATGSPYLAAPPPRRSPSGHCSSPVTTRRARTCPEAAAADTRTVAWLRAGMADPSAPTDGRRKVVHGAAGGRKPAAAAPTDPVKAEKVAAAAAQAAGLSTGKKAKKQYRKAAEAEAAKGADPEAARREEEIADAKAVMKEKKRKRYTNLMCCCCCILFAGIIATAIAVPICVIQGCPPKKPDTNVVTLEEGLYSLRLLARMEDIEQKVSDLIPPLLRDYVNVTRLQESAVEFLDFTDLAVLREVRDSLLAKYKDQLTFLIPDFPMR…
	Chlat58S06919	Chrsp58S06919	Chlorokybus atmophyticus	Peptidases_S8_Subtilisin_like	MVLAVSVLVFVVLVHAAAARLDPAEVARRLIVYPNPVLRGRINHAAAATTARLTSVKRLKSGSSFSVYQVAPSASVSGTAESLRTAGFIVEPDSRIHAADIIDYVPNDPLYKANAWGLERIKASGAWARTSGNGKLVVAIIDSGCDYRHPDLAPNIWVNPHEIPGNGVDDDGNGYIDDVYGYDFVNSDGDPMDDNYVSHGTAVAGVIGMVANNSRAGVGAAPMVKMMCLKVLDDMGEGTTSDALLALEYADAIGVKVSCNSWGGDGFSSAFSSKLTELQPAAGNLGLNLDLCSVLGLIVTGCFFPASYSQTNVISVGASTNTPDLPWTRSNFGLKSVDVFAPGVGITTTGRSNTNVTLSGTSFAAPYVAGKTMLVVFQRTAVALVWMYNPTLSVASVKS…
	Cocsu451	XP_005652004.1	Coccomyxa subellipsoidea	Peptidases_S8_Subtilisin_like	MIDLPPGMSVSDVLKALQDHPGVEHAEVDKVLTAYSQPNDPDLPQQWAMYKLGLFTDTLPINGQSDEGAWNRSTGSHNVVVCVIDSGIDYTHPDLQGNVWINSGEIPNNGIDDDRNGYVDDYHGFNFLANSGDPMDNNYHGTHLSGMVGALCNNNIGVCGVNQAVKVMGCKFLDGSGNGYTSDAVRCLDYALEMGADITLNSYGGLYADSYALQSAIEAADQKGQLFVTAAGNDYGVDIDATPTYPAAYRNRNIMSVIATDQNDGLANYSNFGKNNADLAAPGSKILSTVLNGQYGMHEGTSQSAGYVAGAAALLLAAHRAAGHNASGADMKDLLMRGVLRSNDLQEKCGAGGMLDIGRSMMLVPPRLEQPTDEALAPASGKIEGPLVAEAPSLGSGPI…
	Cocsu9047	XP_005643484.1	Coccomyxa subellipsoidea	Peptidases_S8_Subtilisin_like	MTGGRRAVLVKLVITALSVCVCQGAGNQYKVILQRKDPGITLLGDLLHLGSNLPRIDSPLAALHRVFLGKYVPLEVFSVNMTALSPEQLCGYLVQLNPGLAFCERDGPVTLDAPSATPNDPIYPRETNLEAIKVPQAWKTGQFGSQKVRVCIIDTGVDNLHPDLAGNLWMNAAEMNGPGATAANGYKNGIDDDGDGVVDNIYGANFNTDPPSADILDGHGHGTHVAGIIGAVGNNGIGVTGVAQVVTVLPCRFMDANGNGSREQAIKCMDWCLKREAHVLSNSWGEVPNSLSLQTVTILPCRFMDTRGLGDISLAVLCYDWCLDHGAHVLSSSFGIYEQWGEQALKTAVATVAARGVLFVSSAGNDHADNDLNPHWPSNLETDTTIAVAALDRTGAVWS…
	Cocsu9049	XP_005643486.1	Coccomyxa subellipsoidea	Peptidases_S8_Subtilisin_like	MKGSRCNFLALTLALLPFCCLGEGVFDNFRLLIQRPNSAGVFSGDFNGGKTEADPLTALQRTFAGSIVPLEVFQVNTSLLSPQALCEFLIKFNPEITICEPDQKVKVEAPSATPNDPLYAQQWNMKAIGVDKAWAKGQLGDPQRRVSTSQVRVCMVDTGIDITHPDLVNNLWINPVEMAGPGATAANGYQNGIDDDGNGIIDDIHGADFVNGGKDGNIQDQNGHGTFVAGVVGAMTNNGLGVAGINQYASLVGCRFMDATGNGWVSDAIRCFEYCLSKDTQVLSNSWGGVDYSKSLQAALDHLSARGALVVASAGNEGVNTDTTPHYPSSLPDDIIMAVGAATRQNALWARSNYGTQTVHIMAPGVNVLSTGLGGLYVQLTGTSMATPHVAGTAALLLA…
	Colwellia_psychrerythraea-WP_033081319.1	WP_033081319.1	Colwellia psychrerythraea	Peptidases_S8_Subtilisin_like	MKAKLSALTLALIPVLANASIELSSMQKPTYKADSIIVVYKDGASKLDRRAARSIVSAKISDLNNDEIDDKYRNLKNGRIAKFTLDSISVKSALEKLNKNPAILYAEPDYIVSASLTPDDSSFSALWGMNNTGQTGGLDDADIDAPEAWDISTGSHDVIVGVIDTGVDHTHPDLMANIWTNSAEIPGDGIDNDGNGFIDDIHGINAITGIGDPMDDQGHGSHVSGTIGATGNNGLGVVGVNHNVSIIGCKFLDSSGSGSLSDALTCIDYFVDLKNNGVNVRATNNSWGGGGFSQALSDAITSSEQANILFVAAAGNSASDNDAQASYPSGYPHDSVLSVASTTHTDSMSSFSQWGLTTVDLGAPGSDILSTVPGGGYATYSGTSMATPHVTGAAALAWS…
	Colwellia_psychrerythraea-WP_052093629.1	WP_052093629.1	Colwellia psychrerythraea	Peptidases_S8_Subtilisin_like	MIKKQTLMVTFLGTFLPLLGFCSQASELPKKSAVLVIFKKNSSPVDRLSVFNSDAKLIELKRSAQLMGKNTTVFNPFMTSDNVDRRFKTLSSGQMAKIVVPNGITIEAFKLKLKQNPAVKMVVEDKTVQSQGLPNDPLFAQQPSLHQVNDHDLDAPEAWDISTGSKAIYVAVIDTGIDYTHPDLSDNIWINEGEIPNDGIDNDGNGYIDDVHGIDTWNSDSDPMDGNDHGSNVAGIIGASGNNGLGITGVNHHVNLISCKAFSDGRGGSTSTIYQCLDYILSLKQEKGLNIRVINNSYSQAKDSITEAEDIAIWQMMVDRVADEDILFVVAASNESSDNDIITQMPGNLPNRNVITVASTRQNGRFAYSHSNYGLNTVHIGAPGHSVTTTESLLQNPEQ…
	Coraliomargarita_akajimensis_DSM_45221-WP_013044535.1	WP_013044535.1	Coraliomargarita akajimensis	Peptidases_S8_Subtilisin_like	MKRAFFLPIAAASLVLAILLTVSRTQTQPDQSIDHNAAATAESERSPLPSSHASPKPLEPSAELDNAEPTPASHLERFPTARILTSRALATVRIDLIETDFKYPYLRVESALDTPSSMPLAMVADHVLVQLGDADERVRLEQLQSEHNYQVVAIPHSQIALVKDRAPSIGSVPRLIEELRQRGIQAEPDYVLYSTDSPTTDLPTIQSTARSTPSGKRIAIGLVDSGVDLDHPDLIASLHFNQSEADGDRTVDDDFNGRIDDLQGWDFVDDDALPEDDNGHGTHVAGLLSRYSSAETGTAVSIIPTRVLDRYGLGTVSDATTAIHYLNASGVRIINLSWGTSGHSSALKATMQQTGALFVAAAGNQAAQLSAQPIYPAAYALDNLLTVGALDADGNLASF…
	Cylindrospermopsis_raciborskii_CS_505-WP_006278758.1	WP_006278758.1	Cylindrospermopsis raciborskii	Peptidases_S8_Subtilisin_like	MRLDVTATSFSDSQLNIQDEKLVIPQLQTPLENSVISAGHSYLVLEEESQQSVTTNNYNTNNGYGLINAGNAVSMAVGQSPYPKAPQIGGNNWGADMINAPTAWQNGYTGQGIIVAVLDTGVDYNHQDLNDNIWFNPKEIAGNGIDDDGNGYIDDIRGWNFQSNNNNVLDDNGHGTHVSGTIAGENNAIGVTGIAYNSRIMPVKVLDEKGSGSYTSIIQGIRYATDNGARIINMSLGGGSGSDGLKSALEYAASKNVIVVMAAGNEGNSIPSYPARYAYNSGLAVGAVDINNKTTNFSNRSGSQEIKYVTAPGEDIYSTVPNNKYANYTGTSMATPHVAGAIALMLSANPNLTESQVREIIVSTAENSTKPPQPNQPLPPSPFPFPINLFPFDLGNQFP…
	Cylindrospermopsis_raciborskii_CS_505-WP_081454695.1	WP_081454695.1	Cylindrospermopsis raciborskii	Peptidases_S8_Subtilisin_like	MGVVSSQKINLTGAEIWKLSGSISVEKILEQYRSNPNFEYIEPDYIVTAGNISPKAIPNDPSFNQLWGLHNTGQSGGTVDADIDAPEAWDIETGNPNLVIGVIDTGVDYNHQDLVGNIWTNPGEIAGDGIDNDGNGYIDDIRGWDFAYNDNNPSDVQGHGTHVAGTIAGKGNNGVGVTGVAWNAKIMPLKFLDDFGSGTTSNAILAINYATAKGVKLTNNSWGGGGYSQALYDAINAAGQAGALFVAAAGNSSANADINPMYPAAYNLANIISVASTTRTDSLSSFSNYGLTSVDLGAPGSDIYSTYPGNSYATLSGTSMASPHVAGAAALLWSENPTWTAQQVKNALMNTGDSIPALAGKTVSGKRLNVFNALTGGTLPTVTVSVNPGNVQEDGTTNL…
	Fischerella_thermalis_PCC_7521-WP_016871613.1	WP_016871613.1	Fischerella thermalis	Peptidases_S8_Subtilisin_like	MPIQNHNQNLFDDKGLNITPKYSVDNFSSPNERYFYSSRSSFHTTENTLEPDVSEQRGKDRKSKKSVSSQATKADLVVQNAFAPSVAAAGSTIQISYQVKNKGKNTSGFNYTDFYISKDKNISSDDSLLGWSWLGSLGAGSSTSQSQNVTIDSDLAAGNYYILYRADALDNVLEISNTNNVLAREITITNTASGGYSPDSGYGLINASAAVAKAIGEKPFVDVPDLGGNNWGADLVKAPETWAKGYTGQGVVVAVLDTGVDYNHQDLSSNIWTNSKEIPGNGKDDDGNGYIDDYYGWNFDGNNNSTLDVNGHGTHVSGTIAGVNNGYGVTGIAYNSKIMPVKVLDDEGSGSYSAIANGIYYAVDNGADVINLSLGGGRSNDTLQKAIEYASSKGVIVVM…
	Ignavibacterium_album_JCM_16511-WP_014560439.1	WP_014560439.1	Ignavibacterium album	Peptidases_S8_Subtilisin_like	MKFKFALVILLFLQLTSFSQTTFFIKYKSSVPLYEIGSKIAEKKISTVLENRPIALPDFQMEYLAKGIARDDETLGRIITLKFTEKLDANYLAPLVLNDPDIEYIEESRTYKIDSVPNDSLVSQQWALEKIKAFDAWNITQGVDSVLLAIIDTGIDYNHPDLMNKIYLNAGETGFDSFGNDKRFNGIDDDGNGFIDDFHGWDFTDRVGFPFDSTGGDYLNWDNDPFDDQGHGTFIAGIAAAETNNFIGIAGTAPNIKLLNLRAFDPGGYGEEDDVAAAILYAIKMNAKVINMSFGDNSFSLVLRDVIQYAYSQNLVLIASAGNSGSNLPHYPSGYSEVISVGNSTPDDFVAGSSNWGSTIDLVAPGTGILTTSKNSGYASINGTSASAPFVSATAALIL…
	Ignavibacterium_album_JCM_16511-WP_014561957.1	WP_014561957.1	Ignavibacterium album	Peptidases_S8_Subtilisin_like	MENCFRFSFVRIALFFLPIFLFGFSSGNSDLKILEKDGIKYLANTLVIKLKYIPSSDAKGNVNLSSTLTETLKSINVSEAKVIFPEKLKENSSLAGIISIKYESDFDPLYISSKIAGSNEIEWAEPKFIYELDYIPNDPSYTSQYALSKISAALAWDINKGDTNVVIGIVDTGVDWDHPDLAANIYTNWNEIPNNGIDDDNNGYVDDIRGWDFGGLSGTPDNNPMEDQPDHGTHVAGISSAVTDNGIGVASIGFKCKLMPVKTTRNDQRGSNGPYIIFGYEGIVYAADNGAKVINCSWGGSGFSMFGQETINYALSQGSLVVAAAGNSNSSGSHYPSSYKGVLSVASTTSTDTKSSFSNFGYSVDVSAPGSSIYNTWQNDTYATLSGTSMASPLTAGLA…
	Toxoplasma_gondii_RH-XP_002364650.1	XP_002364650.1	Toxoplasma gondii	Peptidases_S8_Subtilisin_like	MARRRPSAIATCFRMILAFFLSFTFSSGADSLLAPSTTQARRLQARSGDNALSNGGRLPNGEHNQFRALRRGDQKVEKDAFGAVNAEQRTAVSGSKFEREKWTPISFTEKGLFDVINPTIAGDEKDELNWSTHQRIEGRGTEPTRSDSQQRDQAKPRALERREEAGQPPRDEHQDTDVEQAPLIKEDESDSPSVEEPRAQPPENKEDAITKPWDADWNPWKFLDENPLPIYRDDWDEEEDNRDDADHDPGFAEPPNSPPAGGVPKREDDNAPDYPGDDTASSPPYDMRPNPEDHSRTQPGEYGGGVDDEGELPDEDTAKGMPRSSTPPPNEESIPAVPTESEWSGSGVYEGIAITVNARWIDTRTIGEGGIQLQHQPTVFPAPPVLRKVGLKSKWKHTI…
	Toxoplasma_gondii_RH-XP_002367687.1	XP_002367687.1	Toxoplasma gondii	Peptidases_S8_Subtilisin_like	MGSSHAIVACAALIVLLSTNARGLRVRKDKDVLLATSFLSHHGEYQNPTGTYNLIKEIRRVEAEIEDEVETLNRDRRLHRGHNKYADDDIRQGLKGEQDMGASENIPVAELEPQDLDREAKYPVRMLIVDKRSDDDDEETKTSFVETALHSDLAQRVVKELNGHVDVLRESGVVLVDLPAQTTDKQLQELIETARAQGTIVEPDHLVQSVNTSSKGSNDPLLDRLWGMDALNVKEAWDIITTGEPNMGGRRPLVCVLDTGIDYNHPDLRDNMEVNQAERDGTLGVDDDNNGEVDDIYGANMLSKENDPADDHSHGTHVAGTIGAHGNNGIGVAGVAWAPRLLPCKFLAYTGRGYSSDAVRCIDYCVKRGADIVNHSWGGSWPSEALREAVVRTANNGLI…
	Toxoplasma_gondii_RH-XP_002367708.2	XP_002367708.2	Toxoplasma gondii	Peptidases_S8_Subtilisin_like	MGVCEYSLSAAFQSRHESVTRKRPRLGFSRWVFGFLLPVFWSLSSGSSAAVYSDKNEFHGQRPVLLRQPFHSDRAEYIRFPMSVQGDVTEDNVEAVEEISRQIAREVHLQQLKRKRQKGKKKLPSASDQPNSKQPAAKDESGKGEAGNQRDPATKPGTAEKEARAQTVAEAEAGGNAASAVEESPDDNGGNADERERGETQETETAEPTEQSVGGPAREADEEGDVESRDERAENLESSNDSADGDVSSVGGRLIIGLTEITFPTSPQTTRVGAEVNQHKYGTPRGADNTQLSGFAYPPMSPDSEDAETDNRERTESGNGGETPLSRNVFDHAEAVREAKTRLQSDRLTELGIVKEMKVLENVGLVVLELNDDLSEDAIRETIKTLWQRNPSTWLIESD…
	Toxoplasma_gondii_RH-XP_002368980.1	XP_002368980.1	Toxoplasma gondii	Peptidases_S8_Subtilisin_like	MNLRSDDSDIDPAASNRISGRRGEARSLGLPTREVNYGRTGGQSSSTLGGSLRVQGVSALPLSAFEVHAIESKDDWQPRSSQEGPSHQDVSLDASSPMQKLHRLVGDASELQDAASRPASDDTLNNEKRNSVPLLPGKRAGDANFLSEPRGVATNNSPSSQPDTSRVNSATANQPKRKTTKARNSVPDSGQSSPRGQMVVVNVEALGSPIDKDTGRPLFYNDRILVGWRCSDHELLALKALEMEEEEEEDDVPQGSSLSAPASMDDPNASITDEKPQVGIPCAQSGFDPLTLGASQSEIRLCGYVPPDLGIDIRSLRDSRQTTSSASASSNPAVPLDLSQVSALWPNTRRPRNNNENSAHFGNFNRHGNMSPADSPSAVFASSDNSKRRTSTPGQPGLS…
	Toxoplasma_gondii_RH-XP_002370002.1	XP_002370002.1	Toxoplasma gondii	Peptidases_S8_Subtilisin_like	MEGGPKTTGADKASSSLTLLVSLLGTRRQREPTSDGKAEVKPGEENRKLPGQVTTLSSINEILSLGEKKHLELSIRNPYPYDGQLIVTVDTGEVSPPAQAQTASFTHHGGFGHADFTWEDLAALVHRHKEEGKKQTLEESKKNEKETDRPNAGEEEESRDVQDSPFVVRPSSQANRRQQEREDQRPLSTSGASNSYSPFRPFSSSSFSRVNSAYSSESLSFSPWSSEDSSSSDSSYSAFPSSRRRVAEKKSITEVAEEVERNEEAVEDDDIRQDAGDTEGEEGAAQSEEEQEPETSKTHEEESLCTEEGYSTETEKSAPGRRTQQRSSATTNSGDETDWDVRERAGGKPSGEFGTSSPSKHKRPPISVARTDLPPRLVIKLKEGTRALEFERRTREFQR…
	Toxoplasma_gondii_RH-XP_002371957.2	XP_002371957.2	Toxoplasma gondii	Peptidases_S8_Subtilisin_like	MSQNMEYVERRQKGGFRRWATCGFLCIGVFIVVTAGSKASITSDETEPQKPEATLERSGTLLSDLALTTAPTVSQRNGRREGDSHTPGPTDSPEIMRKHSKELDPDEAPSPKAVASEILFLRRSDTPSRRVVLSYSLKGCPSEKLEVGRAAGHSASLQGQEASSRTMNLLRDQVSRLLHAKKLVKKPESVSPRGEEILGYGQDYHVSLRVTVEMESRYLSALQMEVIQTLPEGVTDDEIIQIAKGLPCVEKAYHDSLKFSEQYLRHPVSDGDPDPMNTGTKRRPPQLSKGHSAHYSLDSLGERVTNAFETGDILSNVDADVQVPPNDPSFRLQWNLQDKAEFGLHTERAWQLWTGQRRPMVIAVIDSGCDLDHPDLNAKKWHNPGEICNDGIDNDGNGF…
	Toxoplasma_gondii_RH-XP_018635002.1	XP_018635002.1	Toxoplasma gondii	Peptidases_S8_Subtilisin_like	MYPWHSLVLLLFFIYPYVDLVVGRAAGSDKKYNGSQATQEISGFAEAPKSAEREAWISTEHLKRALCKKYYTVVLGMHPSFSVDKLDCEHRPDPEERIIESSELRFMDPAQVRQDRIEALKRLQKEVKTSPTDRVIVEWDTSCLKDLPSRVVESTPSQYDGSVPVFDEYELHDSSERIVLKRGVYLRDRIGLKDKTDPEVRQMLKGREYALGIIASALGLQVGGPGHGVPCEGQCRKELQNVMLAKDVPTLEAAHYSRLGVDVLHLKNLKKHKEIWGITKASEIPAVVRRLAEKRETTSTANGERNMAASAREATSCILKMSDDQKREVQVPDIAKTPMAATGGGDPDQARQWYLHSFLGNYTLWADLAWPELAGRPGNAIADDFVVAVLDTGCFIHQD…
	Toxoplasma_gondii_RH-XP_018635016.1	XP_018635016.1	Toxoplasma gondii	Peptidases_S8_Subtilisin_like	MAGCRERGRSLWLLSTLFLAFSGTPFRLPLIAFAATNGPHGTTLLLTYMPECVDSGATMRALRRSLSRNSAYKASHKSGLRMNESAHEDIEAIPLTARVIDEYAAYRTKVISLDSAKQPEQVGEDFEPVRCSISEESLKRVGVDVIELRNCEMVGGDEMKEALETDPCVASVEYDEELSIDSLQFPAAERDTSEDDPHANSPSPSSDRFSDRRRIATTSPSAANSIGEPLVSVDAPADGGAGYWRDKSGLNDSLYDLADCDPKRVVAVIDTGVSYTHPALVKNMWVNQNEISGNGIDDDSNGFIDDVYGFNFRENKGDPMDDHGHGTHVAGIIGAIKDQNSRVKGVCGNTSIAALKFMGANGNGSTSDAIKALNYAVQMGIPLSCNSWGGPTWSEALIA…
	Toxoplasma_gondii_RH-XP_018635813.1	XP_018635813.1	Toxoplasma gondii	Peptidases_S8_Subtilisin_like	MSDLRAGVQPVSCRSACEADISYARVGSVARFVSLRQKRSRHHEVDPRPLRRHFYYLSTSRPSLFLVFLPLLIVYASGTAVLSQIHDGSDSETRTAEGALGNLAPDKDTRQPVSQFLSLSSSDPLHAPQRVGTAGTSEDPAATSAAISGEKFFKEMAPELRNTAEQPFVLGNTVDVPSSSEEPGNREEYGLLNETRSAPREEQQGIKPETLDFEKGISFVLRPSEGESLLLAGVSSASAEQTDVEKQESAENVKNFSTEVLEGAANLRGRSISPALLPSSSPFPSRASSASSTPDSTALVSSLPPTLASALVSGLSEHLASSFPLFNPSLLPESRWAFSGDEHNLLCLIGPGGSCSKTPTPTELLGLLNESTEWILTPTATILQSIGRTVDKMISGFVL…
	Toxoplasma_gondii_RH-XP_018636858.1	XP_018636858.1	Toxoplasma gondii	Peptidases_S8_Subtilisin_like	MPVTATTIASYEAYTRKKFSVNVPAVVRGREAGEPSERPPSRCVMSDETLHRVGIDIIKLTECPSVQGGDLKLVFERDPCVASVEFDQVVTIVGGETDLSFGRSTAVGANQLNLSPDVTPKDRESPKEQPYWRDIARFDAAYNLAECLRSETVAVIDTGIAYNHPSLRKNIWKNPGEIAGNGVDDDNNGFVDDVYGFNFISNDGDMSDDNGHGTHCAGLIGGLKDSATGAQGVCGATTIAGLKFMGENGSGATSDAVKALNYCIQMGIRISNNSWGGPARTDALERAINKSHEAGHIFVCAAGNSGQNIDRSPSYPASYTSPNIVAVAATDASDEIAAFSNIGVRSVDVAAPGVSILSTYPPDTFKVLSGTSMASPIVAGLAALLVSLPFEDHMEIKQA…
	Volca2119	XP_002947652.1	Volvox carteri	Peptidases_S8_Subtilisin_like	MLSPKDSGAEIGEPNPLFDKEQPGSVRAVIGNLSGDVAAAPSPPVEDPNAGQKMGHFKYGTSFSVPNTKETAKDEGNNSSTRTSGFKAWVSKHPFMFAGLAVLGVLGLLAVIIVPSVCGTIGCKIKKDGAHEDPPGSLRVMVRFTQADATVKQLLPLLSKYFNSSKFNSSGLEVLQFDSPEMLKQVKKLLQDRYSAILDLLVDDFVMRISPTINGGTRQNSTSPPSTGDQSSGTTPGGNSTGRRLQVTDKYPYDDTVSDPLETQMWHLEAVSAAQAWAVTRGVKEVIVAVMDTGIDIDHTDLNESIWRNVKEIPNNGIDDDGNGYIDDYMGYDFAGPCSVDWRSSIPPPAPPLPSPPPVPRPPSPRPPPRRLRSLLQSRSQPLRPPPTRPLPSPPSPAP…
	Volca3915	XP_002949541.1	Volvox carteri	Peptidases_S8_Subtilisin_like	MQEVIEDLPLNRLLVHFDELGKTVKSRVSPLLYDYFEEIILSFGVNIVTFKTAKVLYQVLRILESQPDVLILLRDRPQYKVPDVDPYLGVGLRSEIGNVTLRRRSAQALQGGLNKKYDEYEQWALTKVGAEAAWNVTHGEQVVVAVIDTGCDLTHPDLKDNIWTNPKETFNDTTDNDKNGFIDDINGFDFAGDCENYNSTEANCGKRPSPMDSVGHGTHCSGIIAAVQNRVGIIGVAPNVKIMCLKVTPNTGQFYTSYNLEAIDYAIKNGAHIISCSFGPKKPIPKPDDLKLQELVNETGLYNLSMNAIVNKSMLLVAAAGNEATDLDKIGFYNPCTLARTYPNNVLCVMATDDADKRVEGELPSSGSNYGSKTVSIAAPGLQILSTIPSIFKYNYNRY…
	Arthrobacter_crystallopoietes_BAB_32-WP_043846603.1	WP_043846603.1	Arthrobacter crystallopoietes	Peptidases_S8_Subtilisin_subset	MKKAMLAAFAAAIIGFGTVAVAATGNAANESSTVAGQIIVKFRDNGTASDVLRQHGLSEGPGIGSTGARLIKVPAGKESQLIQALDRNPAVEYAEPDGLVTAATTDEYFPRQYALHNEGQSFTNTAGDLAVPGGKVDADVDAADAWKVTTGGGIKVAVLDSGIASDNPDITPKVVARANFSNGVAGEDNYGHGTHVAGIVAAAHNTEGVAGVCPDCTILDGKVLNDSGVSSTSGIANALNWAVNNGAKVINMSIGQRTSSRTLETAVNNAWNKGAVLVAAAGNTGSQSKIYPAAYPNVIAVAATDNNDAKASFSTYGAKWVDVAAPGVNVYSTFPNHDFVLAKQYNRSWGYDVGNGTSMSSPIVAGAAALAWSSHPGATNTSVRANVESTAEKISGTGA…
	Bacillus_amyloliquefaciens_DSM_7-WP_013351733.1	WP_013351733.1	Bacillus amyloliquefaciens	Peptidases_S8_Subtilisin_subset	MRGKKVWISLLFALALIFTMAFGSTSSAQAAGKSNGEKKYIVGFKQTMSTMSAAKKKDVISEKGGKVQKQFKYVDAASATLNEKAVKELKKDPSVAYVEEDHVAHAYAQSVPYGVSQIKAPALHSQGYTGSNVKVAVIDSGIDSSHPDLKVAGGASMVPSETNPFQDNNSHGTHVAGTVAALNNSIGVLGVAPSASLYAVKVLGADGSGQYSWIINGIEWAIANNMDVINMSLGGPSGSAALKAAVDKAVASGVVVVAAAGNEGTSGSSSTVGYPGKYPSVIAVGAVDSSNQRASFSSVGPELDVMAPGVSIQSTLPGNKYGAYNGTSMASPHVAGAAALILSKHPNWTNTQVRSSLENTTTKLGDSFYYGKGLINVQAAAQ
	Bacillus_amyloliquefaciens_DSM_7-WP_013352001.1	WP_013352001.1	Bacillus amyloliquefaciens	Peptidases_S8_Subtilisin_subset	MNGEMRLIPYVTDEQIMDVNELPEGIKVIKAPELWAKGFKGKDIKIAVLDTGCDVNHPDLKDRIIGGKNFTDDDGGKEDAFSDYNGHGTHVSGTIAANDSNGGISGVAPEASLLIVKVLGGQNGSGKYEWIINGINYAVEQKADIISMSLGGPSDVPELKEAVTNAVKSGVLVVCAAGNEGDGDERTEELSYPAAYNEVIAVGSVSVARKSSEFSNANKEIDLVAPGENILSTLPNHKYGKLTGTSMAAPHVSGALALIKGLEQASFQRTLSEAEVYAQLVRRTLPLDIAKTLAGNGFLYLDAPDVLMEKAEQAQLLSF
	Bacillus_amyloliquefaciens_DSM_7-WP_013354055.1	WP_013354055.1	Bacillus amyloliquefaciens	Peptidases_S8_Subtilisin_subset	MHHILKPITAAALCVSLFSAAAPAHAETHDRDVIVVYKNQNGKESAIDSGADVEQTYQHLPAVAVSADSQTVKDLKQDPDILYVEDNVPFQAAGGSDVHLLSAAPSSSYVLPQWDIEPTQVKQAWKEGLTGKKVKVAVIDSGIYPHDDLSIAGGYSAVSYTSSYKDDNGHGTHVAGIIAAKHDGYGIDGIAPDVRLYAVKALDRKGAGDLKSLLKAIDWSIANKMDIINMSLGTNADSKILHDAVDKAYKKGIVIVAAAGNDGNKKPVNYPGAYSSVTAVSASTETNGLAAFSTTGKQIEFAAPGTNITSTYLNQMYATADGTSQAAPHVTGMFALLKQKYPEETNTQLRQQMQQNVKDLGAPGRDSQFGYGLVQYYTNQKSFAERAVIKAEKTKKQAD…
	Bacillus_licheniformis_DSM_13-WP_003180361.1	WP_003180361.1	Bacillus licheniformis	Peptidases_S8_Subtilisin_subset	MKKLWKIAVSAAMFVGFFANSPRIQAESNKQENEVIVVYKNTSGKETVIEQADTVEHVYRHIPAAAVTADDKTVRELEHDPDVLYVEDNLPVAAADSTALKAFSSSTAQNASAFSQWNIKLIQAALAWNKGLTGKQVKIAVIDSGISPHEELSIAGGASMVGYTASYRDDNGHGTHVAGIIGAKHNGRGIDGIAPGAQLYAVKALDRNGAGDLKGILQGIDWSIQHGIDIINMSLVVSGDSQVLHDAVDKAYKRGIILVGASGNAGNGKSVYYPAAYSSVIAVSATNEKNQIASFSNTGSAVEFSAPGTSIISTSSDRGYAIGSGTSQATPHVTGMFALLKQLYPTASNAELRKKMQFYTSDLGAPGRDHLFGYGLIRFKEVTQPLEKAQKAVGQAEKT…
	Bacillus_licheniformis_DSM_13-WP_003181011.1	WP_003181011.1	Bacillus licheniformis	Peptidases_S8_Subtilisin_subset	MQMRLIPYVTDTKLMDVNELPEGIDAIKAPELWSQGFKGKDITVAVLDTGCDATHPDLADRIIGGRNFTDDDNGKEDQFHDYNGHGTHVAGTIAANDQNGGISGVAPEANLLIVKVLGGEDGSGDYEWIINGINYAVEQKADIISMSLGGPADVPELKEAVTNAVKSGVLVVCAAGNEGDGNDRTEEYSYPAAYNEVIAVGSVSLTRESSEFSNANKEIDLVAPGEEILSTLPDHQYGKLTGTSMATPHVSGALALIKSAEEEAFKRKLTEPELYAQLIRRTLPLDYSKALIGNGFLYLSAPEVLAEKAGEAKLLSL
	Bacillus_licheniformis_DSM_13-WP_011197728.1	WP_011197728.1	Bacillus licheniformis	Peptidases_S8_Subtilisin_subset	MMRKKSFWLGMLTALMLVFTMAFSDSASAAQPAKNVEKDYIVGFKSGVKTASVKKDIIKESGGKVDKQFRIINAAKAKLDKEALEEVKNDPDVAYVEEDHVAHALAQTVPYGIPLIKADKVQAQGYKGANVKVAVLDTGIQASHPDLNVVGGASFVAGEAYNTDGNGHGTHVAGTVAALDNTTGVLGVAPNVSLYAVKVLNSSGSGSYSGIVSGIEWATTNGMDVINMSLGGPSGSTAMKQAVDNAYARGVVVVAAAGNSGSSGNTNTIGYPAKYDSVIAVGAVDSNSNRASFSSVGAELEVMAPGAGVYSTYPTSTYATLNGTSMASPHVAGAAALILSKHPNLSASQVRNRLSSTATYLGSSFYYGKGLINVEAAAQ
	Colwellia_psychrerythraea-WP_033081764.1	WP_033081764.1	Colwellia psychrerythraea	Peptidases_S8_Subtilisin_subset	MRKNKKIALSAIALSVLTVTSVASNAASQAKLNKAEKVTTVNQSTTLSFAQWQAQKKLQRNDYTDRLIITFKDKKQGKTVPPGLAKKIGLNLKHVKVLKNNSHVISLDKMHAVKDVEKFIEKLRKHPSVESIEPDYQRFLFSQNQPWGISKTQSDQLTDTDAANMTVCIIDSGYEQTNPDLNANNASGTNNSGTGNWYQNGGSHGTHVAGTIAGVNNSEGIVGILPSTNVNLHIVKVFNESGWGYSGDLSDAVDTCVNNGAKVINMSLGGSGSSNTEKNALQAAADTGVLLIAASGNDGNTTMSYPASYDSVMAVGALDSNNQHAEFSQYTSQVEISAPGEAILSTVAGDGRLGFVTVGAITYGNDSVVPQTHYIQSGGNYVVSNVNGSANGVLASCTI…
	Colwellia_psychrerythraea-WP_033081765.1	WP_033081765.1	Colwellia psychrerythraea	Peptidases_S8_Subtilisin_subset	MKISKFATSVLALAVTAAFSAQAADDRYIIKVDESKKGIVKALAKKLGGDVKVDGNGFFAASFSGKSLADVKGLLNNPHIQVVEEDQRRMALSIYSDDAGNAMTEQLTPYAVYQSQADQVSFNANAGMKVCVIDSGLDRSNQDFIWNNITGDNDSGTGNWDENGGPHGTHVAGTIGAADNNVGVVGMAPGVDMHIVKVFNADGWGYSSDLAYAANKCADAGANIISMSLGGGGANSTEENAFQAFTDNGGLVLAAAGNDGNDVRSFPAGYPSVMMIGANDNNNNIADFSQYPSCTETTGRGKKQTTTTNESICVEVTAGGVDTLSTYPAGMATSASMTADGQAFISSSMENAGNASGNTYYMGTAEATDSGANGNICVIDRGVISFHDKVQNCENSGGI…
	Colwellia_psychrerythraea-WP_033082448.1	WP_033082448.1	Colwellia psychrerythraea	Peptidases_S8_Subtilisin_subset	MSNNKNRLKVAKNKAAIITTASLLSLSISTALYAAQPVGVQTTDNLLSAVASSPLPKRFIVKYKQTSNNLALMSNVNSVSDMANPTPLGRIAAVRHKLKTLGATVTDEFPNMNMITAVLSTSDAMSLAMDSNVEYVEEDLPRRFMAQSVPYGIGMVQADQVDDSIASANAGGKKICIIDSGLNLPHEDMGAQGGTINGTNDSGTGNWFDHGGPHGTHVAGTIAALNNGIGVRGVIGTDPSLHIVKVFNEAGWGYSSSLVSAINTCVSNGSDVINMSLGGSGSNTTESDAIQAAYDAGVLLIAAAGNSGVASSTTDAESFPASYDSVMSVAAVDSAKALADFSQKNSQVEISGPGVDVYSTYPEGLGSVVEVSVAGNGYTANAMENQGSATGALYNFGTG…
	Colwellia_psychrerythraea-WP_033084539.1	WP_033084539.1	Colwellia psychrerythraea	Peptidases_S8_Subtilisin_subset	MNNGKFKLSMLAAAIALPLVTLSLNAQPIIKEEQRFIVTFKADKALKSNASMSFAQGLQVNALFDQAAANVDAQIVKRLPASNAMAVILTPSQQAALAKDTSIQSIEVDPKRYLLAESTPYGITMVQALQLSDSGSVNQKVCIMDTGYTLSHADLPSSGVTGDDGYGSNNTGNWYNDGNGHGTHVAGTIAAIGSNNQGVVGVNPSGKLGLHIVKVFNDSGSWAYGSDLIEAVSQCKAAGATVISMSLGGSASSTAEQTAFDSAFASGILNVAAAGNDGNSSMSYPASYGSVMSVAAVDSSGSVANFSQYNSQVEIAAPGVGVNSTYNDGGYKSLSGTSMAAPHVSGVAALVWGNNPNCTVQQLRNGLNASAQDKGSSGRDNYYGYGIVKAKDADSYLKN…
	Fragilariopsis_cylindrus_CCMP1102-OEU14397.1	OEU14397.1	Fragilariopsis cylindrus	Peptidases_S8_Subtilisin_subset	MVQGTELWSLDQNNRSIEVCVVDTGYNAGHEDLPTVLAKQVGGTNTGAGVWFNDGHGHGTHCSGIIGAVGNNDIGVVGIREKPTLNVFHAGKGLADDGSGYSSNIMSAVQGCVDDGAEVISLSLGGYKNSSIERAFYDDIYNQGILVVAAAGNSGNSGPLFPGSYPSVISVSAVDQNGIRPDFSQCNNQVEIVAPGVDIMSTFPPNTYATLSGTSMAGPHVAGIAAQLMSFFPECTNYQIRTAMVRSADSNIGEYPGYCNNGYGSGLVQGKAAYDLYHQKDVLVLVVRM
	Fragilariopsis_cylindrus_CCMP1102-OEU20129.1	OEU20129.1	Fragilariopsis cylindrus	Peptidases_S8_Subtilisin_subset	MVQFMTTIFIHTVDMLDVVTITMIRHWFRGQNGVIAVSRKRRLHQATTLDVTVDKAPPPPTISATTNKMMSKRRRPSLLLLTAVLILATAEFVSSSLLSSSFGIAGSNDNNDHGTSEAFWQDGANGDDDDRIHPLLSMEQKQQQSTSRQQQQQQQSRQLQVEREQERNRKDRIVADFHFPSTPDKRHRILIECNHDSEVFKDHHHYSQDACLSSLLSLYGGDSGGGGGTKNNTNHNRNHHNNPIEVIHNLESIHAISIEVDTQTLTDIVLDGKFVYHNDFVRRPLVIEGSMGYYNPPSSLSSSITVSNGNRNLLTEYQEIPWGLSAIKAQEVWEGFGVKGEGVTVCILDTGIQASHEDFRESHLNGYYGNEFISPYWYEDSKGHGTHVAGTITASDNSI…
	Geobacter_sulfurreducens_PCA-NP_953124.1	NP_953124.1	Geobacter sulfurreducens	Peptidases_S8_Subtilisin_subset	MRYLLAVTALFILLPPLGDAFAADRKVIVGFRSTVEKRDVRHKEKVYRHGGRVKRTHSAVNAISATLSEEEIERLKKDPDVAYVETDFVLSSIEPAAASPEEYAAAWGAQHIGADQVAAAGITGAGVRVAVLDTGIDYTHPDLKDNYKGGYNFVADNNDPMDDAYSLSHGTHVAGIIAARNNGTGVVGVAPAAELYAVKVLNGGLGGELSDIIAGIEWAIENRMQVVNMSFGSMEFSQALKDVCDLAYRSGIVLVASAGNFSPGAVLYPAAFDSVVAVSATYQDDTLGTFSSYGPQVELAAPGHNIYSTAIGGGYRINFGTSQAAPHVTGAAALLISAGTTDTNGNRSVADEVRQRLAAAARDLGEMGRDIYYGYGLVDVAKAVLSPPNIETVVTTPRG…
	Intrasporangium_calvum_DSM_43043-WP_013491357.1	WP_013491357.1	Intrasporangium calvum	Peptidases_S8_Subtilisin_subset	MRRTTLGSVAAAGLLLGGLAVAPTSAQAVNTSAEAGVIPGSYIVVLADSASPRAVAAEHARTQGATVDHLYQYSIKGYAAHMSATAAARVARDSRVVSVVPDREMSIDAQTLPTGINRIDGELSSARAGDGAGSVNVDVAVIDTGVDLDHPDLNVVGGTNCSTGRSYDDGNGHGTHVAGTIGAKDDANGVVGVAPGARIWAVRVLNNQGSGSWSSIICGVDWVTARAGTIEVANMSLGGSGSEPAGSGCSTGDALHDAICRSVGAGVTYAVAAGNSAVDSKGAVPAAYDEVITVSALADFDGQPGGLGAATCRSDVDDTFANFSNYGADVDIIAPGVCINSTWKGGGYNTISGTSMASPHVAGAAALYKSTHPTASPSAVQTALVNAGNLNWNNVDDKD…
	Porum69161.1	OSX69161.1	Porphyra umbilicalis	Peptidases_S8_Subtilisin_subset	MASNTDQVGATETPLLLSLPTLEYTSPEPGEAAERTFIRFATPKDDVEARPIFQGLDGAGVRVAVLDTGIDATHPALANRIDKEASRNFAGGDPKDYTDRQGHGTHCAGIIAAEDRGAIMSGIAPAATIIALKVLGDNGSGSQEGITRGIRYAIAQNADVISMSLGSGADDTAYERFRNSTADQYKAIQEALVAGIVVVIAAGNSGRRSDKNEINPPGAFGGVITVASHDDAGRRSNFSSRGGELDLMAPGETFSTYARGVPYRGRLGREYEQLRGTSMACPLVAGLAALLVQAGRARSTPPGLSPQLRTLFRRSAFRARNNYEVREVLRYFADRPHEHDRESGYGALSAVYTFVKGTVDESKLSVKGGAK
	Reinekea_blandensis_MED297-WP_008044822.1	WP_008044822.1	Reinekea blandensis	Peptidases_S8_Subtilisin_subset	MAFKLSPLAFTLTTAFTLVGCNLSGLDENTQTIQEDGQTITAPEEAQRYIVTYNDAARGLSSVRRDNGEFSTRLAEQVLADQDVSSSRILKHMPSTNASVVYLTEDEVKDLQSFAGRSQSSIMAIEPDVKRRLIEPFSADEPMMLAESSPYGIAMVQADQLADTNVANQTLCIIDSGYDINHDDLQKTNVTGGNTASSAGAWNVDNNSHGTHVAGTIAAVGGNGIGVRGVIDSGNMNLHIVKVFTADGWAWGSNLVAAIQQCSDNGAKVVSMSLGGPSASNYEQNAMNNFYDNGVLMIAAAGNDGTSGLSYPASYDAVMSVAAIDRNKNKASFSQFNNQVEIAGPGVAVQSTIPGNRYSAYSGTSMATPHVSAVASLVWSYYPNCSAQTIRETMNSSAQ…
	Thalassiosira_pseudonana_CCMP1335-XP_002291675.1	XP_002291675.1	Thalassiosira pseudonana	Peptidases_S8_Subtilisin_subset	DGQGTHCACGIGAIGDNDRGVIGVNPDPTKFSLHINKALNAQGIGTTSSLIQAIEGCMESGSKVISMSLGGGPNSDIFREIYKEAYDEGILIFGAAGNQGSTDHGYPVSFPHVVSVGAVNQNGKRAPFSNFNQVELMAPGVEVLSTYPNDSYFTLSGTSMATPYVAGVAALV
	Thalassiosira_pseudonana_CCMP1335-XP_002296079.1	XP_002296079.1	Thalassiosira pseudonana	Peptidases_S8_Subtilisin_subset	EIQQYGLDLIQAPLVWEAIESNTKKYTNTPVKVCIIDTGYDYGNEDLPTDDVTSTETKYGDAFIDGDGHGTHCAGVIGAIGDNDRGVIGVNPDPTKFSLHISKALNAQGIGTASSLIQAIEGCMESGSKIISMSLGGGPNSDIFREIYKEAYDEGILIFGAAGNQGSTDHDYPASFPHVVSVGAVNQNGKRAPFSNFNDQVELMAPGVEVLSTYPNDSYFTLSGTSMATPYVAGVAALVWGYFPECSNHQIRNVLALTAKTMSKNNFTCDFKNGYGLVQAKDAFDMLEEYGCDAGG
	Thalassiosira_pseudonana_CCMP1335-XP_002296222.1	XP_002296222.1	Thalassiosira pseudonana	Peptidases_S8_Subtilisin_subset	MKSISLSVYTFLLSGVVHVSSARLHGIDYERELSEDATVRLLVKYKNSVGKFSETPISTRSGLFNDGSSEVDKMASRSRTVSRKRQIARVEVSKAEMDKAIEALMADEDVGEVEEDYPMFKFPYERAVPSRQEVRVPSTAETHSRSLEDAIPYGIKMVQAPSIWPSTRPTSPIKICIIDTGYDLGHEDLPNNDRITSSPTDFENALTDGDGHGTHIAGIMGAIGNGEGIVGINPDQSKFSFHISKALGDDGKGSASTVIEGFEGCIDAGAKVISLSLGGGKRSNIQQQLFKDAYDDGILIFAASGNSGTTILEYPASYPYVVSVSAVNEDEEYATFSNRNFQVELVGPGVGIRSTLPNGRYGLLSGTSMATPHVAAAAALVWSHFPQCSNNQIRNVLAL…
	Thermococcus_kodakarensis_KOD1-WP_011250626.1	WP_011250626.1	Thermococcus kodakarensis	Peptidases_S8_Subtilisin_subset	MKKSIALVLSIVLLAALFAVPASAGEQNTIRVIVSVDKAKFNPHEVLGIGGHIVYQFKLIPAVVVDVPANAVGKLKKMPGVEKVEFDHQAVLLGKPSWLGGGSTQPAQTIPWGIERVKAPSVWSITDGSVSVIQVAVLDTGVDYDHPDLAANIAWCVSTLRGKVSTKLRDCADQNGHGTHVIGTIAALNNDIGVVGVAPGVQIYSVRVLDARGSGSYSDIAIGIEQAILGPDGVADKDGDGIIAGDPDDDAAEVISMSLGGPADDSYLYDMIIQAYNAGIVIVAASGNEGAPSPSYPAAYPEVIAVGAIDSNDNIASFSNRQPEVSAPGVDILSTYPDDSYETLMGTSMATPHVSGVVALIQAAYYQKYGKILPVGTFDDISKNTVRGILHITADDLGP…
	Vibrio_parahaemolyticus_RIMD_2210633-NP_799737.1	NP_799737.1	Vibrio parahaemolyticus	Peptidases_S8_Subtilisin_subset	MHYTTSKKQGLFTLSAVAVALTASMSAFAAPPMGFDESKLPTKYIVKFKEDPVSRSSMGGNSFWGPRIAQESVLQQVKARKVEKLGNRAIYSVELDGDDLEPLRNRGDVEYVEVDPPRYLLSETVPWGYNAVNAQQLDDFNAGNRTVCIIDSGYDLSHNDLSGNRVAGTNDSGTGSWSDPGNNNAHGTHVAGTIAAIANTEGVKGVMPNQNVNLHIVKVFNEAGWGYSSGLVKAIQTCADNGANVVNMSLGGSQSSRTEQNALKAIYDQGVLLIAAAGNDGNTAHSYPASYDSVMSVAAVDNQNDHAAFSQATDQVEIAAPGVAILSTVTVGEGKLSDITLNGVSQFDRGIVPHNRLVHNGTEFVPAPVAGSVTATLASCDVSGGNFNCGDMSGKICLT…
	Waddlia_chondrophila_WSU_86_1044-WP_049767141.1	WP_049767141.1	Waddlia chondrophila	Peptidases_S8_Subtilisin_subset	MEDKASWYQLASLKMIFSGKKKQQDACLANFDDPLYNEVFGINSKGCFMKKFFLIFIIALSMGFPHAYGEEHRYIVKFKSNSKTKRTASPITDAPKGHVIRSLKNGYVINLNEALDIKSILEDKEVESVEQDRLMHLIEPTSIIPVKSNIENEEKIPNGVKRIKADTGDIYPEMTVAVIDTGVDPNIPDIDVVLGINFINSSKAQTDDNGHGTHVAGTIAAKINGRGVVGVAPGTKVIALKVLDAKGSGWMSDIIAAIEWVTEHADQIDVVNMSLGDLGNGTFMHEAIQKSVNKGIVYVVAAGNSSMDIYGHNRNYFKGSNFFPASYPEVMTVSAMTDTDGKPGGNGPKSSYGELDDTLAWFSNFSTAVHPDNPVYSPGAGIDLAAPGVDILSNAPGDK…
	MesenC1156431S00056_S8	MesenC1156431S00056_S8	Mesotaenium endlicherianum	Peptidases_S8_Subtilisin_Novo-like	MPHKVNPIDFENAEGNLGVANAILEHLSAKLPISRLQRDLTDSTVLRNLGVPVAHVIIALKSLEKGLSKLVLNEAKIKEDLENNWAVVAEAIQTILRRENYPNPYEALKDLTRGNNTIDKKAIHQFISTLKISSALKKELKSITPSNYAQNSIPKNWYQMDHSQDSFYGISLNRAYDFLKDKKRKSTPVVVAVLDSGVDTTHEDLKNMLWHNPKEIPGNGIDDDGNGYVDDVYGWNFLGGKDGRNLKRAPDERARIFHKWKSRFEGKPDTSAFSPVDKDHYQAWTKAVNELNFSPDEQMELMILDITCKALKRHDKVLRHEMGCDEYTCDKLEKFEPVSRLGKEAKLAYLTSMKMIGIPDEERNSETNVSILGQLEEYVEGKKAAFDSKESVKDNRAEI…
	Chitinivibrio_alkaliphilus_ACht1-WP_022636043.1	WP_022636043.1	Chitinivibrio alkaliphilus	Peptidases_S8_11	MFKFLLTLAWVSSIAYSGTLSGQNSLTPGVDAYRLLVKFSPDYVWDVDEDKIYFSRLRTISPEKNTFIDSFSYDQAVRYTPQEQEIMRRGETPPPAQNRVDLSFFRGMVYVREAEELTPEEVLDLAEEFEQLSFVEYTALEPVDPPPPPAIESPQNIPDFTWRQFYRKYNHGNDTIGINIDYAWNRGIYGQGVRVADIEWGFDYDHVDLAADNFVELISTTDNSNDDHGTAVAGVMVAHDNGFGVTGMVHEVDTFYGISEIRHGRVTGITEGLRRLRAGDVFLYEMQTGGQGGEFVPADYNQAVWDITQEASDAGVIIVAAAGNGGENLDDPFYNSYNARGDNGAIIVGAGTIQGRNRAGFSTYGSRVNLQGWGDWSVMTTGYGALHNGGPHATYTGSF…
	Cylindrospermopsis_raciborskii_CS_505-WP_100068128.1	WP_100068128.1	Cylindrospermopsis raciborskii	Peptidases_S8_15	MINNQPVVLQRGGEELILIKSTERFTLRFHADLSKEELSRISWGKWQRTIPRAKLELFTVAPNQIELAMSQARSDQRVVFASHVYQLQDNPSSYVYLSDQITIQFAAWVDTNKITIITSSLNLTEEKPIADLPNTFIFLVSKESPHNPLKIANQLQTLPEVLAAEPNVFIQQETHYRPSDSLYPQQWYLNHNGGNQLAISSHICVEQAWDITRGIRSVVVAVVDDSFDLNHPDLQGVGKIVAPRDLKEKDFLPLPGEQETSHGTACAGLAVAEENGQGIVGVAPGCALMPIRTTGYLDDESIEDIFNWALKYNASVISCSWGASAVYFPLSLRQKAAITRAATQGRNGKGCVILFAAGNANRPISGTIDEKNWPKDLLKGKTRWLSGFAIHPDVIAVSA…
	Fischerella_thermalis_PCC_7521-WP_009456080.1	WP_009456080.1	Fischerella thermalis	Peptidases_S8_15	MNDRLNSSDYPPTDIPTSSQGFILQRGGEELILEKVSDRFTVRPQDNLSPQDLSQANWGNWRRNIPKAQLALFAVPPSQLEGAMSVARASDDVAFASHVYQIKDSPSTRVYLTDQITIQFATWVDSSTINAIATKFGLIQQKSVPSLPNTFVFIVGKQAQANPIKISNQLIALPEVVVAEPNIITHQQSHYQPRDPLYPQQWYLNHNGGNQLANGSHISVEKAWDITRGIRSVVVAVVDDSFDLNHPDFQGSGKIVAPRDLKENDFLPLPNEKEASHGTACAGIILAEENGTGIAGVAPGCAFMPIRSTGFLDDESIEDIFNWAVEKGASIISCSWGASAIYFPLSLRQRAAITRAATKGRNGKGCVIFFSAGNANRPVSGTVNEQGWQKDLVKGNTKW…
	Glaciecola_pallidula_DSM_14239-WP_006011372.1	WP_006011372.1	Glaciecola pallidula	Peptidases_S8_4	MTFIKTTILVLITLITVCISQLASARAIEQSIGSITPIDKIDSVVNTLRLPLNKRLSEQAINDSLMPPIESLVTSPLSALPDALAIGDDILNPAWTEVKVEDNWRAVKNQWIVLADESTKSKLTSLGASIESNRSYDGLKLSLLRFTVPENLDSKQALAVYLSGSVIATLDRNHVYQAQSALNIPPAISQPNNDKQSQAQSNLRRLGASFCADDLRIGMIDSAVDQAHPAFNDAKITAKSFLSGNVKSPLLHGTAVASVLLGKIDNLAPLLKGAHLYSAEVFYRRSDYAQGATLNAMIEAINWLIEEHVKVINMSLAGPDNAILKAVVNAANKQGAFIVAAAGNEGPAAAAVFPAGYQDVIAVSAIDQHQQPYRWSNQGTYIDYSAFGVNVLTAQSQRR…
	Sinorhizobium_meliloti_1021-NP_435320.1	NP_435320.1	Sinorhizobium meliloti	Peptidases_S8_4	MLTKLKLALIAPIAAIALVSGDILAPGNMIVREVIGTGLALADDDDDDGGSGGNRGSGGSGRSGSYGAGAGWSGGKSLFPFREFLPRRSIPRRSRAAAPAAPIRAPDEIVGLGFSPTELGELTATGFEVLERNTMTSFNAEVIKLRIPRRLTLEAARQRARAAAPQAVIDFNHYFRPEQHPDAPCVTSDCLARDVIGWPSAQTGLSNCAAGVRIGLVDTAINPDHLAFEARNIEIVRLVEEELPESGRQHGTAVAALLVGSASSRTPGLIPGGKLIAVDAFHRGERQDDRSAAFDLARALDLLTRRQVQVINLSLAGPPNLLLEQAVMKAGERGIIMVAAAGNDGPKAEPVYPAAYEEVIAVTATDRRKRPYRRAGRGEHIDFAAPGVAVWTAASVSGA…
	Deinococcus_radiodurans_R1-NP_285606.1	NP_285606.1	Deinococcus radiodurans	Peptidases_S8_Fervidolysin_like	MPGALPMKKISLAVLSLTTLLAACGQPQTSPQSPAASAPSVAVPRTHALDIDPAQVVTTKNGDMYVRNQLVVNLRGHSADALADQLGGRVLDQLPELDVALIELPQGKDARSVGVALMREGQVLYAAAQTVQRQIEPVRTAQDQLGAQAVNQVFDTLPQYALDSNHLHAKAAWDAGFTGKGVKVGVIDDPSDVSHPDLRPNWAGKAYDPATNTTYTTVQGWIDAIDGFDGKVDNKVDPGIEHGTAVASTIAAAKNGQGIVGVAPDSKFYTAAIFQPGFIGDYLVARSVIWTVNQGAQVINNSWGGTGYSPLLKQAFDYALERDITVVVSAGNSYREEWRNPAQLPGVIASAALDINNDKAGFSTYGRHVSVAAPGVDVMLASPLFINADGTRKTGGYTK…
	Staphylococcus_aureus_subsp._aureus_NCTC_8325-YP_500448.1	YP_500448.1	Staphylococcus aureus	Peptidases_S8_Lantibiotic_specific_protease	MKIIKRAIISLIILSLLISITMSNASASEELYYSVEYKNTATFNKLVKKKSLNVVYNIPELHVAQIKMTKMHANALANYKNDIKYINATCSTCITSEKTIDRTSNESLFSRQWDMNKITNNGASYDDLPKHANTKIAIIDTGVMKNHDDLKNNFSTDSKNLVPLNGFRGTEPEETGDVHDVNDRKGHGTMVSGQTSANGKLIGVAPNNKFTMYRVFGSKKTELLWVSKAIVQAANDGNQVINISVGSYIILDKNDHQTFRKDEKVEYDALQKAINYAKKKKSIVVAAAGNDGIDVNDKQKLKLQREYQGNGEVKDVPASMDNVVTVGSTDQKSNLSEFSNFGMNYTDIAAPGGSFAYLNQFGVDKWMNEGYMHKENILTTANNGRYIYQAGTSLATPKV…
	Aminiphilus_circumscriptus_DSM_16581-WP_029165296.1	WP_029165296.1	Aminiphilus circumscriptus	Peptidases_S8_S53 superfamily	MKKIGVAFFCLLLLVFCVGSVSAAASPDYVPGEVLVLLREAPSANIQANGVSFEAALAAQASAFAESVGARAVRTYSSLAAVTGKSILLLRSDVKSTEELLAAVEENDAVLGASPNYIVHATVEPNDPRYGELWGMARIDAPSAWDATTGSDAVYVVVIDTGIAYDHEDLAANMGRDLEGFYGRNYVEGAPDPTDPRDDQGHGTHVAGTIGAVGNNGVGVAGVNWNVKLLAVKALNSEGSGTTDAIIAGLNYVLGQKNGGLNVRVVNMSLGGWAPIVTNPSASPYGHAIQAVCDAGVLVVVAAGNEYQDIDNPGGPGSNPDDPDYDYRGERPYPACFQFDGMITVAAIDRFGEKGDFSNYSPTFVHLAAPGVAILSTTFDGGYGLKGGTSMATPHVVGA…
	Aminiphilus_circumscriptus_DSM_16581-WP_029165648.1	WP_029165648.1	Aminiphilus circumscriptus	Peptidases_S8_S53 superfamily	MHTMHTAPVRRSFLSLSALLLASFLLMTLFPSASPGAPYILLTPRGGEDSLVHESTSSFQASKKLASLGISSAVSEEFSNIGASLIDLDDKDAALVRKSGTFLLVRADILFHAAPEESGMTFDPALDTPWHVAWAQNAGLTAGITAAQWNTVLVAVLDSGLNDHPDFSGAPIRWDLAYNAITRTAGSRSALADENGHGTNVTGTLAGSATGIIPSAPLLPVKIADKSGSAKVSDLTAAVDYLVGLARNTLPGKKIFLNFSYSTDPSDSPDSALQSFFEELFLRCDEVGMLFFSAAGNEAADLDRKYVYPARASARNALAIAATDTAGLLASFSNHSAYAVEVAAPGVAITTTDKSGSGYQTVNGTSFASPIATGVAVALWARRAELANWQVRNVLLNAV…
	Arthrobacter_crystallopoietes_BAB_32-WP_005269976.1	WP_005269976.1	Arthrobacter crystallopoietes	Peptidases_S8_S53 superfamily	MGIERSGAGRLLAMGAALGIAAGGWALAPASAAQPVDEYIVVLKDHVDAETAAGEHDRQYALTETGTYSHAVPAYSAEMTAAAAGDLAADPDVAYVAPNRTFSLAAQSVPRSVTRTGADESSTRAGDGSGSVDVNIAVIDTGIDGSHPDLNVQGGVDCSSGSARNESPVIDVYGHGTAVAGVAAARDNDTGLVGMAPGAPLWSVRVMDNAGAISEAALLCAFDWVTETRTDNDPANDIAVANVSIGGPGADDGDCGSTGDPMHAAICRSVEAGVTYAVAAGNSGADFATTIPAAYDEVLTATAIGDFDGRPGGAGSSLCDGEDLTRYAQDDGPASFSNYAGSGDEDHTVAGPGVCVQSTVPGGYGNNHGTSFASPAVAGTVALCVSSGTCSGAAKDIMA…
	Bacillus_amyloliquefaciens_DSM_7-WP_013351403.1	WP_013351403.1	Bacillus amyloliquefaciens	Peptidases_S8_S53 superfamily	MKDLRRISIVFLFVIVSSLQPVSSRAEESNYDESIIINLDSKISESTINKVQEKYSNIETNYIKELDLLVINNIKPSQFSAIKDIAKEKLDANEIIEDKEISLPDKSKHIPAKVAPSSQFTEGNDTLYDSWLWNIKQVTNDYRSYHINKGSHNTKVGIIDSGIDFNHPDLKKNIVDTGESFVPVEDNTQDFYGHGTSVAGIIAANGDVKGVGPNLGLVPYKVFDKNGKSKRSWVISAIVKATEDDMDVINLSLSTFLSKKDKDDRETIKLFEKAFKFARKHNTLIVAAAGNHGYDISNSKKLAEQLGKPKDNILHLPGGDNDVITVSATTAQNTKASYSNYGKNISIAAPGGDLDTNKIDLYSLVWTTSPVNIPQTPLSKSLGFQKGYEPTLGTSVAAP…
	Bacillus_licheniformis_DSM_13-WP_003186371.1	WP_003186371.1	Bacillus licheniformis	Peptidases_S8_S53 superfamily	MKRIYIFLLCFAVLLPVGGKTAQAKEQAGEQYLLLEHVKDKSKLLDTAEQFHIHADVIEEIGFAKVTGEKQKLAPFTKKLAEKVGADVIEKPIANTAVNETESVISGSPAWGLDGILELKEYLWFAAKQTDSYRTYQIERGHPDVKVALIDSGLDLDHPDLKASVNTNGGWNYIDGKPVSGDPTGHGTQTAGMINIIAPDVTITPYQVLDEKGGDSYNIMKAMVDAVNDGHEVINISTGSYTSLDREGKVLMKAYQRAANYAAKHQVLVFSSAGNKGVNLDEMRKTENKVHLPSALKHVVSVGSNMKSNNISPYSNQGREIEFTAPGGYLGETYDQDGMVRVTDLVLTTYPKGKDNTALDQMLNIPKGYSLSYGTSLAAPQVAGTAALVISEYRERHHR…
	Balneola_vulgaris_DSM_17893-WP_018126482.1	WP_018126482.1	Balneola vulgaris	Peptidases_S8_S53 superfamily	MFKNYISLIALILVIGCSSSQNTVKRNPSNTSENRSTEPVVEITVNEATENWHHTDPNSKNGFEGIGSEKAYSELLVNKSPKKKVVVAVIDSGVDIEHEDLSANIWINEDEIAGNGIDDDDNGYVDDIHGWNFIGGKDGSHVNKDTYEVTRIYNRLHEKFKDDDFVIVSKKDSEEFALYEEVKAELEKNRLEAKQNYNNLVQVKQALEGAKSVLGVSSIDSISVDKLKPSPSDNAYEQQAKQMFMYFKSNGVKEEDIEEAYNHFDKMYNYAYNTDFDPRHIVGDDFSDLSNRYYGNNDVKGPRSNHGTHVAGIIGAVRNNNKGMNGVANHVSIMVLRAVPDGDERDKDVGNAIRYAVENGADIINMSFGKDYSPRKFYVDEALKFADEQGVLVVHAAGN…
	Caldithrix_abyssi_DSM_13497-WP_006928856.1	WP_006928856.1	Caldithrix abyssi	Peptidases_S8_S53 superfamily	MMRFFFILLIFAQILWANEGYHLNRILFCLHRDQPDLTILYKNGKPQSDLAPLNELLEKYQAKVLEKWLRSADDRDVVGEIDLTKVYRVEFMSPYTSEELRQIRDEFAAVPQIHSADFEGIYYVMDEAQVDPYVPNDPRYSEQWYINKIQADDAWGLWAPNTPGSTDILVGVVDTGVDYEHPELSDVLYINPGEDINGDGQFTSVDLNGVDDDGNGYVDDVRGWDFADNNNDIRPPSSGVDDALSHGTHVSGIVGAMGDNNEGIAGVAFRVKIIGTKNSYDSDSTNASPGIINGYDAILYTAKLGAKFINCSWGGLFLSSYEQSILDDVSDNYGAVVIGAAGNDNKSNDGLGNAQYPADYSKCISVAATDNTDHKASYSNWGSAIDISAPGGEYGGGST…
	Caldithrix_abyssi_DSM_13497-WP_006929863.1	WP_006929863.1	Caldithrix abyssi	Peptidases_S8_S53 superfamily	MSRFFKILIGIVLIVSGALQASSFVGFKKNVISVKIDEKAFYNLRTVQFTIGKTGIQSIDALNEQYKVRLVKNFFKLKADFINERNKDLQQWLLFYFETPIDVEQISREYASLADVLVAEPIPIHTVFKTPDDTRLTDQWHINQSNDADIDAFEAWDMETGNTSIIVAVMDTGVEWWHPDLAGALADRTNRNTIHGNIWINTAELADTNSTVDEDGNGYADDWVGWDFVTGNPNLLDLGDDYDQEDNDPSDHEGHGTHCAGNVGAINNNALGVCSAAGGWGEDAQGAGNGVKVMPLRIGWKDFPSGRVSMDFAAQAFIYAAENGAHIASCSWGSSETTALKDAINTFLYGTTSPTASDPQIRLIFVAAGNDGNESQAYLNSRDDCISVAATNANDGAPS…
	Chloroherpeton_thalassium_ATCC_35110-WP_012500265.1	WP_012500265.1	Chloroherpeton thalassium	Peptidases_S8_S53 superfamily	MQRVIFITILFLFGQIALVGAQPAALKFKRAGKPAQLTSERLPQGALAGFFVKFKSSAGASAFVKSSTKNSAQTSASTLGFSTEWLFKTSDAAKNSVQAEASGLTRTLYFRPDSSVSQKTADSLFQSFSARADVEIAELNHFYELHDDWTTPNDSAYSSQWNLEIIEAAGAWEITKGSSDVKVGIVDTGIDYTHPDLIPNLFINPEEDINGNGTFEPWSNDELRNPETLELDASGIFGDFDDEDQDGNGYADDVIGWDFTDQPLAIDALNGTSDYETPDADPFDENSHGTACAGIVAAATNNAKGVAGIAPDCKLVALRVFTASGYSDDKDIASAILYAAENDIQVLNMSFGDVTLSTVVRDAVQYAYAQGVVMCASAGNDGTDEQHYPSSFDEVISIV…
	Chlre2485	XP_001700407.1	Chlamydomonas reinhardtii	Peptidases_S8_S53 superfamily	MFQAAGVGGQPARAWDTSRTPPRQPAQAVAAGSETIAAVDPTAGVATAAVNVWDEAPCCSGTLGAALHQALPSSTTQQRTTPSGQSAAPFSPSTTLGQRPSVDHSSGEALTFHPPTLPAHLAAQPRLPSTSAVQQHPHQQQQHWTLRSCINPVAPSTGQQSESNSIVHIEMAPGSPTHSHSHSQAHSAGSAFSGPHASRHTQAHPHAHPSSRPHSLPQSPTNSLTGPASPSQARTGGSGGGAGTDIMGGPSAVVSIAVAAASDGAGGGKPPRPPRPPSQGHTASGAGALAAPAAASVSAAPAGTEGGGVSGGGAAHEGITHGSVDRHSRTRNSDPQQRPSGGGQQRGEPHSHSHGHHRHSRNAARHADPLRAFLPAHMRQHVEDVEGGVLGASGHGHEH…
	Chlre3748	XP_001698677.1	Chlamydomonas reinhardtii	Peptidases_S8_S53 superfamily	MSLGPRVALGLLLLAVAHSAANADRFILNLAPGAKQASLVAAIKAVGGSVSYFHAGAGIAVVTVPAGTTLPPGRLTSAGVGAVVPDSRIRLPSPRASSFRGATAATAAGDPASTSASEATPPSFPEPKLKATNLQFLSGPITSNPTDDLWDQQWAPRAIKAQSAWAAGVTGKCVRVAVLDTGMWWDHPDLAGRVDVDYARSFVDGIPPYADSQNYFWHASHVAGIVAGSANNGGIVGIAPEATIIPIKVLDNNAGDNSFLIQGLLYAASPLGPDGAGADIINLSLGGFGNPNDKNDTWALYNKVLNYVASQGVLVVAAAGNDALNLGRTRNTFVSPCENGGNTVCVSSTGPLDVCKTCQDDWINTCLESPSTWDLKQQLALYSNYGPSAISVAGPGGDY…
	Chlre5817	XP_001695608.1	Chlamydomonas reinhardtii	Peptidases_S8_S53 superfamily	MADTQLLYGGQERPPYEMSAVDRMEKEKEALEKTKPVRTPIKYWFLAGGCFFWIGVFLVVSCIVLVAVVPPVCVLHGCGQNKSTSTDDGVNRLLVDFTTVGKTVKSLVPPLLYDYIEEAFLGSSGIQVVTFEDPKVLAEVRKIIESQPGYIDDVHGFDFAGSCESDWRSTKNTNCGPRPDPQDTHSHGTHCSGIVAALRNIGIAPRVKVMCLKVATPNGAFYTSHILKAYDYAYNMGAHIASCSFGPAEPNLQPTPQEVEEMWNETKFYKTALDPMVKKGMLVVAAAGNENTPLESLDAVNSTYNPCFMARYFADSMLCVMATNPNDSRWFEIAANKPIGSNYGTKYADIGAPGRQIYSTVPKLIGNGYATYAYKTGSSMATPMTAGVGALVLSVLGAG…
	Chlva1560	XP_005850926.1	Chlorella variabilis	Peptidases_S8_S53 superfamily	MALLACILPAHPAAARSLSKGQKPYRTAPGRLIVKLRPDVVAAMDDGANGLRFTRQAGLPNAGVYSILDGSDVHAKAREVSQLPAVEFAEPDYLVRVDWVPNDSLLKAQWHHSTISSQVAWDGSRGSGEIKVCHIDSGIRTDHPDLAGRVFAGWNLDFDADSPSPDSPAYKDINDTYGHGTHTAGIIAAVGNNALGVAGVAMDVKLLVCRFIWDDGFGSISDALECLRLCREEGATVSTNSWGGVPQSKAIDAALREIKAAGMLFVVAAGNQGTDLDARPAFPASSEMDNMIVVGASTRADDLSSFSNHGRSTVHMLSPGEQILSTTYNNWYGAMDGTSMACPLVAASAALLQSAALSQGVQLSYDQVKRLLLSTVDPSPGKGATATITGGRLNIGAAM…
	Chlva2878	XP_005849234.1	Chlorella variabilis	Peptidases_S8_S53 superfamily	MPRAAACLWFAVLLAWLTEGYAAGQQEATTAAAAAAAGRRRHPRRLIVRLRDGSVAVSASGTTNLRQVVPASNIWTVEVEEEAQLDATAAALRQQSGVEYVEYDGLMWAADRNHNPLLKPPPSRPNDPFYTNGKQWGLWRHPDLDKNVKPMGLFPVDDADMYGHGTHVTGIIGGVGNNGIGIVGTVPRARITGCRALDSDGVGSVSAVVACLDQCRLWGARIINLSVVTTTHFQSLNDTVRSLTQDGVFLSFAAGNDGDSNDEYPVYPGSYGHRGAVTVAFVTRQRKLEERSNFGRRSVQLAAPGTGILSTVLPGYSSKNYDCDEEPKNCCSPKDLYCYEDGTSMAAPFVTGAASLALTASGGKLTNVQLAKLLVSTSTPSIYLKGRVVSGGIINLQQL…
	Chlva324	XP_005851812.1	Chlorella variabilis	Peptidases_S8_S53 superfamily	MLSPRLPLLPLLLLACSFRCITAQVRRVAWVGPAQLAAATAATASCRCRPAPTSATLQGSFSSNSLILSQTRPSHNLQAGSNEPPRLIVQLSGGGAAASAAGGGDDAVGIASAAPGISNVKLLSPSLNMVTVQVASGSVAQTLASLQRRPDVVFAEVDHPVYLGNRVHYQRIKAQLAWPTISNASSVLTCVIDTGVMWSHPDLKRNLHRMPIAYVKKNTDDNGHGTHVAGILGAVGNNGIGIAGTALTSNVLACKALDSKGQGTVSTVVECIDVCRANRADIINLSVNTFSNSQALRAAIRAATMGGALFVNSAGNNKWDVDTSPVYPSKYNIPGLVAVAGTNTSDMLEPRSNWGVKTIELAAPGYQIFSTILPGYKSYNYRCGGARLYCYEDGTSQAA…
	Chlva3268	XP_005849223.1	Chlorella variabilis	Peptidases_S8_S53 superfamily	MPVLRFVGVVGALAFIRSDMRASGWRPVALLFVAGKCSEHERKLRPIVDCRRFGGPVPAGAADAQRETALFLIPGSRRWLCAEFPAGAAAAAASDRVLLRFKASAEVSASAALPGVVLTGVVGVGRGGAAAAVSSGARPPPGAVYVFRISDGSRVAAKVAQLSRHPLVDVAEPDYILMNPPVGEAGDEQPMPGVADSGGADPGQAAPFAAGAGQARVPDDPRFQPGLRYSGQWYLQQIRAPSAWGLSTGSKQAGVCIIDTGARAKHVDLKGNIVAGWNRAQEPVGDSEVETYPMPTPGSPQYFNIADENGHGSNVAGILAASGNNLAGITGGAWNAGLHICKAGNRLGLFFMSSILDCFSLCRQAGVRVMSASFTSTRHSELMDDAMYTIYQDGILFVA…
	Chlva4313	XP_005848139.1	Chlorella variabilis	Peptidases_S8_S53 superfamily	AGIIGAVGNNRLGVAGVTWAIKLLVCRFIWNDGSGYVSDAMNCIKLCKQEGALITSNSWGGIGYSSFLEREIASSQSAGQLFVVASGNSGVNLDDVPLYPTSYKSDNMISVASSGKEDFVSSFSNIGLGTVHMLAPGEGIFSTFMDGAYKLMWGTSMACPMVAG
	Chlva4719	XP_005847846.1	Chlorella variabilis	Peptidases_S8_S53 superfamily	MPRAGDVWRSPGAWPRVVASVAVLSIACRVAAQDPRLTNPVADTVYVTYNIQASQGVAAASAASAESQYVAARVVPLATGDGAAGNLPLRPGETPEAAAARYRKVPGVLSAAPELWAFAQDASGDDGVAASDTSAASPFPYYAPTGNKKWDESWAMVKTSVGYVWGRGVGGRSVDTAPSKDGDETRVCIIDSGVDCEHPELKPMCADGAAFVHNRAPQLGLQYAQDESGHGTYMAGLVAAAANDKGMAGMLYKGSALYVCKFMDGDGVGYISNALQCLRWCISKNVALSIAAWGTNLGDMEWDGPDTVGALYWQFQEEMKQQGQRHLLVTAAGNHGRQLREQKDCRSFFFMPAQLKLGNMVVVGATDETDDVWREGGGSATGDTCSAPVEGVGSNYGSR…
	Chlva4735	XP_005847855.1	Chlorella variabilis	Peptidases_S8_S53 superfamily	MHAATGAALPTFQPPLLDLERQLIVKLKPGSSGDRVAATGVDPLLGVTLRSAPPPPDGGSAVAPSVLHGRLEPGASLAQALQELNAREDVEWAVEDHIILPARTPNDPLYYKQWAMQRVGAEAAWDLSVGGAVGASKAPPRRAPPPVPPPRGNATYSANVVVCIVDSGIDFQHPQLAASMLPEVGWNSLDPALPPLDKLGHGTHVAGIVVSSSNDDEQVAGLTWGPSSGSAVRLLACKFMSDQARELSGYGYTSNAVACLDYCLARGADIISASWSAGTAPNPPLEEAVGRAERRGVLLVAAAGNHGFYLSEVATYPASYGLNHSLVLTVGASGVLDEWADYASWDERAVHLSAPGATILSTWPGGFVEYSSGTSMAAPFVSGAAALLLAASGKRLTAL…
	Chlva4741	XP_005847859.1	Chlorella variabilis	Peptidases_S8_S53 superfamily	INILPCKFMSADGWGKTSDAIQCMDWCLEQKAEIISASWSCGELSNPPLEEAVARTKQAGALLVIAAGNQGADMRKTPYYPQSYARQYDNVLVVGASDEYDEHAFFSNHDPDTVHLSAPGHWIYSTTVGGGYNFSSGTSIAAPYVSG
	Chlva6303	XP_005846181.1	Chlorella variabilis	Peptidases_S8_S53 superfamily	MGRVCLLLLCLVAACSSVKAASRPAKPARHPSRLIVRFASDAAVSSAAAAAAAAAAAGTDTLKLVAPRLNLFTVKVTDGSSPEEKAKQLTAMPGILYAEVELQMELAGRALAQTRPPPPSPTREPRPQPRAAVRRPRRRPATVTPNDTFWSQQWGPAMMNAGTGWGLHRDAASVRVCLVDSGVAWGHPDLAANLAPMSEAYQALHTDRYGHGTHVAGIVGATPSNGLGVAGLAFRTSLLACKGLEDDGTGYVSTVVGCIDSCRSLGAHIINLSMVLQSLSTRDDVRSLNASIKAATDHGVFISSAAGNNELDLDYRPVYPGSFGYPGLVTVANVQRDGMLHQAAWNAGSNFGANSVHLAAPGTDILSTYDESTLKWGGAYQIMTGTSMAAPAVSAIAAL…
	Chlva9088	XP_005843167.1	Chlorella variabilis	Peptidases_S8_S53 superfamily	MVCWAAPCCGLLVCCLLALACTPALGFVKGPRPNAVPGLIVKLKDDVVTMSAAGTADLEPIKGSSQLNLYKVKITDGKKPKIKAAELQALGDVEFAEPDDWMSIAGGRMLRAAPRPPPPPPRPRPRPPPATRRPNDAYYNLQWGLERIRAPRAWAHIVDASPVPVCIVDTGVKYNHPDLAPNLVPMTAEWQRSNYDDNLHGTHVAGIIGAAGNNRRGVAGVAWKARILACKALDSTGWGLTSKIIECILWCRSQGARVINTSLVGKNENLALKAVMNASTRAGVFFASAAGNYELSKQNDNDKSPRYPASWDFPGHVAVANMNEGDELDNTSNYGATSVDVAAPGTNILSSWFERNAEDPGPFNGDFYAKATGTSLAAPYVAGAAALAMAASGGTLTNA…
	Chlva9171_Pcsk9	XP_005843142.1	Chlorella variabilis	Peptidases_S8_S53 superfamily	MTPSGRTELVALLFVVVAASGAVPALASAADGKPYCTWSGFVSIPYVPNANIELIEGLLPQTCSDKLLTPELKRNCRSCERRATRGECLRGIAQTWNNGAGAGKHPSMSISCVLCPAADRQSCNWLSWNARGEKVREVNYTLGINWPYMLASKINPRACSQTREYTVLSSPAAYSTAYFTLSASGADPDHSNGAEIPGGLRPDISCLVRSPNNTCSIVFHNTPDVHFTLSSRDMWTKNKDIVRRLSVNDDDCLYDPRRHCQPADPPFKYLAKITEHLCPPGVNPSKVVRYAGKVPMGQPGYLLYPSLTPLNYRETGFSLKGLSRVEWNINSQSQMLVMIAPADVALYVCPPGTKVCDYRRVWNVSKNRTKCFFSRCTGVYKKLKREDTIMMISYLVYDN…
	Chlva9238	XP_005843052.1	Chlorella variabilis	Peptidases_S8_S53 superfamily	MWPGVRLIASLLLVLHIAGGGTAAAAPAAQLDGRLLVRFRTALSAGRKLTTAAPALDLPAGIALQRAAAGSGGERSSGGASGDDALAAAASGELMLVRVTDGQSVQSKLAELLRHPGVEHAEAAGPARPCGAPGGSHRVPSAVKLATTQGAGSGPAGRRAALEGGQVASASGSASAGSGSTSAGSESSGSSAQAARRRLGQARLEPDDPKFNASWHLPRVQAPQAWALATGSAAVKVCIVDTGARMDHADLKANLEAALRCAVVACRGCTGACQWPDDFLSPGQAGYTSYADSSGHGTNVAGVVGAVGNNGLGVTGINWQVGLVICKASAPGTGVVLASSAVVDCFDLCAKEPGVKVVVAAFGGLTRSQQQADAVQRLADAGVLVVAAAGDEGKDVSFD…
	Chthonomonas_calidirosea_T49-WP_016483171.1	WP_016483171.1	Chthonomonas calidirosea	Peptidases_S8_S53 superfamily	MTRSLQRTYRRSYVRLLVALTLCGALLGGAYRVAALGPELLQQPLSLPFHKQPHRPPQQILVKLAPGVSPIQFAAHFNRTAKIALLKAHAIADGQPPLRFCHCNKVLGWTTYRLPSPSALNATLQLLRKQPGVLRAEPDYPVELCSTPLPDPNDYYWKRVDLEHLIVVLSGLDTPDTARQDDSSYWTYTWNLETVNALAAWNIYPGHYETAQERAQIYRSNPLSPALPRVAVIDSGIDFTHPDFTYTGNPSGGVTDADISNGGQIDEALAHTFIDGDQGGGVTNAFDDVGHGTSLAGIIAAAPNNGIGIPGLAFPAVIVPIKIIDANGDGSDSDLIDAIQYAADQHCIVINLSLTLDTTDFPQALQDAINYAWNHGCLCVAAAGNDGDPSYPILARTRR…
	Chthonomonas_calidirosea_T49-WP_016483912.1	WP_016483912.1	Chthonomonas calidirosea	Peptidases_S8_S53 superfamily	MVKKFGLLIPVLALLLLTSNAVRSRADGLPGAQAAFVDGQVVLYCQPGTSQNDVNALAAKVNAQQVIPLLLKDCYELILPASSATDAGTLNAVATLKGDPRVRWVGPNKIFHLMASPPTATPNDPYYTNGDQWPLPQINMPAAWAIEKGTANVADIDTGFDNTHPDLAGQYILPGYNSVDGSTNNTPSGTDAANQHGVSTSSIMVAITNNAIGMASICGWGTTKCLGIKAGDANGFTEAALVNASQYVLNVAQQDNIVVVNESLGAPGDPTDTSDPYYQATKALSDAGIIVVVAAGNDSSDNHQTTPAGFTFPNLLTVSALNRNSQLAFYSSFGKVDISAPGGEQTSATDPNGFLVAVNGSYGFEQGTSMAAPVVSGVIALLRSIPAVTPTAAIQAIEQ…
	Colwellia_psychrerythraea-WP_052093546.1	WP_052093546.1	Colwellia psychrerythraea	Peptidases_S8_S53 superfamily	MNCKNNPILANKNNVRLSLTASATAVMLSLTFSANAFEEVRSYTMSPPSQQLSQLQVISTSTNNMMQKQQRKSQIQQQQSSMSTELSKIGGKITGGLSLLAPISFVEMTPTQAQIMRDKGYTVAEDHVVEMIDALPAEQQQADNKPWGVEKIRSHEVWAEGATGSNISICIIDGGIEASHSDFGNKVIAQNPWGGPLSAGLHGTHVAGTAGALDNNGGVVGVAPEANLIDADVFNGAFVQQSTFMEAVEWCVDQGSRVINMSYGDPTATNPNYGMVHQAAYDAGTILIAAAGNDSNGKDPLYPAAFDSVIAVNQSNSSDSLTGVGQNGELTAPGHGTYSTVLNNGYKTLSGTSMASPHVAGAAALLFSAKNDATPSEVREALVNTAVNIGSSSMAGAGR…
	Colwellia_psychrerythraea-WP_052094164.1	WP_052094164.1	Colwellia psychrerythraea	Peptidases_S8_S53 superfamily	MDMKKHTGKVAVLSAIALGIMANQTIATAGTIDGFDPKVESAIKKIIPNKYVLISKAPVVRLSASGIRKAPKLAAAAINSAVAQIQASGAKIRMVKENRFGLVENMSEQAVAEFNKNNSDKVLVPSRPMYQAAQSTPYGITMVQADQVDDNAAAGSNPLSKKVCIIDSGIYLPHEDLGELNDTITGTNQPGVETEWHRAAGAHGTHVAGTIAALDNGVGVVGVIGSNPNLEIVRIFNDDYSYAFEGEVVEAIFKCQEAGATVVNMSLSGTAGPGDQSMYYTGDELGVFYEQLEDEGILMIAASGNHGTGEDSSDQTHYPAGWPSVVAVGAVDSNKDITGFSGKYAQVELSAPGRTIISTMPYDAGEGTGTENLSMGGYSDIPMERVYEWLYEKEGDSEQ…
	Coraliomargarita_akajimensis_DSM_45221-WP_013043459.1	WP_013043459.1	Coraliomargarita akajimensis	Peptidases_S8_S53 superfamily	MSARSIQTFIACCLLAIIAGYLFTRMQSEPAPDPVSVRYPQPGEYPGDVRVSMAEGAMQYPRGAMPGEVIVYFQNPEDYAAYVAALLKEGIAPLGRIDELLSLRLDEASLIRLPPSEYGGDLGYNFYVQQPLPPVDLDPAALESLRAYGQYAAEITGDLEGDGSGVMVAILDSGISANALFDDVYIVHVDLVGGGVDGPGAEHGSAVASIIAGDGGIAPNAELFVVRVLDDQGIGHSFHTAEGIIQAVDQGVQVINLSLGMYQDTSLLRHAVRYAAERGVALVASAGNEAYAELPYPAAYESVLTVTAVDAQGRQAIFPNQSMSIDFAAPGVGIVAALDEDATQLFSGTSAAAPFVSGTLAAMISAAPERSISDHLTILRQHLNEAGALGVDPVYGAGV…
	Deferribacter_desulfuricans_SSM1-WP_013007522.1	WP_013007522.1	Deferribacter desulfuricans	Peptidases_S8_S53 superfamily	MKLIIKILFIILIISSFAHSELFKLKNPNFKKFIQIYDKKIKQFSIGNRTYVKGDKNEILKYYNEDELEYVKPVKRELFYIPNDEFFDKQWYLNNENDTDINWPEAIDLVNSNDELIVAVVDSGIAYNHVDLEGKILNGGDFGNYGFSFCNSDNSTYDIVGHGTHVAGIIAANTDNSFGIAGITNNKIKILNLKIACGTDASITIDDELESIAKILDLIDKGYPIKVVNMSLGGIDYSDEEYNAINQLINKGVIVVSAAGNDGDDIKNYPAAYNGVISVGATKEDDYLASYSNYGAWVDIYAPGDYIISTYNESLLKNISNPYLIINEDFSGSIDNLSYNGWQVENNYLTFSTNSSVNCDNNSIETTLLNTFQLQNFTYKKFVALANINTDNGSIVVYN…
	Deferribacter_desulfuricans_SSM1-WP_013009004.1	WP_013009004.1	Deferribacter desulfuricans	Peptidases_S8_S53 superfamily	MKRFFTTFLMVLVCFLIMFISNYSYAEELKERLIVKLVDDATLNLPTEIVVGQEPSPENLYNSILFKKIENVGNFEIILTPKKYVDKVLNLLRNRSDVIYAEKDIRYKFNSLIINDSYFNTYQKAYFDMIGAVQGLENVYGENLVNNNDVIVAVIDSGVNVNHEDLQGILWSNNEEIPGNGLDDDGNGYTDDIHGINLSLVDNNTLVDETGHGTIINGIIAANINNLIGMAGLSKAKILNCDVEKQSSVFGDLQESDVLTCVDYIIAMKNRGYNIIAVNMSFGGQGLSQTSNDYIKALRDNGILAIVAAGNDNVDIDKTLYSPASYSRYYDNVITVGSVNLKGEKSSFSNYGKYTVSVFAPGEDIVGPSNLDNSSYVLGSGTSFATPIVVALAAAIKEK…
	Deinococcus_radiodurans_R1-NP_051605.1	NP_051605.1	Deinococcus radiodurans	Peptidases_S8_S53 superfamily	MKRLSLAALSLTVLLAACQQQSTVVNPRPPVTSSPMQAGGIPTPDIDPARIILDPNSGAQYVSDQLVVGLGGLDSTTLAAQLGATVIDRLPQLDAVVLHLSDGSALQKARQLNEEGRVTFAAPQQIMQMEPYTKSIREPALSPLAVNQVFDALPQYALDSEHLNAKAAWDAGFTGRGVTVGVIDDPVDVSHPDLRANWAGKAYDPKADKTYTTVQSWLDAIDAFGSVPMPVDNQVDENIEHGTAVTSTIAAARDGRGVVGVAPDAKYLTAAMFQPGSVGSAGVAKAILWMVDNGAKVLNNSWGGAGFDPLIKAAMDYALERNVTVVVSAGNESREYYQRPALFAGVIPSAALAVNNTKASFSSFGRHISVAAPGTDILMASPLFINDDGTRKLGATPPD…
	Deinococcus_radiodurans_R1-NP_285387.1	NP_285387.1	Deinococcus radiodurans	Peptidases_S8_S53 superfamily	MYEENVKIVRLLSLSLLAGLALTGCGANGSQSPQTPPAGTGGSATPAPDAATCRPASALYFTAAGIGGAGETANDGAAVNWEAPHVPGEVLVFTGRNLRAQAVSALSGVSTLEVGQGLLLARTPAGERDATFAGRLSGAGLRTQPNYRYSSLAASDPGFPGNRGVRVGDRTYVQSYLTRIGADEAWQALDAAGRSKNGVLTAVLDTGADKNHLDLTGRLLMGCTFDNQGGFAVGAPEVSANSSQGRGHGTSSAGLIGATTDNGLGLSGLLWHGTLLPVKVLGEDGASTVSLIGGLNYAAAQGARVINMSLGIPGKLSDPALNQAITAAARQAVLVAAAGNTSNDGIYFPASHPDVIAVGALGREDRLACYSARPGAASGSRQLDIVAPGGNAGTSASVT…
	Deinococcus_radiodurans_R1-NP_285664.1	NP_285664.1	Deinococcus radiodurans	Peptidases_S8_S53 superfamily	MCPLQLRRLSVLHPTRGPHMSKLSLTLLASLTSALLLAGCGQVAPTIARPVATQAATVATVSIKPGDTPAAVEAMTGGKVLLWNAEGCDDHCTAVVSLTQSKLMAQGLNVGRHISVEANHNRVKNLGARPIWIWSVGMQSAEPMRGLGARPIWIWGGNLWQDGQYQPLPENTAAWQQIGLPAAQASAPNAGKSQVIAVIDTGVDLEHPALKGALTPASTWLDLVDGDTLPQDDGELGTGGVGHGTAVAGIATQVAPMVQIMPVRALGTDGSGDISAVVQAIVWAVDHGANIINLSLGSNEASEALQSAVRYADEKGVAVVAAAGNAGNNELTYPAAYARTSAGLLSVGSVSDSDVKSGFSNYAASLEVLAPGERIATYAPNNKLALWTGTSMSAPVVAG…
	Deinococcus_radiodurans_R1-NP_294536.1	NP_294536.1	Deinococcus radiodurans	Peptidases_S8_S53 superfamily	MKRTRTLLATTLALTLASCGQQLHTPAPTAGQPATSQPGADNEVIAGAYLVGFKQGALSAQGMTGQSLSEQAAVQAQAITAAGGVMTSQWTEISAAAVKLSPEALSKLEKNPLVEYVEPDLVRRAQGFKSGSTDAGASKGGNLSSLALTTPPYTASGEYTWGDNALKVEQLRASNYTGAGVAVCIGDTGIDGNHPEFQKKIKGFKNFTADLNRNDPYQLNDVSHHGTHVAGTVFAQYGAGTGASGLQSGMDANGVGGVASGVNLYMARVLGDDGSGSSSGIINGVNWCAAQLKSQGGTESKVVISLSLGGGRASQTEQRAYTSVYNKGVLTVAATGNDGAAVSYPAAYTNVVGVGAIDSAEARASFSNFGSQVDLVGPGVSVLSSIPLGQGTRASASGG…
	Deinococcus_radiodurans_R1-NP_295259.1	NP_295259.1	Deinococcus radiodurans	Peptidases_S8_S53 superfamily	MAQLRRTASLPAVFSFPPAECRPGSFAVRPGAASWEAMNRRFALSALTLLLTACGQIESAPHLSDRTIDLGTRLSAEVRVPLQGRWEISRVPDWLDVSGRSGTGDIALTVTAHRPNATPAAADQPQLRGVIEVSSTRPDGTVQSTARWTVTADQYRLSGRVTEAPAVGGQDLHLSQTPTPAPQREVRGLIVTYRSAANRDAVLPVRVSAQSTLSAEARQARATLDALGIAPAQRQPLSERSVVLSGLSDVAQAQARLAADPAVLSVTPNVVLHALATPAAPQTATPVVPDDQYAPLQWAFPLMGYGAVWRDMDAGGYTRPVTVAVADSGVRYDHPDLAGQLWTPQEGALDVLSGTDNGDGDGPDRDPTDPSFAGRKTESHGTHVTGIIVARWGQNAPSC…
	Deinococcus_radiodurans_R1-NP_295660.1	NP_295660.1	Deinococcus radiodurans	Peptidases_S8_S53 superfamily	MFKRALLFTALVAGAGAAQSTLPTLQPVTPSSSLPSLQGTFTPLPAGPVAPPTLPASAPLPAPVPAPATFLPRDPLYPRQWNLAAIRMPQAWALWQAQKTIAPVTVAVLDTGYVASPELAGRVVNGYDFVSDAARSGDGGRRDRDAGAVGQFAYHGEIVANLIAAAHDGRGMAGINPRARIVHVRVADVNGQIAPQDLVDGLRWAAGLSVPGVPNNPNPARVLNLSLFADFIPLTGCDARIQKAVDDVTAKGALVVVGAGNDGRDASGYSPAGCRNVLTVTSVDERGLRPGYANWGRAVSLGAPGGDPAHGVVASSVSGSGGERDPNGTSFAAPHAAGVASLLLSVRPELSRATLTTLLTRQVTPFASGRCDTDPRHTCGAGLLNAEAALQAALAPAPAR
	Desulfurispirillum_indicum_S5-WP_013506196.1	WP_013506196.1	Desulfurispirillum indicum	Peptidases_S8_S53 superfamily	MKFPIRLSCLIAIFCQWAAAQAPIEHIIIKPTPGALATSLSAIHQNESLKAAAPSLEFDSALAGGAYRLRLPYAMSPAEAEAYVLSLHSHLDLEYAEPDWRVYPAVIPNDSYYQHEQWNLHSPNISNYGIDMPGAWAITTGSAEITVAVIDTGIVSHEDIEDNRILPGLNLQNKLLAPIDPDGGDVHGTHVTGIIAAQSDNGIGIAGIDWNAQILPVRAIGFNFGSITTLSEGIRWAAGDDSVYNSTVNLNVANVINLSVQTDGDRECSSTLQDAINFAVANDIIVVAAAGNFNLDSTGTSPANCKNVISVGATTYDGNRASYSNYGNMVTLSAPGGAIVGNYKILSTMSNNNYGYLSGTSMAAPHVAGVISLMLAANPLLSQEDIELILIGSATLFPA…
	Eggerthella_lenta_DSM_2243-WP_015761469.1	WP_015761469.1	Eggerthella lenta	Peptidases_S8_S53 superfamily	MDETIKQGKGALRLLLATMLAAMLIPWAPRAAWADENEAAAQTQTSEIADLLAAGDYVEGEALVVVDNAASRNSLRSRSVDPLSSAEPLMDASAETYATATGVDVPLEQSVSNGPVLLRSARSLPEDDAVSMVLVRQEGTSTEDLLRQLQDDPRILSAEPNYVQRLDDPDQTALDESTPQVAAALGLDSSDAAPSAPASADASGTAAADLSGYQWGCRNTGEVMVQEEAPPLAGFDIAPPNWNQVGTTNAADVVAVVDTGVDYNHPDLNGIMCDMTQYTDRGGRYGINVVPGMDPTDPMDDHYHGTHCAGIIASQWDGVGTSGVASGVQLVAVRVAGRQNTIESADTIRAYEYLAEAVDAGLPLRAINNSWAGRTMSKAFSLAATKLGEKGAVTVIGSG…
	Eggerthella_lenta_DSM_2243-WP_041691635.1	WP_041691635.1	Eggerthella lenta	Peptidases_S8_S53 superfamily	MYGGEFGTMKGADVLNAWNRVAGGSDVTVAVFDSGCRLDHEDLAGTLLTDLAYDAASRKPLKDFEAKDQDANGHGTAVAGLVGAQSGNGKGIAGTGFNARLLPVKVHNPLIGSPDTATVLKGISYVANLVRTERPKGNDFNLRVANMSFISYPGAGEEGDPALHRAIQDLRAEGVMTVAAGGDGDGSGNAKTEYGYPSDFPEVVGVTALEQTGRNAPWSDYNDKKDLSAPAVDLATTLADAPDAYGRFSGTSGASPIVAGVAALLMTASPDLTVDEAERVLEGTADEIQDPDNGRRALSGSAGAVNASKAIDSVLPAAVVDVNDLQLDPIPDQRYANQALEPDVVLRTADGARTLVNGQDYALSYENNVRAGTASVTIAGRGAYTGSRSATFEITPNLS…
	Elusimicrobium_minutum_Pei191-WP_012414823.1	WP_012414823.1	Elusimicrobium minutum	Peptidases_S8_S53 superfamily	MKKFLFLISLFALPNILFALDEEYASLGNNPPVPARAVANPQAGGPHKRGSLGPTSTVNKRNPFDLNSDILENYKNWGKTRMNLEAAHKLGITGAGVTVMVIDSGVSPHKEFKTGAISTLDFTSSGPYDTFGHSTGVIGIIIAKGEDMLGVAPDAKIYSAKANPGQGLISSGPVVNAINWAVEHNKTSQDKISVINLSYGVSGWQQDLADAIKNAYKAGIIIVAPSGNEGFHKVLFPASMDEVIAVSGITAHDGAYGKSSYGAQVDFTAPASAVYTTGLNNSYIWADGTSVAAPYVAGMAALAIEGYRLANEGKDPSPAQVKEILAAASSLASGPHKLKQGYGVIDAGKVAARFVPAGKK
	Fimbriimonas_ginsengisoli_Gsoil_348-WP_025226637.1	WP_025226637.1	Fimbriimonas ginsengisoli	Peptidases_S8_S53 superfamily	MTSTVNRIFLLLGIAAALVLPTHAAAESLLICQLTGKGSAAGLAKKYGVTLKDTTDGAPFALFSTPTRAMADSVHALMALDKVNFVWAEDDGSVGCPEAQSKSTPSKGGGLPAVGDRKALQAINKNLLGQINWSPALANLDGRSVRVAVLDNGLSPKQPALWAKVDASLNAIEPGKPAYDQPMGVDSNKNGKKDEALGHGTMVAGIIDQIAPKTRFVIARIADSDGNASAWTLIKGLAFAVTQKAEVANVSLGSLAQVVALTDAMDWCEQNRLLVVAAIGNDGLRAACFPARISKVVCVSGVDQDNHKASFSNWEGTADAAAPATGFASQFWDGSIAVWNGTSFAVPVVTASIADCLRRIPANTPSTMRKALTSSGTKIDGLNPKYKGELGMLVNYTKL…
	Fimbriimonas_ginsengisoli_Gsoil_348-WP_084179200.1	WP_084179200.1	Fimbriimonas ginsengisoli	Peptidases_S8_S53 superfamily	MKPISVSLACLVLAGAASTAKDTNDIKAGLERVHLSIPKRMDEIVPGQVLVKYSQAKAASIEKAAATSRLSRSMAGETFVRRIGPSGWTLWKIQSDLDPREVAAELRKRPEVVTAEPVNRVYPLVLGSPNDPDFDYVEKDPNLILDLNESDPSFRRMWNMDDISAVAGWSIYPGYYPTATLKPAYRPLVAIIDTGCDMNHPDFILPGGTGTDVGVGGQFQKNLSAYFDFGDPVPGHSTEDLNGHGTHVAGICLAAANNGPFSASVDNGVPGVGINARGMILRVFDDQGNASDTDAAGAIYYAADKGADIINLSLGTTNFSQLFQDAVTYAFQKGTAVFAAGNENGNGGGPMGPIYPAACSGACAVAAAGPGGTFASAYGGTGSYIDVAAPGGNITYAPD…
	Fischerella_thermalis_PCC_7521-WP_009455439.1	WP_009455439.1	Fischerella thermalis	Peptidases_S8_S53 superfamily	MSSDLAGNSLDKARSFTFTNNSEIFTDRVSLKDQNDYYQFTLEGRSSFQLDLTRLSANANVQLIRDVNGNGLVDKGEVIAASKRTGKKAESITKILEAGTYHIRVYSQGKAKTKYDLSVSATPIDNAGNTLDTAWDIGEISANTEAISYTDWVGKSDSYDYYKFNINTAGDVTLSLKDLAADADMRLLNWQGEILAGSANITNTDEFITSSLTAGTYYVEIYPYNGNQTFYNLRLSFTPPDSTVMSQSSDELESVDDADSTSITPATVVSYQGTLRADTFVYTSTSTQTVFSGKGNIDFGSGGRDILDLSAFVSTQVQAFNYAHTANGGVVYDPGDSVARVFDAIAFSDGKQIFFEGIDTIKFADTVIDLSVIPNDPLFNQQWNLHMMDVQKAWRFTTG…
	Fragilariopsis_cylindrus_CCMP1102-OEU09683.1	OEU09683.1	Fragilariopsis cylindrus	Peptidases_S8_S53 superfamily	MMLIRRLLRVRVRVLVLVVAPMICGAAAATAANAANDATIVTMLRGGGGEQQQHHHTHTHTQTHTQTQTHRLLATAYNAADSDSNSTVAAVMDTTKESFNTFQQNIQNIISTNPKEWTTNDIIIVSAIILSFWTLLLLLICCIPRCCKAKKLQKMKTKNYPKKQQRQQQHDMVRPYVKRMIGTPGSVVPPLISNFSSPLELAYGNNLNLDATNINKLPLGVRLHGAVQLRRNNLEGQNIRIAVIDSGIDSSHPGFHGSIHSEKYWFRYGTPLSQDDHGTHVAGTIHFMAPQAELYDYRVFGEEGEIDGNMAVAKSIRHAVDITKCHIINMSLSVGYPVRTEIQKAIQYAYKRGVHMVCAAGNDGDGNPTTDEIYCYPALYKETISIAAVQKEDGFLLDA…
	Fragilariopsis_cylindrus_CCMP1102-OEU13187.1	OEU13187.1	Fragilariopsis cylindrus	Peptidases_S8_S53 superfamily	MGAVLICVPTKTHVLDHHKMWFGWLLSIQIQSATAQGDGIDYTCNPRLDYSDDNLCPTIQDGKCDDPSFGGQEELCRNQDCIDCNIQYCYGCLNAKGCYYCPEDGTCENFDEYSSTNKDRQCTTPNDYYSMIKGGNSPDECISEDAYYKDPLWDGNEWVYNLINVEKVWSKYNLEGTGIVIRINDDGVDVNNQEFDGRFDLVENSCIQYLPLSQNQDLDGHGTAVAGIAVGNSDNNLCSAGIASKSKFSSCNFFAKNVPYSSLAYKLNTFDISQNSIGMPACSDAGFGTGANEDQNENDDPNNSIVDPTRIYEQCPFTYSEEKEEGKEKYKNPCDICGDTFLVDEPLSIECENSIAYHCKEYYKLDEDACRDFPEIIIGGSCDYNKLPQSAVQAIELGI…
	Fragilariopsis_cylindrus_CCMP1102-OEU15254.1	OEU15254.1	Fragilariopsis cylindrus	Peptidases_S8_S53 superfamily	MLAVPVLNARFWLVLFLFSSSVEGKVPSSPFVDRGDGENDGETVQTKKFLRKGYSAAEIDISATPSEHERKLAAGARLIARYNSNRGYQLARECASEIISDIDETTDGINYNDIDERGSYNNHTLENRTGEIIFIADEDCMLFLKRQRRDLMWVDYDHPTKLLDDGGGKDWSESLLDSLKSLTSSSDGKSHNDHYSEWALSLIQADVVNKGNRDTKICIVDTGINLSHPAFDGVPITGDDNERWSWDRDTNGHGTLVAGVIAGFSRYVTDGSGRIQLHIVRGSGDDGQGYEFELYIALQQCIKANVDVINISLGSDFLSSLNDDLYHEIVNKHGIMLIAASGNDGDGTKHYPAAHPAGIAVSSVNENGEWSSFSNRGNFIELVGPGAAINGPTFGDSYT…
	Fragilariopsis_cylindrus_CCMP1102-OEU22000.1	OEU22000.1	Fragilariopsis cylindrus	Peptidases_S8_S53 superfamily	AASDNNQGVVGVAPEAEIFTARVFSTNGQFYSSNIITALQVCKDGGAQVISMSLGGPFSVSYEQQAYKDLYEKFNIITVAASGNTGGSDFLYPAAYEHVISVASVNWYGNRSSFSTRNSKVDVAAPGESILSTWENGSYATVSGTSMACPHVSGVVALM
	Fragilariopsis_cylindrus_CCMP1102-OEU22930.1	OEU22930.1	Fragilariopsis cylindrus	Peptidases_S8_S53 superfamily	MPMKKKKMMTMMNTILIVLLLLDIAAVQASVASTNQEHKFGSLRGGGGRGGKFLPPSPVEVMSIQHSIAATISHENDGNDNDNDSAVERKQLQQAPAQGGQEQAQGLLRQRQRRTIIRRRRQLVQRKLVSKRRYFARYSGQVGRKSVQRCSGATIIEDDDNTLYTDDNVCISSLHDNDDILDVEEDHPVKILQDTSSSSSSTTEETHSWGIKAIQADQLPPGPNKVTVCGGVGGGGGEVDLSRIRGSDSFGLLSTSSNTRLMQWNHDINGHGTHVAGIILDVVDSGKSSSSGNNVDLFVVSAFDNDNIGYESDVVRAIRTCVEKGKADVVNLSLGNAYAPSQFTSELYASIVENYGAMLIAAAGNEDSEARAGINYYPAYHPSVVSVGAIMEDGMLLPN…
	g49570	g49570;CHBRA788g00040 (http://bioinformatics.psb.ugent.be/orcae/)	Chara braunii	Peptidases_S8_S53 superfamily	MTSNAAFAASSQVYVSEEIGHQFVTMDCKRRGSRDDNRWLHDMIERDCHIPRVCQELLSFLYSRGDALMFNRTFHMCLWWMLSLNSMCMSDESLSQYNSCLNEANGYRIYNCDLDVMPYMYSDPLSKNRYLIMLKDDVKDTNVMELCTDGGDLSGHCLRMYSSNYFKGVLVSSSFEGLDHLLKKYTDMVQHVEVDGVIQIALSGTQTEAPWGLDRIDQLPGVKEPFNNEYSYSFDGTGVNVYLFDTDIRTTHLDFRYLNGDKTGLNFGQNASSSRAQNAVNLLEDVPKGRPCNGHGTHTAAVVGGLKSGVAKGALIRAEVDPTLGDASQDLELRDVILYHLDDKTVPMADHVQMAMVAMPRACSRLAQAGADTLAIPQVDLPHGLVPLREALSPEERAT…
	Gemmatimonas_aurantiaca_T_27-WP_012682833.1	WP_012682833.1	Gemmatimonas aurantiaca	Peptidases_S8_S53 superfamily	MTPSRGYCCTDSLTPPSMSRAIAVALVVSASLSACARSAPTATGPRPSPGGQPTQPVVQPPVTVTPAPAPPAAADSARGDWHRLDAETDGVIGVGSERALRELLAGRAPQRSVVVAVIDGGIDTVHRYLAPTLWKNPREVAGNGRDDDNNGFVDDVFGWNFSVMANGESVHHDTFEVTRLYAACGGQPAGAGLSKPAAARCDSVRTAYREQREKVTSTLTQIQNIDRTMAQVNEILRQAIPGGNLTRARVQAFMPTNAMQDQARGIWLQLADNGLDAAAIAEAKEAYESQARYGLDTLFAPHATAPTAGARDIMGPDAKHGTHVAGIIGAVRDAANPVQGIAPNVRLMGVRAVPDGDERDPDIARAVRYAVDNGAQIINMSFGKAWSPQKPVVDSAMRY…
	Gloeobacter_violaceus_PCC_7421-NP_926033.1	NP_926033.1	Gloeobacter violaceus	Peptidases_S8_S53 superfamily	MSLAVSLPLTTSPLLAAERLPVGFQKKVPFAQTQNLLRSSAGRGVVPADSQGRVRAIVQFVEKPTVLMRRGADLRSAEARDYGEQLARLRAARLEQIERLGGRVQSVLSNVLNAAVVEVAQERIPQIRRLAGVKSVRPARVYRPDQSPPGSVGELIGTTALQQAGITGEGVVIAVVDSGVDYTHAALGGTGTVAAYQAAVSGSAPLAVGDSPDFPNAKVIGGFDYLGETWTGNSADPGGLAVTPDPDPVDNKQTDTDFAGHGTAVSSASAGLPLPQSGLAGGTAPGAKVLAYRGCSRISASCEGSALLNSIEAAVAFDVSGAFPGYPNPVRKVINLSLGAAFFDPSVDDLSEAVRNAVEAGVVVVASAGNSGDLPYATGTPGSTETVIGVAASLPPLNI…
	Gracilimonas_tropica_DSM_19535-WP_020402176.1	WP_020402176.1	Gracilimonas tropica	Peptidases_S8_S53 superfamily	MNYLSKLFIFATLFVVSISCASTETATNSEKETETRSSSETEQTSSSETNATLKATETWHLTPANVTPYIGTGVEKAYSEFLADKTPKEKVIVAIIDSGTDIFHEDLKDKIWTNNDEVLGNKVDDDDNGYIDDMHGWNFIGGPDSTHVNKDTYELVRIYARLNEKYGDVSEDSVSDEDQKEYQYYLDIKKKFENRVKSNQQELQQLTQTRNAIMFAKQQLGVSSIDSLSTEELQISGNDSQQTQQAKQIVTYLKRNGATEKDLEGLEEYYEHVKGLAEYSLNPEFDPRPIVGDDYDDLSDRFYGNNDVVGPRNDHGTHVAGIVGAIRDNNIGAKGVAANIELMILRTVPDGDERDKDVANAIRYAAENGARVINMSFGKGYSPQKQYVDSAMRFADSLG…
	Gracilimonas_tropica_DSM_19535-WP_020402738.1	WP_020402738.1	Gracilimonas tropica	Peptidases_S8_S53 superfamily	MKSIITKLTTGTLVLMLAVVGCQNVNDISQDEPVNQNKTIEGQYTVVMKDSPTGKFKVGNKMQIAQVRAEVLERAEVSEENVLNTYNNTIAGFTAKLNDGQLEKLKNDENVSYIEEDRIVIFAPPCGTPNGGACEDPGDGGGGSQSTPYGITRVNGGVSYTGSNVAWVIDTGIDLDHPDLNVDASRGFNAFTSGRDGKSLDDGNGHGTHVAGTIAALDNSEGVIGVAAGATVIPVKVLDSRGSGSYSGVIAGVDHVGANGSNGDVANMSLGGPTSQALDDAVLAAASNGIKFALAAGNEGEDANNSSPARVNGSNIYTISAMDSNDDWAYFSNYGNPPVDYAAPGVSVSSTWKDGGYNTISGTSMASPHAAGVLLLGNASTDGTVNGDPDGDADPIIVH
	Gracilimonas_tropica_DSM_19535-WP_020403384.1	WP_020403384.1	Gracilimonas tropica	Peptidases_S8_S53 superfamily	MKPNILISTLLLSLLFVQISYAQKSFSTNPEREIIVQFNDNVLTHQQQAASGALADYAISSGVLRRSLDSASVEAIGKLIPSFKKEDRIVQTRQGKQITLSDWSNTFLMRIPENGSREQLIKRLEKLPGVAYAEVNDPSEDHALKNFTQYYQGNTPFIHMLVMPNDQYFNKQWALKNTGSSAQGSGTPDADIDADQAWDINTGSSSVKVAVLDYGIDTDHEDLSGKVTGDTGESGHGTAIAGIIAAKGNNSNGIAGVAYGANLINESFSSATPSNVASALISANNRGARVMNYSFGGSYSPTRRRAIRDTYMLNHTFITSSGNDGNSSKKYPAAIKDGMITVGATTNTDAKASYSNTGNWIDVVVPGGSESPGTGDAIFTTIYGSSSVNGGGYGDQYEE…
	Ignavibacterium_album_JCM_16511-WP_014559017.1	WP_014559017.1	Ignavibacterium album	Peptidases_S8_S53 superfamily	MKYLTIKIFIFIWIFNSLVFLQNNIHINGRDYIKQNNKWFIKDLNSDELLPLNELSMTVKLKERVPRQALEALNMVNNITILRENELGYIDLKLPQGAIFHQRLNAYLSSGLFESVEMNSFGGTNSTPNDPFFSSQYHWFNINGWPHINAPFAWDTETGATNPVTVAVLDLGVDSLNIDLNLSSVKWDFYNNDPEPQPIANDHHGTGVAGVIGAKTNNGLMVSGISGGWGNNNLGSKIMAIRVGSGEFIDGERVDDAIIFAANNGAKVINMSFWIDETRAIKDAIEYAYNQKGCLLVAAAGNQINQTNLRFPAKHPKVHSVGGITKSWLYYNNRGTDLDVVAPNENIVTTANGTFGIGQFSGTSFSSPQVAGVGALLYSRKPDILHMDIRKVINQTAIY…
	Intrasporangium_calvum_DSM_43043-WP_013494404.1	WP_013494404.1	Intrasporangium calvum	Peptidases_S8_S53 superfamily	MSNQPTTPPWWQGGVPNGRQRGRLRVQLDRIVDGLQSAPQNVARNVVIEEARTGEDVDYLYRGGAVLVRDGDVDRVLEIIRETAGDGAAVEEPVGGPPQRGVATIALPAGADTNAVLAALHAQGVDASKDLVLHICPSASACPATEPVLAQAGPVPAVADWSPQATDRKVSVAVIDTDYHRSVVQQHSWLRKVTGDAGGPKAHGHYRGHGTFVGGVVATMAPEADVRVWPALLTSGGQLASDLGPILDAVLETRPDIISLSAGTTLAPGEDPARELLSLRVFREHLAKTDTLLVCAAGNDAQDERFYPAGLPHPEIVGVGALDPDDRTPAGYSNFGNWVDVWARGTDVVNGYPNGRYEYADIDPDTPGDQPGSVEFTNWLASWSGTSFATPLVAGLVAA…
	Kiritimatiellaceae_bacterium-MAI19887.1	MAI19887.1	Kiritimatiellaceae bacterium	Peptidases_S8_S53 superfamily	MRGGLGLRRWLCGGLLWGLCFGAGASLQLQGDRASLKVTEQTLVSVLELFEAYGVEVVLDPTLEMERVSGNWQRIEVDRLVEQLAHPHDYVVGWRRLNTPLGALDQVSRIVIMGEGALDDEPVSKRKRRTLDVVQAEDGSHHIRGEILVGFEEGSTIAELKELLRAVNGTVLEVIDPPGLYRIRVSDEMSVEEALAKARLSRGVSEAEPNRAFSNDDLPVVSLSGTPSGVNLNLPAGERAIAVFDSGIDPVYQNLPFMLTAYNAIDPGAAVDDPTGHGTLVSMIAAGAVVPEGRPPNEESVRVLPVALFDANGWTSSEALFSAINYALDQGVRDFNWSFGTDDRIPFFEEAIHQAVDRGARIYISSGNEGAEGSVYPASSPLTISIGSEGPDGVAPWSN…
	KleflGAQ92250.1_S8	GAQ92250.1	Klebsormidium nitens	Peptidases_S8_S53	MFRWRGVPQVVEGAVRRFVVSAAGQGLTGIQELGNKARTEGAARPTTPKRAASSLVKPVFEYFQAQHSLTVDGKIGVLTGWDQHKQCWSQELSHQRVPIGLQPAPYIRNTRLLGKGITIYDVNQSVDTKHPELLDRKLHVHKLLTGVSLDPWHGTLVASRIIGKTLGYAPKATLHVVEVPPPDANGNVNEAGLEQAIKWVYEHALENQVNTPILNLTYSAASYRSSSVNDLIWELQMSSEIIVVAAAPNNGSIDPTATFEGMRQGANGFLVSALAFNGRERYSACGPGFHHGAGDDVAGALATYGVYGLAGGTSLATPQVTAAVGAGVGGAGRGRLPS
	Lacunisphaera_limnophila-WP_069961901.1	WP_069961901.1	Lacunisphaera limnophila	Peptidases_S8_S53 superfamily	MKTLLPLLVASLVTVTLFGADKPRITSQDQLPRYSYPLTGPVTDVVTGDAGYDRLAPAVRANLEKLLADYDIADRATLQDVLLTLMAMDVHEGKYAAARERLATVRALEEKPAAKLTTGLLAESYMDARASGDFASEEAFRAAFAKLYAQRLGQLPWDTVADNLKSAKASAEIASAALIVGNLGSQLQPGVDKTGTVSGEVAATLIAQRTNVAHYLPLKAERVAALTTIVNANKKEKANIWPARDISLTADSGLQPVVVAIWDSGVDTAVLPQQVWTNTAETANGADDDGNGYVDDLHGIAYNLKSDAVPEILVPLTPEQLAIYPQARNWTKGYLDLQASVDSPEASALKGHLSTLQPADVKPFIEGLNLFGNYTHGTHVAGIAAAGNPAIRLMAARIT…
	Lichtheimia_corymbifera_JMRC_FSU_9682-CDH52099.1	CDH52099.1	Lichtheimia corymbifera	Peptidases_S8_S53 superfamily	MKGITSKSAVVWLLFSIHAAVAQVNNSDNNVTTGSIAATTGQGLHIIKLKQQNNNDTTTGSEFAIVHTVYSYKKVAYEPSQFIRQHLAMYRMKQLQAAGSESSGNGGVSMQAANAPAPNMDTIQVGNGFSAVVGAFDPAFAEYLHQLDAIDYVEPNQVYKVQAAVPGSQHVEPAPSWGIARINQRDAGGDLTTRMIDDNAVIGNGVHVYVFDTGINTEHPDLKGRAFHTANFIDYEDDSDTSGHGMTKLS
	Meiothermus_ruber_DSM_1279-WP_013013335.1	WP_013013335.1	Meiothermus ruber	Peptidases_S8_S53 superfamily	MRWGIHMFLLMSLLGCGPTGEMAGPPVTGTVYPSPRRATWMEEVRVTIPWTSRSTPAAKLAEVPLEVRTEPAPSGAGSVVIFKVPDNFWGGPQNFEIVEGANRVTGSLTVLGQTVFEQPEPEALAVIQPSVPDSGFEQKIADGGLRVVPFSGGSKSVPLGGRSGPCAGRLVRVARDPARLTSPVSIGALLERLEQSGGSSVVDVDGVLGIDPVSGHDLDPTILTDPSPNTKPINARTAVKARQGSNYTGVGATIAVVDSGVSNLTGLTLRSGGADFVNPDTPNPLQDEYTQGGVVVGHGTAAAVLAAHATYGIAPGAGILPIKSCDKDGKCRLEAVIRGICHAVAYAEKNPQEQLVLNLSLGSDTPSEIVYIILKDALMKRGVNGISVVAAAGNDWAIR…
	Meiothermus_ruber_DSM_1279-WP_013013569.1	WP_013013569.1	Meiothermus ruber	Peptidases_S8_S53 superfamily	MRRYPVLILLSALLVGCGSNGALVSAIPKEVVLEGLEGSLVLPVGSNVAWKIESYSTWLSVTPQAGIGPKVVQIRAEFADGIQEQPEYTGSLRLTGDLEAEVLVRLPLVKVTGGVVDSSLTAASVSGAPLASQSLPSQSAPAPSAASNEILVKYRTDLRAAVLPQGSRVLSHDRISRITKLRAANPEALLQRLRLDPSVEWAEINGTVRAQGEPTDQYYPQQWHLRSTGARFTYLQNYTTPITVAVVDSGVRYDHPDLAGRLWRPGEGAYDFVGDAAPPDNPADPYDPCGAPAPDTLGDDDPTDPCDLNGTTGGSHGTHVTGLIVANSGSFAPPCANCSASGVVGMAYNAPVKVLPLRVLDSGGSGTFENVALAVRYAAGIPVELGGQLVQNPHPAQVI…
	Meiothermus_ruber_DSM_1279-WP_015586431.1	WP_015586431.1	Meiothermus ruber	Peptidases_S8_S53 superfamily	MRQWLYLLVLLVPACTPTPPSLSLSPSRAALGEEVEARLEGMSAEGARVFVGETEAAVTLREATTLRFQVPANLPGGPQEVRVVRGAQEARATLGVLGQVAPDRVLLRLPLGQTPRLPTGFTLLQRDDLQDCGFALAELGYSGDTLGKALEELEAQDPSYKADPESLWSLSSWGGEAVGAPLAHSRGVQGRGVRVAVLDTGVDGAIPQLPGYDFVEGDTTPQDAFPGGHGTGAAGLVREIAPGAEIIPVRVCDQNGICRASRVVRGVCWVVQNRQGPTVLNLSLGGDTPVEALKLALQAALGQGIPVAAAAGNQGNQGSPAHYPAAFDLPGLVAVGALEQNPTQGGLKPAPYSTRGAYVDLAAPGTALECVTPGGGLGSCTGTSFATPIVAGAMALWLS…
	Meiothermus_ruber_DSM_1279-WP_081439966.1	WP_081439966.1	Meiothermus ruber	Peptidases_S8_S53 superfamily	MNIEQAWQKLRGEVGCQTPIIAVVDTGVYTQRNDLAPNLTPPDSWLDVVGEDLSNPQPARGTVEPEPGTGASHGTQVTSIIAATTNNGTALAGVAYNLLRVLPIKVFDANQQAGTLQIAQALEYAAGATQIAGQLFVNPTPAQVVNLSLSLSAPGFRDPYLEHVLEQVTQQGLVVVASSGNADLPAVGYPASSPFVIAVGATDAGQARARWLSGYASNYGEGLEFVAPGTGVPVAHGPNQGAYALAYGTSASAPFISGAIGLYLLQQQLLGQTPPSNPGARLDQVRTCLKSAAQNAPAWDSQTGYGLVDVAKVVEPSNPACFPRG
	Nakamurella_multipartita_DSM_44233-WP_015748499.1	WP_015748499.1	Nakamurella multipartita	Peptidases_S8_S53 superfamily	MEFSIPALPDPDPSTVPLGGTPVQTTGRFIVVFARGTDAKATLARTAGVGTVADSRDFTAQAVDFSQTEGSDAVWFDTLGVAVVTAEPAQLGALRTAEAGEDAIISVSPELIHHILDGDYLQGYRDGVSDLAGRLGAVERPAGSGVSAAAANPSFADNAQFTWGLQATGVSTSPQSGAGIKVAVLDTGFDVGHPDFVGRSVTTQSFVAGETVQDGHGHGTHCIGTSCGSKAPETGPRYGVAYGASIYAGKVLGDSGSGSDGGIIAGINWAVENGCHVISMSLGADVASVHPPYTVVGQRALDAGSLIVAAAGNNADRRVGNFGFVGTPANSPFIMAVGALDQKLDMAYFSARTLAGTRGGQVDIAGPGYQVYSSWLMPTRYKTISGTSMATPHVAGVAA…
	Phypa1736_1V6.1-S8	Pp1s1736_1V6.1 (Phytozome v9.0, https://phytozome.jgi.doe.gov/pz/portal.html)	Physcomitrella patens	Peptidases_S8_S53 superfamily	MRKWTRAAFALAIGFTMTLVDVKPMVAFADSNDRYYDNQQHLTQIRADKAWQTVNSNTAITIAVLDTGADYNHPDLKGNLLPGINLVNAGRSAQDDNGHGTEVTGVLAAKGNNGIGVSGVLWNAKVLPIKVLDSRAVADLDVVARGINTALDRGAKVILMSVSSMSYSKALTNAVNRAEASGAVLIAASGNEGNRVAYPAAYPTVIAVGGVKSNNEPIYESNSGPELNLMAPGLNVYTTKLGSTYGSFSGTSAAAPQVAGAAALIMARYPKLRPIDVRQLLYQTATNLGESGWDKRTGYGLLNVEKAVTSAMSQDFLEPNNVLSRAKAFPIEQQIRGNLGPNDTTDWFKMDVPYDGRVSFTASVNSSVSSPMAATFYSENRTPVTHYIGNGDTITVSAK…
	Plasmodium_falciparum_3D7-XP_001348051.1	XP_001348051.1	Plasmodium falciparum	Peptidases_S8_S53 superfamily	MLNIIYVVSLILIKFIFYKECNNNNNYYLSNIELYNYKLRKRNRILNNNINDRKSFLSDLEQNYKPLFDIYELSANFEKRRKELEKKTKGEENEIEKKKENDLEKKKENEIEKKKENDLEKEYNDVINLLELSLSSEYKELNADVSNNDNSGHEENNKHKLNKKNSSNYKNDKSLDELIKGAILKLKQNPNIKNKNMLDYDKIFKIIKEKLINKNLASNKIKGGDNEKLKEEKKQSDISTNVEVKKDIINDQLNKGIPTKKENKDDMINKESNKEDITNEGKSNSLNNLNTLNNDGNIITKVYDHYTIVTNSNDILNDISIDASDISKNSIGGINIPFNENDNSSFTHQRYIVLSNNGEKKYKIVLMTKNPKFMDMDGIYDEEEKKESLIELNQKVNKE…
	Plasmodium_falciparum_3D7-XP_001351630.1	XP_001351630.1	Plasmodium falciparum	Peptidase_S8 superfamily	MINRQYFIWYIFIFNIINKIYFENIRYVKNYEVVIRKKKNIERGIGNDFAFIRRYYKSRLLSDVSYKNNSIKGKNRVDKEGDIKKYDNNDDNKMDNSYDYKNKSIKENETKIRKEQVISLDKRYNRNINEKEEIKKKIKDIQRKRLIIYFKQDNTILSSRNYKHIFMKVLSSCGHIEKLTFINFYLYEFPKSINNEDMLLKICLRLLESRRINVENDNQISHTVQMKSYNNNNNKWDNINSKNNCIYQIKDKIKDLPNVSPSASTFTSISTSPYTLKLRDRNKYANDKNHIFKINHSNKHKNNNNNNNNNDYHNNNKSNYHSHSSAKCQTQRLNKKMIGTNILDGYDIIQMEEGLNLSHNYELNDVNVCIIDTGIDENHIDLKDNIIEKKTFMKHSYKK…
	Pyrococcus_furiosus_DSM_3638-WP_011011812.1	WP_011011812.1	Pyrococcus furiosus	Peptidases_S8_S53 superfamily	MSLGGSADDTYLHEIIKKAYEAGIVIVAAAGNEGASSPSYPAAYPEVIAVGATDINDQVPYWSNRQPEVSAPGVDILSTYPDDTYETLSGTSMATPHVSGVVALIQAAYYLKYGKVLPVGTFDDMSTNTVRGILHLAVDDLGDPGWDIYYGYGIIRADKAIQLALF
	Sinorhizobium_meliloti_1021-NP_436293.1	NP_436293.1	Sinorhizobium meliloti	Peptidases_S8_S53 superfamily	MWNLRKINWQEARDLNGFNDASEIKVGVLDTGIDAGHPDLKDQVAGYIYEHPDLPGASSDQDLIGHGTHVAGTIAATINNDVGINGISRARIHAWKIFDDRPDLLTHPDGTAEFAYFVDPVMYLRALLDCVDQGIDVINLSIGGGGAPDPTESAAFEALLANGSTIVAAMGNERRDGSPISYPAAMPGVIAVGATNLQDRITNFSNRGNHITIAAPGDAIWSTLPTYPGQIGWRAERGPDGHWWQGKAAIRETDYDAWPGTSMAAPHVAAAAALYIANGGKRDPAAIRSALTASADKVPAMGEQDFTPDFGYGRLNLERLIAGIGTND
	Thermocrinis_albus_DSM_14484-WP_012991502.1	WP_012991502.1	Thermocrinis albus	Peptidases_S8_S53 superfamily	MVLRVLWIFVLSFVFSFGEELIVKTKGDPPPQLTVNGDRLKLVKKLPLPNTGLYRVEGRAEVRELTLRAQSLPNVVYAEPNYRIKPYLIPNDPLYGYQWYLPVVKLPAVWDIRTSASVITAVLDTGIKPSQDLDGRILKGYDFVDNDQDPTDTCVDSHGTAVASIIASLTNNNWGMSGVTWSGQVLMVRVSDCNGGTLSALIEGLIYAAQGPYPASVINISLGSADPGSCPQSLQEAINTVLSQPQRPVIVVAAGNESSDASRYFPANCNGVIVVGATDTQGKKASFSNYGDKVDIYAPGSSILVNVGGDVFYKWDGTSFSTPIVSGTVALIKSQRPELEWYQVRDYLRLSASYTSDGFPFLNAYMAFLTASSYQPSQVVAAGGGGGGCQIGGEASGWG…
	Thermosipho_africanus_TCF52B-WP_012580331.1	WP_012580331.1	Thermosipho africanus	Peptidases_S8_S53 superfamily	MNKLFKYSFFGILVLFLILSSCGLNNITQNSNISNNTGSDIKLGSLDFEYEEGKVFVGYENREEVNKIVEALNGKIAVDLPQIKMVSIKFNGTVEEAYEKILKLGLKGIRYVEPSYKRYIIDPKPVDNNMINKNNETSLNSTNPRDDEEFSKYLWGLEALNVKDVWNMGYTGDGVIVAVVDSGVDGTHPDLKGQVIEGYRPKTGEILPAGTDSSFGGAHGTHVAGTIAASDNSLGIIGVAPDAKIMPIVIFDVEGYVGDDAVADGIIWAVDHGADILQNSWGGWGYSYTLKEAFDYALDRDVVVTVSAGNDHTDQHVHYPSGYPGIIQVAAVEFNGGKYRTTWFSNRSDAITVGAPGVDILSTVPQATALGYEGGELADSFGGLYAFYQGTSMACPHVS…
	Thermus_thermophilus_HB8-YP_143552.1	YP_143552.1	Thermus thermophilus	Peptidases_S8_S53 superfamily	MKKPLILSALALAALLSACSQAPRPTNASPTPGLVTTSEGVRHYQGQVVVGYEDESGLQEAIRKLGAKEIARIPELKAALLEVPGDAVKASRTLKGLPGLRYAEPHLAQVTPPKDDPVELPRGRESGLIPLGNPSDQILDELPQYALDPRHLAAKAAWDRGFEGEGVVVAIIDDPADVTHPDLAPNWAGKAYDPVTDTTYTSASGWLNFIQGLNAPADLYHGTYVASTVSAPRDGQGIAGLAPKTKFLPVAIFQPDYVGDFYVARGIVWAVNNGAQVLNNSWGGLGYGQLVKEAFDYALANGVVVVASAGNSYKDEVRTPAGYPGIIASAAADGNRNKTDFSTYGRHISSAAPGLDVLLANPTWLGGGYGLISGTSFSGPYTAAAAALVKAACPGATPY…
	Thermus_thermophilus_HB8-YP_143990.1	YP_143990.1	Thermus thermophilus	Peptidases_S8_S53 superfamily	MKRLLFGALFLSTALLLTACPQTPPPPVNPAECPVGPLRVQSLDAPSKLHGLGSFKGEFVPGELIVVPKPGLSLQSLRASGVEPQAQLALDVIKVKVPHGEEKVRAEALLRAGAQYVQPNYVYRPLRAPNDLYYPDQSAYLNRLVRLESAWDFSTGRGCPPLVAVLDTGVLAHEDFQASKYLPAGVNLDVADGDANPTDDSAPNNWGHGLEVASVLGADTNNSKGIAGTTWGGYVVPIKVFYRGGGATYETLFKGVRLARQLGAQVINISLGGNDYDEVLDEELARARNEGRVIVAAAGNYETGNGGPVMFPASSPNTLAVGAVDLLKRRANFSAYGPELDLMAPGVEVLAAGPSGNYRFVSGTSLASPIVAGVVALYMSKYASERKAWPSPDQVYQCL…
	Thermus_thermophilus_HB8-YP_145131.1	YP_145131.1	Thermus thermophilus	Peptidases_S8_S53 superfamily	MRRWSWILLVTLAACGGPGLPSHGGKDPFPPSALVLGYETEAQVEAAAQALGAREVVWLETLRAARLGLPRALPLAEAKERLRPLGLRYVEEEGQRDYRPLPEGLQPQGVSPYAWHLEAVRAEEAWGVSTGAGVQVAVLDTGVDATHPALRGRVLEGLDAATGLPLPPDADESLGEMHGTHVAGLAVGEGVGVAPEALLRPVRVFSPNYVGDFRVAQAIVWAVDQGARVINLSFGGTAYSYLLHEAINYALERQVVVVAAAGNQGSVARFYPAGLPGVIAVGAADGQGRPAWFSNRGSWVGVWAPGVRIYSAVPGGGYSLLSGTSMASPIVSGIAALIKARNSFMEPFHVYQALKAGSGPDALLALQASYSQRPACLYLRVSWEGVPASDVDVTLVGPV…
	Toxoplasma_gondii_RH-XP_018637635.1	XP_018637635.1	Toxoplasma gondii	Peptidases_S8_S53 superfamily	MNACIQQPLHHRKRTMAQISVPPFYKVVGSGLLNKRKSCQSRQRRGVTLFLVASLVLCLLPACCSQSQPTGQTTPEAPNTPKDRPEIENLGIPSLTAGGSKEKLHSAEENTRGSPVWSRDTTALFSIPPSQENGDDSTRESTGQRDKTAAADTGNPNVLIVCGRSTCDKRALENAAREAMERAANDRYRYKTQGINGDFGNPDKVFQGQSQGPENPQAGARKNTEEVWAQTGSQPFHVSLFYGEELRKLTDEHAEGETRRQRVVDGAADPSKRNDTLRSEADDQTAKAEENQGNTLSGSDTRRDAQTRERVQLSESLEGAENRSPPPQPGDRFLSPSRKFPTFAASGFPRPDDSASASATTSPLPSDASTFQSSEGHRSLRLSPSRASALDKPVVDRTD…
	Vibrio_parahaemolyticus_RIMD_2210633-NP_799959.1	NP_799959.1	Vibrio parahaemolyticus	Peptidases_S8_S53 superfamily	MHHSLSLPILLLSSAIVQAAVPESLAIPQAYLDSHPHPVHTTLPPAYAVDRILVKFRPGAAASDVGELMRESRAEALKVISGIDVHVLQVPVGTVEAQLARFNQNPNVLYAEPDINHIVQYVPNEGLGGSIYASDYFSEQWALNNTGQVHSTVVNDPLFGPYLDEASGLPGADINAPEAWDMTKGSSAVKIAILDSGIDCRMAGDSVSSIEFGNGKCVEQQKFVTDYQSDTLEDVVGHGTHVAGIAAGQTDNGIGIAGVGFNSSVGNLKTCYEYLIYSCDPFFGCFLIAATGVCPLSSSIDAITYAADNGYHVINMSYGSDEIDEEGNPISLVGYSQAENDAVNYAWGKGVLLVSAAGNAGDPIKNYPAAYDNVIAVGATDDDDNRASFSSFGSDWVSL…
	Volca12567	XP_002958176.1	Volvox carteri	Peptidases_S8_S53 superfamily	MKPGMWWKGSGSVAPSNVEDGFEEIHEERRGLSRWIRKHPVISSVSITFLILGLIAVIVVPITCSIHGCPPKKQERIENPLYDGAPFRLVVAFSNLDVDVADLVPKILQSYTSRVRMLLSNIQILEAVDEVILNAVISEIKKRTDIELLVRDFVLRAPTSVTEAISYGGSRRRLQQTSSDVGLNDPLLSRAYWFNKINVTGAWQLLGVNMSNPQQQLSDVVIAVTDSGANVTHPDLLGSFWNNPDEIDGDLADNDNNIFIDDFYGACFSTSQCSPTYSGNNASTCGIGRNTSSWNNIVDRVLHGTRIAGVIGAQPNNGIGIAGVAPCLRQMILKVTDETFNPTNPPYAFSDVVRAVDYAYGKGARIFSMSFGPNAKSSFTAFNKPGLDAAAFAYKTLFT…
Proteinase K	Acinetobacter_baumannii-WP_001026402.1	WP_001026402.1	Acinetobacter baumannii	Peptidases_S8_PCSK9_ProteinaseK_like	MNIRQVSAICLSIAATHFVYAASNVVNPVNDSSQAKGIIKNQYIVILNKDAGPSKDFAQNIAKQHAGKVLQSYDTVLKGFAIYLPDTAGTAFIEAMKKNPQVLSVESDTIVNIDATTQSNPDWGIDRIDQKALPLNSTYSYLQTGSGTTAYIVDTGILSSHQEFSGRVLSGYTAISDGNGTTDCNGHGTHVAGTVGGTTYGVAKSVNLVPIRILGCDGSGASSNVIAGLDWILKNGKKPAVVNMSLGGATSSSLDSAVENLFNNGYVMVVAAGNSNTDACSSSPARVSKAITVAATDNTDTRASYSNYGSCVDIFAPGSQINSSWIGSNTATKILNGTSMATPHVAGVVAEMLQSTPTASPQTISTNLLNQASSNVVKNPSGSPNRLLYKSP
	Allomyces_macrogynus_ATCC_38327-KNE55139.1	KNE55139.1	Allomyces macrogynus	Peptidases_S8_PCSK9_ProteinaseK_like	MKQLRAILIVSLVLLLWKPFAQAAVASDPRPGVNLLAFEELLSDINSQYSAIRAATARSETTHGRALVDIDGANTVPYYPAPSSASAIVHEFIVALDPACASTAPSVPAQMRAILSSLAATVSYEYSAALSAYRVRYTPSASFPEFPHNMLTRVPCIRYIEQLQAMQITAAPQVEALPAANTVPGIANASVANLAGALWGLDRIDTPASPSPPALVDGRYSFDLTGRGVHIYVIDSGISSAHPEYAPSGRAELAYTVSFISPETRNAGPDCTGHGSNVAAIAAGLNVGVAKAAAVHAVRVLGCEETTNADVVEAIDWVVTHHQRPAVINLSLGPQPNENGRYSRVRSIDDSIARAIASGITVVVAAGNDQLDCCGGSPAGADGAIVVGASTLTADNKRD…
	Allomyces_macrogynus_ATCC_38327-KNE57372.1	KNE57372.1	Allomyces macrogynus	Peptidases_S8_PCSK9_ProteinaseK_like	MAATVPAVKTYPNRYIVTLKPGTDKASFDRALTAEVERENAQERTGDFVESSIARHFDISDEFKGYSGQFSPSLIAKLQKNSKVAAVEPVVPVYASASQSGATWGLVRISERALDLTKPYVYPSSAGSGVDVYIVDTGIYTAHPDFGGRAKWGKTTCDGCVDKDDNGHGTHVAGTVASKTYGVAKAANVIAVKVLGGDGSGTNEGVIDGINYVAAQAKAKGKTVAANMSLGGSYSAALNSAVKAATSAGVVFAVAAGNENQDACNTSPASEPSAITVGATTKTDTRSSFSNYGRCLDIFAPGSSITSTWNNGGTNTISGTSMASPHVAGVAALLIGQNPTASASTIVSKIISNSTPSVVKSGGSGSPNKLAYVAQ
	Allomyces_macrogynus_ATCC_38327-KNE57775.1	KNE57775.1	Allomyces macrogynus	Peptidases_S8_PCSK9_ProteinaseK_like	MLARLLHATLLAAAFLAVTSEASPMRHGAIDMAPLMSSTTADAIPDHYLVVLKDEISADHVAEHHNWLATTLAFRAASADGEMADQIKHVYNVPNGVRGYAGRFSADVLHAIRNSPHVAYVEQDQVVRALGVQNDAPWGLSRISHRNKPDTAHYSEYPFAENAGEGVTVYVVDTGINYNHVDFEGRASWGITIPRRASDRDGNGHGTHCAGTIAGKRFGVAKKAKVVAVKVLGDNGSGSTSDVIKGIEWVVEQHQERRKKDKHAKSVANSSLGGGKSRVMDSTVNAAVEAGVHFAVAAGNDATNACNSSPAAAEKAITVGATSQNDAMAYFSNYGKCVDVFAPGHNILSTWTGSNTATNTISGTSMAAPHVAGLAAYVLSQHPNKDFTGEELKAHIVKT…
	Allomyces_macrogynus_ATCC_38327-KNE57800.1	KNE57800.1	Allomyces macrogynus	Peptidases_S8_PCSK9_ProteinaseK_like	MRAPRSRSRTTFLALLLLALLAVTASVHAAPSAAKSWTVEIKTAEDLAKIKQAIAQVYGTQGMQLASIESEDNDIVIGDTFRALTLPAGSDELKAKILALAGVEAVEPEVEWTTMGTQQNPPFGLDRIDARQGTDRQFHFPDNAGQGVDVFVIDSGIDFKHPDFEGRATMTDLTGEGNFDSNSHGSHCAGTIGSKTFGVAKKARLVGLKVFDKSGRGSNQLILKAMSMAAQQAAQSGRKCVVSMSLGGPKAGADQATQRAVAALNQSGCAVVVAAGNESQDACNVSPAFVPNAITVGASDQQDALASFSNFGRCPPVESPPAGNPTQGNPTQGGGSRNGGKKQRDPAVTATPTNPPAADPTATAAPTPAPTNPPKKGGNRGAGNKKSMRMSLTGMPADV…
	Allomyces_macrogynus_ATCC_38327-KNE58095.1	KNE58095.1	Allomyces macrogynus	Peptidases_S8_PCSK9_ProteinaseK_like	MRAPAAARALLVVALFAALSGAAVVEAAPRSRDTVFAPLVAPEPDAATVIPGQYLVVLHDDIEPEHMAVHFNWLATVLAMRANVHGTDAFNKIKHVYNPEHRRAPRGYAGKFDAHVLSAIRKSPLVAYVEPDQVVRTLYPPSVTGGDNSTHHYTQKNAPWGLSRISHRARPDPAHYKEYPHAADAGEGVTAYVVDTGVFVDHVEFEGRAEWGATIPEDASDTDGNGHGTHCAGTIAGKTYGVSKNAKIVAIKVLGDNGSGSMSDVVKGVEFTVTHHQQRAKKAKNGKKPKSVANMSLGGGKSRVLDRAVDAAVDAGVHFAVAAGNDARNACNYSPAAAAKAVTVGASAIDDKLAYFSNYGKCVDVIAPGKDILSTWIGSKTATNIISGTSMASPHTAGL…
	Allomyces_macrogynus_ATCC_38327-KNE58144.1	KNE58144.1	Allomyces macrogynus	Peptidases_S8_PCSK9_ProteinaseK_like	MFASSFAWVPAALVALCALTLAHKRAVALPAPVPAADRSNGTSVTVPDASGFDPIPDTIPDTYIITLKRGCDVNNFQTNVSRTLYEINMQQLSIAAENPDAHVVMSNLDRMFDLGPDFRGLAGTLAPDALPRIQQHPNMSAIEPVVRVALATTPVTTTPVSTTPVLTHEAAAAAVAPGLLQVNAPWHLARISQRQRNVVQPYSYPRSAGTGVRVYILDTGVTAQHPQLEGRAALGGVFCSSCTGVTAAIDDHGHGSHVAGIVASKTYGVAKRATVVAVKILDRDGAGNTADLIAGLNYVVQQQKSLNSRPGTPPTRGVANLSIAGPVSAAVNAAVAAVVAAGVPVIVAAGNGNGDSACNYSPSGSAAALAVGATSLSDTRAAFSNTGPCIGMFAPGVAV…
	Allomyces_macrogynus_ATCC_38327-KNE58880.1	KNE58880.1	Allomyces macrogynus	Peptidases_S8_PCSK9_ProteinaseK_like	MHATTMLLLPALALLLAAHTAGAASTADLAAQVLRTVNNSTAANGGNTAAAVAALANDPTVRAAAASVLSAGPQRAYLVGFTSQCQQAAATAVDTIRPALASVNITVDWGFDVHGVKGVKVRYAGPALPLGLVQAKVPCVAYIEDDAPLAVTETASVANGGAIVENACLQSTAMAGKQSLWGLDAMDGSLDGKYALNLTGAGVNVYVIDSGIRADHAEFTGRAQNIYTAQGAQDPNLTPTTDCTGHGTHVSGVAVGHTVGIAKGANVYGLRIIGCDKSGSVSDAVDALNYLAKNLKKPAVINMSLGSPEGLKGNTLPNAITALVKQGVHVVIAAGNSAVDACSAAAGAPSLTAIADTYVVGAVDRPSATDLAQNIYNPRVAAFSNTGACVKYWAPGVDI…
	Allomyces_macrogynus_ATCC_38327-KNE58921.1	KNE58921.1	Allomyces macrogynus	Peptidases_S8_PCSK9_ProteinaseK_like	MITPAPPRKRTSRVPLLVLAAIAILALLAGMTRADPDADAEPLAVHAAAQHAPRGALDHALAKLTHLVQQHQAASPPLQKQQQQQQQQQQQEAPQDGSASTNADNAPTNADAGDGGSNNDSTSTSDTTDPEPPIDTSALATGSVTEWFNQAQSAVESLLRLAAMGENYIVTIRASEPVETFLSHIKWLEQHLSTDFGLGKILHKYNFGDHVYYGYSGTFHPTVVSMLRALPIVEHVDHDHLVSVSGPTTTQTGAPWGLARICRANGPVSSPLTYTYQTTAVGAGVDAYILDTGINTAHVDFRGRAVWRRKSFRPPRLSRTSTATARTWPERLGRRPIGVAKSVRLVAVKVLDDSGNGPWSNVIAGIDYVVKQYRLRAHRHQCALAISISGTKNSAFNSA…
	Allomyces_macrogynus_ATCC_38327-KNE58993.1	KNE58993.1	Allomyces macrogynus	Peptidases_S8_PCSK9_ProteinaseK_like	MSAPRSRSRATFLALLLLALLAVTASVQAAPSAAKSWTVEIKSAEDLAKIKQAIAEVYGTQGMQLVSIESEDNDIVIGDTFRALTLPAGSEELKAKILAVAGVEAVEPEVEWTTMGTQQNPPFGLDRIDARQGTDRQFHFPDNAGQGVDVFVIDSGIDVKHPDFEGRATMTDLTGEGNFDSNSHGSHCAGTIGSKTFGVAKKARLVGLKVFDKSGRGSNQLILKAMSLAAQQAAKSGRKCVVSMSLGGPKAGADQATQRAVAALNQAGCAVVVAAGNEAQDACNVSPAFVPNAITVGASDQQDTLANFSNFGRCVDIIAPGVQIQSVAANTNGGASFKSGTSMATPHVAGVMAALLSQGMSLQQATQALLSTATSNVIRNVRGSPNKFLFLGANVNANN…
	Allomyces_macrogynus_ATCC_38327-KNE59289.1	KNE59289.1	Allomyces macrogynus	Peptidases_S8_PCSK9_ProteinaseK_like	MRAPAAARALLVVALFAAMTGAAVVEAAPRSRDTVFAPLVAPEPDAATVIPGQFMVVLHDNIEPEHMAVHFNWLATVLAMRANVHGTDALNKIKHVYNPEHRHAPRGYAGKFDPHVLSAIRKSPLVAYVEPDQVVRTLYPSVAGNDNSTHHYTQKNAPWGLSRISHRARPDPAHYKEYPHAADAGEGVTAYVVDTGVFVDHVEFEGRAEWGATIPDDASDTDGNGHGTHCAGTIAGKTYGVSKNAKIVAVKVLGDNGSGSMSDVVKGVEFTVTHHQQRAKKAKNGKKPKSVANMSLGGGKSRMLDRAVDAAVDAGVHFAVAAGNDARNACNYSPAAAAKAVTVGASAIDDKLAYFSNYGKCVDVIAPGKDILSTWIGSKTATNIISGTSMASPHTAGLL…
	Allomyces_macrogynus_ATCC_38327-KNE59341.1	KNE59341.1	Allomyces macrogynus	Peptidases_S8_PCSK9_ProteinaseK_like	MFAYFLTWVPAALVALCALITLNRNRAVALPAPVQAADRLATTSTTAPAPDASGFRPIPDTYIITLKRGCDVNDFQTNVSRTLYEINLQQLSIAAENPDAHIVMSNFDRTFNLGPEFRGVAGTLAPDVLPRIQQHPNVSAIEPVVRVALATTSVTATPLPPTLVLTQKTAAAVAPGLLQVNAPWHLARISQRQRSVVQPYSYPRSAGTNVRIYILDTGVTAQHPQLEGRAALGAVFCSSCTGVTAAIDDHGHGSHVAGIAASKTYGVAKRATVVAVKILDRDGAGNTADLISGLNYVVQQQKSLNSRTGAPPVRGVANLSIAGPVSAAVNAAVAAVVAAGVPVIVAAGNANGDSACNYSPSGAAPALAVGATSLSDTRAAFSNTGPCIAMFAPGMAVTS…
	Allomyces_macrogynus_ATCC_38327-KNE59783.1	KNE59783.1	Allomyces macrogynus	Peptidases_S8_PCSK9_ProteinaseK_like	MKRGLAILNLLLVFLLWTPLAQAAVVSDPARSSVNVRAFEDLLSDINARCSASRAAMARNATMHGHALVEIDGTNTAPYYPAPSNASAIVHEFIVALDPACTSTNPSVPAQMHAILTSLASTVSYEYSAALNAYRVRYTPSASFPEFPHEMLARVPCIRYIEQLQTMRITAAPPQVETLPAANAVPGIANASVANLAGALWGLDRLDAPISPSPPALVDGRYSFDLTGRGVHIYVIDSGISATHPEYAGRAELAYTVTSISPASRSAGPDCTGHGSNVAAIAAGLNVGVAKAATVHAVRVLGCEETTNADVVEAIDWVVTHHQRPAVINLSLGPQPNENGQYSRVRSIDESIARAIASGITVVVAAGNDQLDCCGGSPAGADGAIAVGATTLNPDNKRD…
	Allomyces_macrogynus_ATCC_38327-KNE59784.1	KNE59784.1	Allomyces macrogynus	Peptidases_S8_PCSK9_ProteinaseK_like	MKRGLAILNLLLVFLLWTPLAQAAVVSDPARSSVNVRAFEDLLSDINARCSASRAAMARNATMHGHALVEIDGTNTAPYYPAPSNASAIVHEFIVALDPACTSTNPSVPAQMHAILTSLASTVSYEYSAALNAYRVRYTPSASFPEFPHEMLARVPCIRYIEQLQTMRITAAPPQVETLPAANAVPGIANASVANLAGALWGLDRLDAPISPSPPALVDGRYSFDLTGRGVHIYVIDSGISATHPEYAGRAELAYTVTSISPASRSAGPDCTGHGSNVAAIAAGLNVGVAKAATVHAVRVLGCEETTNADVVEAIDWVVTHHQRPAVINLSLGPQPNENGQYSRVRSIDESIARAIASGITVVVAAGNDQLDCCGGSPAGADGAIAVGATTLNPDNKRD…
	Allomyces_macrogynus_ATCC_38327-KNE62079.1	KNE62079.1	Allomyces macrogynus	Peptidases_S8_PCSK9_ProteinaseK_like	MPRPMFLAALLALVLLGGTTIHAAPADAGQWMVELDPSIDIDTAQSAIRDFYATEGYSAADALGAEILTIGDGFRVLSVPAGPDDEMRKRLGSVGGVSQVETEARWELHAPVVPDVPYGLVRIGHVFGDKNTTVNLPKDGGEGVDIYVVDSGVDTKHPEFEGRATVIDMTGEGPVDVLGHGTHTAATCAGKTFGVAKRAHVIGVKVLGKGGFGTDSTIYAGLAAITDRVKQNPTRPAVINMSMGSKRTSDRADSIKRRAIQALTRLGIAVVVSAGNDHADACKYTPAFVPEAITVGAIDAKDTFAGFSNFGACVDVVAPGVNIESAKANSDGKFTNMTGTSMAAPHVAGAMAVLRGLNMTLDQATQTLIASARSGEIKGQLLGTPNRLLFLNPQVIAAK…
	Allomyces_macrogynus_ATCC_38327-KNE63070.1	KNE63070.1	Allomyces macrogynus	Peptidases_S8_PCSK9_ProteinaseK_like	MPRSMLLAALLALILLGTSARAAPADAGQWMVELDPTVDVVAAQSAIRDFYATEGYSAPDALSTEILTIGDGFRVLSVPAGPDDEMRKRLGSVGGVSQVETEARWELHAPVVPDVPYGLVRIGHVLGDKNATVNLPKDGGDGVDIYVVDSGVDIKHPEFEGRATVIDMTGEGPVDVLGHGTHTAATCAGKSFGVAKRAHVIGIKVLGKGGFGTDSTIYAGLAAITDRVKQNPTRPAVINMSMGSKRTSDRADSIKRRAIQALTRLGIAVVVSAGNDHQDACKYTPAFVPEAITVGAIDAKDTFAGFSNYGACVDVVAPGVNIESAKANSDGKYTNMTGTSMAAPHVAGAMAVLRGLNMTLDQATQTLIASARTGEIKGQLLGTPNRLLFLNPQVLAAKK…
[truncated: 132 more rows]

## Sheet: Table S4
Table S4, Copy numbers of each subgroups of S8A in each species.
[truncated: 100 more rows]

[truncated: 1 more sheets: Table S5]
